# Supplementary material for: Characterizing the circular RNA landscape in phloem sap of Brassica napus
Source: PLoS One. 2026 Apr 29;21(4):e0347473. doi: 10.1371/journal.pone.0347473 (PMC13127921; doi:10.1371/journal.pone.0347473)
Supplement: S2 File — (XLSX) [file pone.0347473.s002.xlsx]

## Sheet: Supplementary Tab. S1a-S1c
Supplementary Table S1a: Quality control summary of rRNA depleted sequencing libraries (rRNAs removed, no poly-A enrichment).
Sample	raw reads	clean reads	raw bases (G)	clean bases (G)	error rate (%)	Q20(%)	Q30 (%)	GC content (%)
PhloemLnc1	35447709	35219761	10.6	10.6	0.03	97.61	93.22	46.4
PhloemLnc2	33352768	33185960	10	10	0.03	97.12	92.06	46.47
PhloemLnc3	36172109	35869804	10.9	10.8	0.03	97.73	93.47	46.82
Supplementary Table S1b: Quality control summary of circRNA-enriched sequencing libraries.
sample	raw reads	clean reads	raw bases (G)	clean bases (G)	error rate (%)	Q20 (%)	Q30 (%)	GC content (%)
PhloemCirc1	107881380	107378684	16.18	16.11	0.02	98.46	95.1	53.18
PhloemCirc2	110781350	110134248	16.62	16.52	0.02	98.51	95.25	52.23
LeafCirc1	109246872	108767236	16.39	16.32	0.03	98.05	94.05	40.7
LeafCirc2	107505944	106734024	16.13	16.01	0.03	97.9	93.65	41.17
Supplementary Table S1c: Quality control summary of small RNA sequencing libraries.
Sample	raw reads	clean reads	raw bases (G)	error rate (%)	Q20 (%)	Q30 (%)	GC content (%)
PhloemSmall1	13405764	13023777	0.67	0.01	98.62	95.56	46.16
PhloemSmall2	13640180	13277871	0.68	0.01	98.7	95.7	46.09
PhloemSmall3	15061649	14610386	0.75	0.01	98.48	95.03	46.35

## Sheet: Supplementary Tab. S2
Supplementary Table S2: circRNAs detected with circtools in rRNA-depleted library sequencing data.
Chr	Start	End	Gene	JunctionType	Strand	Start-End Region	OverallRegion	chimeric junction reads rep. 1	chimeric junction reads rep. 2	chimeric junction reads rep.3
LK031787	777664	779197	BnaA07g15690D	1	-	exon-exon	CDS,gene,exon,transcript	1	0	0
LK031787	2229104	2229530	BnaA07g18180D	1	+	exon-exon	CDS,gene,exon,transcript	0	1	0
LK031787	2381516	2382500	BnaA07g18570D	1	+	exon-exon	CDS,gene,exon,transcript	0	0	2
LK031787	3056222	3056997	BnaA07g19900D	1	-	exon-exon	gene,exon,three_prime_utr,transcript,CDS	1	0	0
LK031787	3206107	3206770	BnaA07g20250D	1	+	exon-exon	CDS,gene,exon,transcript	0	0	2
LK031787	3365864	3366445	BnaA07g20570D	1	+	exon-exon	CDS,gene,exon,transcript	3	0	0
LK031787	3365878	3365991	BnaA07g20570D	1	+	exon-exon	CDS,gene,exon,transcript	1	0	0
LK031787	3580566	3581217	BnaA07g20920D	1	+	exon-exon	CDS,gene,exon,transcript	1	0	0
LK031787	4539125	4539382	BnaA07g22690D	2	+	exon-exon	CDS,gene,exon,transcript	0	0	2
LK031787	4734515	4735601	BnaA07g23140D	2	-	exon-exon	gene,exon,transcript,CDS	0	0	1
LK031788	2038032	2038655	BnaC01g25480D	1	-	exon-exon	CDS,gene,exon,transcript	0	0	1
LK031788	2876686	2877371	BnaC01g25760D	1	+	exon-exon	CDS,gene,exon,transcript	1	0	0
LK031788	3060197	3060388	BnaC01g25860D	1	+	exon-exon	CDS,gene,exon,transcript	1	0	0
LK031789	2509607	2509880	BnaC01g04280D	1	+	exon-exon	gene,exon,CDS,transcript,five_prime_utr	0	1	0
LK031789	2881120	2881397	BnaC01g03630D	1	-	exon-intron	gene,exon,transcript,CDS	1	0	0
LK031789	2891311	2891559	BnaC01g03590D	2	+	exon-exon	exon,gene,CDS,transcript	0	0	1
LK031789	2891693	2891764	BnaC01g03590D	1	+	exon-exon	exon,gene,CDS,transcript	0	1	1
LK031789	2911676	2912413	BnaC01g03540D	2	-	exon-exon	CDS,gene,exon,transcript	0	0	1
LK031790	235865	236126	BnaA10g17900D	2	-	exon-exon	CDS,gene,exon,transcript	2	0	0
LK031790	579454	579790	BnaA10g18650D	2	+	exon-exon	CDS,gene,exon,transcript	0	0	2
LK031790	626151	626738	BnaA10g18740D	1	+	exon-exon	CDS,gene,exon,transcript	1	0	0
LK031790	862881	863246	BnaA10g19200D	1	+	exon-exon	CDS,gene,exon,transcript	1	0	0
LK031790	1394534	1395250	BnaA10g20330D	1	+	exon-exon	CDS,gene,exon,transcript	2	0	0
LK031790	1906568	1906882	BnaA10g21520D	2	+	exon-exon	CDS,gene,exon,transcript	0	1	0
LK031790	2390299	2390850	BnaA10g22800D	1	-	exon-exon	CDS,gene,exon,transcript	0	0	1
LK031790	2403027	2405974	BnaA10g22840D	1	-	exon-exon	CDS,gene,exon,transcript	0	0	1
LK031790	2913285	2913552	BnaA10g24080D	2	-	exon-exon	exon,gene,CDS,transcript	1	0	0
LK031790	3001525	3001728	BnaA10g24260D	2	-	intron-intron	gene,transcript	1	0	0
LK031790	3421381	3421846	BnaA10g25250D	1	+	exon-exon	gene,exon,CDS,transcript,five_prime_utr	0	3	0
LK031790	3434744	3435229	BnaA10g25280D	1	+	intron-exon	exon,gene,transcript,CDS	0	0	1
LK031790	3957425	3957704	BnaA10g26380D	1	+	exon-exon	three_prime_utr,gene,exon,transcript	0	1	0
LK031791	169682	170335	BnaC03g04670D	1	-	exon-exon	gene,exon,three_prime_utr,CDS,transcript	0	0	1
LK031791	895915	896951	BnaC03g06150D	1	+	exon-exon	CDS,gene,exon,transcript	1	0	0
LK031791	945193	945929	BnaC03g06250D	1	+	exon-exon	CDS,gene,exon,transcript	0	0	1
LK031791	1036979	1038322	BnaC03g06490D	1	+	exon-exon	CDS,gene,exon,transcript	1	0	0
LK031791	1095474	1095593	BnaC03g06640D	2	+	exon-exon	CDS,gene,exon,transcript	0	0	1
LK031791	1481385	1481856	BnaC03g07570D	2	-	exon-exon	gene,exon,transcript,CDS,five_prime_utr	2	0	0
LK031791	1530309	1530857	BnaC03g07670D	1	-	exon-exon	gene,exon,transcript,CDS	0	1	0
LK031791	2544931	2545158	BnaC03g09620D	1	+	exon-exon	gene,exon,transcript,CDS	1	0	0
LK031791	2828539	2828860	BnaC03g10200D	1	-	exon-exon	CDS,gene,exon,transcript	0	0	1
LK031791	3584975	3585274	BnaC03g11660D	2	-	exon-exon	CDS,gene,exon,transcript	0	1	0
LK031792	1951733	1951838	BnaC07g05360D	1	+	intron-intron	gene,transcript	0	0	1
LK031792	3594876	3595176	BnaC07g06340D	1	-	exon-exon	CDS,gene,exon,transcript	0	0	2
LK031795	858678	859281	BnaC08g30190D	1	-	exon-exon	CDS,gene,exon,transcript	0	0	1
LK031795	2027076	2027928	BnaC08g28270D	1	+	exon-exon	CDS,gene,exon,transcript	1	0	0
LK031795	2372801	2373186	BnaC08g27790D	2	-	exon-exon	CDS,gene,exon,transcript	0	0	1
LK031795	2865667	2865737	BnaC08g26940D	1	-	exon-exon	CDS,gene,exon,transcript	0	0	1
LK031795	2978534	2978861	BnaC08g26710D	1	-	exon-exon	gene,exon,transcript,CDS,five_prime_utr	0	1	0
LK031796	1010524	1011283	BnaC07g44150D	1	-	exon-exon	CDS,gene,exon,transcript	0	0	5
LK031796	1871248	1871556	BnaC07g45840D	1	+	exon-exon	three_prime_utr,gene,exon,transcript	0	1	0
LK031797	437744	438031	BnaC06g32660D	2	+	exon-exon	gene,exon,three_prime_utr,CDS,transcript	0	0	1
LK031797	622571	623182	BnaC06g32920D	1	+	exon-exon	gene,exon,CDS,transcript,five_prime_utr	0	1	0
LK031797	1400028	1400234	BnaC06g34140D	2	-	exon-exon	gene,exon,three_prime_utr,transcript,CDS	0	1	0
LK031797	1818978	1819203	not_annotated	2	-	intergenic-intergenic	not_annotated	0	0	1
LK031797	1874435	1874792	not_annotated	2	+	intergenic-intergenic	not_annotated	0	0	2
LK031797	1982759	1983857	BnaC06g35330D	1	+	exon-exon	gene,exon,three_prime_utr,CDS,transcript	0	1	0
LK031797	2829493	2829866	BnaC06g36880D	1	-	exon-exon	gene,exon,three_prime_utr,CDS,transcript	0	1	0
LK031797	2829775	2829821	BnaC06g36880D	1	-	exon-exon	CDS,gene,exon,transcript	0	0	1
LK031798	2056851	2057290	BnaC05g27530D	1	+	exon-exon	gene,exon,transcript,CDS	2	0	1
LK031799	66967	67132	BnaC08g26120D	1	-	exon-exon	exon,gene,CDS,transcript	0	1	0
LK031799	748622	749594	BnaC08g25020D	1	-	exon-exon	CDS,gene,exon,transcript	3	0	0
LK031799	780596	780676	BnaC08g24950D	1	-	exon-exon	CDS,gene,exon,transcript	0	1	0
LK031799	1033913	1034677	BnaC08g24660D	1	-	exon-exon	gene,exon,CDS,transcript,five_prime_utr	0	0	2
LK031799	1102638	1103994	BnaC08g24550D	1	-	exon-exon	CDS,gene,exon,transcript	0	2	0
LK031799	1997435	1997868	BnaC08g23410D	1	+	exon-exon	gene,exon,CDS,transcript,five_prime_utr	0	0	1
LK031800	610872	611423	BnaA03g31110D	1	-	exon-exon	gene,exon,CDS,transcript,five_prime_utr	0	4	0
LK031800	907643	907757	BnaA03g30360D	1	+	exon-exon	CDS,gene,exon,transcript	0	0	1
LK031800	1407820	1414732	not_annotated	2	-	intergenic-intergenic	not_annotated	0	0	3
LK031801	588888	588947	BnaA04g09130D	1	-	exon-exon	gene,exon,transcript,CDS	0	2	0
LK031801	1215771	1216005	BnaA04g08560D	1	+	exon-intron	CDS,gene,exon,transcript	0	0	1
LK031801	2119572	2119844	BnaA04g07660D	2	+	exon-exon	CDS,gene,exon,transcript	0	2	0
LK031802	271670	272401	BnaA05g04530D	2	+	exon-exon	gene,exon,CDS,transcript,five_prime_utr	1	0	0
LK031802	622986	623259	BnaA05g05380D	2	-	exon-exon	gene,exon,transcript,CDS	0	0	1
LK031802	658456	658645	BnaA05g05450D	2	+	intron-intron	gene,transcript	1	0	1
LK031802	802381	802451	not_annotated	2	+	intergenic-intergenic	not_annotated	1	0	0
LK031802	939174	939389	not_annotated	1	+	intergenic-intergenic	not_annotated	0	0	1
LK031802	1067595	1068346	BnaA05g06040D	1	+	exon-exon	exon,gene,CDS,transcript	0	1	0
LK031802	2086248	2086328	not_annotated	2	-	intergenic-intergenic	not_annotated	0	0	1
LK031802	2146748	2147266	BnaA05g07860D	1	-	exon-exon	CDS,gene,exon,transcript	2	0	0
LK031803	720024	720160	not_annotated	2	+	intergenic-intergenic	not_annotated	0	1	0
LK031804	153574	154277	BnaA01g04880D	1	+	exon-exon	gene,exon,three_prime_utr,CDS,transcript	0	2	0
LK031804	259500	259761	BnaA01g04620D	1	+	exon-exon	three_prime_utr,gene,exon,transcript	0	0	1
LK031804	873212	875375	BnaA01g03200D	1	-	exon-exon	CDS,gene,exon,transcript	0	0	2
LK031804	1480615	1480726	BnaA01g01800D	1	-	exon-exon	three_prime_utr,gene,exon,transcript	1	0	0
LK031804	1529744	1530205	BnaA01g01660D	1	+	exon-exon	CDS,gene,exon,transcript	0	0	1
LK031804	1711180	1711805	BnaA01g01330D	2	-	exon-exon	gene,exon,three_prime_utr,CDS,transcript	0	0	1
LK031804	1713660	1714104	BnaA01g01330D	1	-	exon-exon	CDS,gene,exon,transcript	1	0	0
LK031804	1714581	1715273	BnaA01g01330D	1	-	exon-exon	CDS,gene,exon,transcript	1	0	0
LK031804	1903031	1903529	BnaA01g00920D	1	-	exon-exon	CDS,gene,exon,transcript	0	0	1
LK031804	1919311	1919613	BnaA01g00880D	2	+	exon-intergenic	gene,not_annotated,exon,CDS,transcript	0	1	0
LK031805	806178	806411	BnaC03g38840D	2	+	exon-exon	CDS,gene,exon,transcript	0	1	0
LK031806	569900	570542	BnaA04g03340D	1	+	exon-exon	CDS,gene,exon,transcript	1	0	0
LK031806	927509	927780	BnaA04g03760D	2	-	exon-exon	CDS,gene,exon,transcript	0	1	0
LK031806	1266522	1268189	BnaA04g04040D	1	+	exon-exon	CDS,gene,exon,transcript	0	1	0
LK031806	1670864	1671295	BnaA04g04490D	1	+	exon-exon	gene,exon,transcript,CDS	0	1	0
LK031807	209157	210437	BnaA08g10990D	1	-	exon-exon	CDS,gene,exon,transcript	0	2	0
LK031807	1992870	1993363	BnaA08g08540D	1	-	exon-exon	CDS,gene,exon,transcript	0	4	0
LK031807	2293563	2293664	BnaA08g08170D	2	-	exon-exon	gene,exon,transcript,CDS	1	0	0
LK031808	432027	432210	BnaC08g32570D	1	+	exon-exon	CDS,gene,exon,transcript	0	2	0
LK031808	613573	615511	BnaC08g32860D	1	-	exon-exon	CDS,gene,exon,transcript	1	0	0
LK031808	618873	620991	BnaC08g32870D	1	-	exon-exon	CDS,gene,exon,transcript	0	0	1
LK031808	1007036	1008277	BnaC08g33610D	1	+	exon-exon	gene,exon,transcript,CDS,five_prime_utr	0	1	0
LK031808	1751566	1751733	BnaC08g34700D	1	+	exon-exon	CDS,gene,exon,transcript	0	0	1
LK031808	2025897	2026339	BnaC08g35000D	1	+	exon-exon	CDS,gene,exon,transcript	1	0	0
LK031809	736672	736950	not_annotated	2	-	intergenic-intergenic	not_annotated	1	0	0
LK031809	1720103	1723008	BnaC04g39690D	1	-	exon-exon	gene,exon,CDS,transcript,five_prime_utr	0	1	0
LK031810	1640110	1640601	BnaC08g03760D	1	-	exon-exon	CDS,gene,exon,transcript	1	0	0
LK031811	115690	115826	BnaA07g05210D	2	-	exon-exon	gene,exon,three_prime_utr,CDS,transcript	0	2	0
LK031811	877356	877992	BnaA07g06000D	1	+	exon-exon	CDS,gene,exon,transcript	0	0	1
LK031811	1021785	1022180	BnaA07g06170D	1	+	exon-exon	CDS,gene,exon,transcript	0	2	0
LK031812	2173595	2174236	BnaC07g20800D	1	-	exon-exon	gene,exon,CDS,transcript,five_prime_utr	0	0	1
LK031813	1429035	1429562	not_annotated	1	+	intergenic-intergenic	not_annotated	2	1	0
LK031813	2017074	2018095	BnaC03g53070D	1	+	exon-exon	CDS,gene,exon,transcript	0	1	2
LK031814	1165901	1166708	BnaA09g33060D	1	+	exon-exon	exon,gene,CDS,transcript	0	0	1
LK031814	1532282	1532888	not_annotated	2	-	intergenic-intergenic	not_annotated	1	0	0
LK031814	1804522	1805353	BnaA09g34110D	1	-	exon-exon	gene,exon,CDS,transcript,start_codon	0	2	0
LK031814	2046768	2047339	BnaA09g34560D	1	-	exon-exon	exon,gene,CDS,transcript	0	0	1
LK031815	566519	567115	BnaA03g03010D	1	+	exon-exon	CDS,gene,exon,transcript	0	0	3
LK031815	1755373	1755626	BnaA03g05810D	1	+	exon-exon	gene,exon,three_prime_utr,CDS,transcript	2	0	0
LK031816	98471	99171	BnaA01g08630D	1	+	exon-exon	CDS,gene,exon,transcript	0	1	0
LK031816	211178	211273	BnaA01g08800D	1	+	exon-exon	gene,exon,transcript,CDS	0	1	0
LK031816	283350	283405	BnaA01g08900D	1	-	exon-exon	CDS,gene,exon,transcript	0	0	2
LK031816	284085	285223	BnaA01g08900D	1	-	exon-exon	CDS,gene,exon,transcript	0	0	4
LK031816	348641	351847	BnaA01g09040D	1	+	exon-intron	CDS,gene,exon,transcript	1	0	0
LK031816	847378	847464	BnaA01g09920D	1	-	exon-exon	CDS,gene,exon,transcript	1	0	0
LK031816	1093389	1093640	BnaA01g10280D	1	-	exon-exon	CDS,gene,exon,transcript	0	1	0
LK031816	1189458	1191291	BnaA01g10500D	1	+	exon-exon	CDS,gene,exon,transcript	0	0	2
LK031816	1634345	1634784	BnaA01g11420D	1	-	exon-exon	gene,exon,three_prime_utr,CDS,transcript	0	0	1
LK031817	360405	368453	BnaC06g20880D	1	+	exon-intergenic	gene,not_annotated,exon,CDS,transcript	0	1	0
LK031817	832899	833012	BnaC06g20430D	1	-	exon-exon	exon,gene,CDS,transcript	1	0	0
LK031817	1087906	1090094	BnaC06g20100D	1	-	intergenic-exon	gene,not_annotated,exon,CDS,transcript	0	0	1
LK031817	2010460	2010800	BnaC06g18930D	1	+	intron-intron	gene,transcript	0	0	2
LK031818	400508	401083	BnaC03g18350D	1	-	exon-exon	CDS,gene,exon,transcript	0	1	0
LK031818	514325	514414	BnaC03g18590D	1	+	exon-exon	CDS,gene,exon,transcript	0	0	1
LK031818	819003	819166	BnaC03g18980D	1	-	exon-exon	gene,exon,transcript,CDS	4	0	0
LK031818	886200	886678	BnaC03g19120D	1	-	exon-exon	CDS,gene,exon,transcript	1	0	0
LK031818	1588660	1588862	BnaC03g20240D	2	+	exon-exon	CDS,gene,exon,transcript	0	0	2
LK031818	1921717	1921782	not_annotated	1	+	intergenic-intergenic	not_annotated	1	0	0
LK031819	189546	190258	BnaA05g03610D	1	+	exon-exon	CDS,gene,exon,transcript	0	2	0
LK031819	1187626	1187973	BnaA05g01680D	1	-	exon-exon	gene,exon,transcript,CDS	1	0	0
LK031819	1293004	1293146	BnaA05g01480D	1	-	exon-exon	gene,exon,transcript,CDS,five_prime_utr	0	1	0
LK031819	1324002	1324354	BnaA05g01430D	1	+	exon-exon	CDS,gene,exon,transcript	0	0	2
LK031819	1569654	1570949	BnaA05g01050D	1	+	exon-exon	gene,exon,CDS,transcript,five_prime_utr	0	0	1
LK031819	1638872	1639250	BnaA05g00900D	2	+	exon-exon	CDS,gene,exon,transcript	0	2	0
LK031819	1736354	1736962	not_annotated	1	-	intergenic-intergenic	not_annotated	0	0	1
LK031819	1941318	1941498	BnaA05g00450D	1	+	exon-exon	CDS,gene,exon,transcript	0	0	1
LK031820	365163	365473	BnaC09g35530D	1	-	exon-exon	gene,exon,CDS,transcript,five_prime_utr	0	0	1
LK031821	411055	411218	not_annotated	2	-	intergenic-intergenic	not_annotated	0	0	2
LK031821	641251	641615	BnaC07g29810D	1	+	exon-exon	exon,gene,CDS,transcript	0	0	1
LK031821	691258	693305	BnaC07g29770D	1	-	exon-exon	CDS,gene,exon,transcript	0	0	1
LK031821	812187	812398	BnaC07g29680D	1	+	exon-exon	gene,exon,three_prime_utr,CDS,transcript	1	0	0
LK031821	1024294	1024791	BnaC07g29330D	1	+	exon-exon	CDS,gene,exon,transcript	1	0	0
LK031821	1152834	1153096	BnaC07g29100D	1	-	exon-exon	gene,exon,transcript,CDS	0	0	1
LK031821	1367138	1367210	BnaC07g28800D	2	-	exon-intron	gene,exon,transcript,CDS	1	0	0
LK031821	2026663	2027684	BnaC07g27730D	1	-	exon-exon	CDS,gene,exon,transcript	0	1	0
LK031821	2073558	2073767	BnaC07g27630D	1	-	exon-exon	CDS,gene,exon,transcript	0	1	0
LK031821	2082802	2083201	BnaC07g27600D	1	-	exon-exon	CDS,gene,exon,transcript	0	0	2
LK031822	362715	363174	not_annotated	2	-	intergenic-intergenic	not_annotated	0	0	1
LK031822	1193072	1193636	not_annotated	1	+	intergenic-intergenic	not_annotated	1	2	0
LK031823	868299	868377	BnaC03g01810D	1	+	exon-exon	CDS,gene,exon,transcript	0	1	0
LK031823	906520	906902	not_annotated	1	-	intergenic-intergenic	not_annotated	1	2	0
LK031823	1210324	1210506	BnaC03g02510D	1	+	exon-exon	gene,exon,three_prime_utr,CDS,transcript	3	0	2
LK031823	1210324	1210506	not_annotated	2	-	intergenic-intergenic	not_annotated	0	0	2
LK031823	1800815	1801101	BnaC03g03680D	1	+	exon-exon	CDS,gene,exon,transcript	0	2	0
LK031824	19661	20423	BnaC09g05960D	1	+	exon-exon	CDS,gene,exon,transcript	0	0	1
LK031824	326104	326460	BnaC09g06520D	1	-	exon-exon	gene,exon,three_prime_utr,CDS,transcript	0	1	0
LK031824	1909084	1910439	BnaC09g08670D	1	+	exon-exon	CDS,gene,exon,transcript	0	0	2
LK031825	1041759	1041973	BnaC02g18350D	2	-	exon-exon	gene,exon,transcript,CDS	0	0	3
LK031826	198752	199626	BnaC08g39470D	1	-	exon-exon	exon,gene,CDS,transcript	0	1	0
LK031826	242599	242978	BnaC08g39420D	2	+	exon-exon	CDS,gene,exon,transcript	0	1	0
LK031826	488675	489534	not_annotated	1	+	intergenic-intergenic	not_annotated	0	1	0
LK031826	1108151	1109808	BnaC08g37500D	1	-	exon-exon	gene,exon,transcript,CDS	1	0	0
LK031826	1621040	1621359	BnaC08g36490D	1	-	exon-exon	CDS,gene,exon,transcript	0	1	0
LK031826	1714310	1714799	BnaC08g36360D	1	+	exon-exon	CDS,gene,exon,transcript	1	0	0
LK031828	251843	252140	BnaA03g35680D	2	+	exon-exon	gene,exon,transcript,CDS	0	0	1
LK031828	705512	705750	BnaA03g34790D	2	+	intergenic-exon	gene,not_annotated,exon,CDS,transcript	0	0	2
LK031828	1706017	1706492	BnaA03g32970D	1	-	exon-exon	CDS,gene,exon,transcript	0	0	1
LK031830	38119	38450	BnaC01g12120D	1	+	exon-exon	gene,exon,transcript,CDS	1	0	0
LK031830	1293462	1295870	BnaC01g13590D	1	-	exon-exon	gene,exon,three_prime_utr,transcript,five_prime_utr	1	0	0
LK031830	1434680	1435980	not_annotated	1	+	intergenic-intergenic	not_annotated	1	1	2
LK031830	1434683	1435980	not_annotated	1	+	intergenic-intergenic	not_annotated	0	2	0
LK031831	15665	16154	BnaA01g19790D	1	-	exon-exon	CDS,gene,exon,transcript	0	2	0
LK031831	1154808	1155245	BnaA01g20520D	1	-	exon-exon	CDS,gene,exon,transcript	0	1	0
LK031832	275220	275462	not_annotated	1	-	intergenic-intergenic	not_annotated	0	0	1
LK031832	1744446	1744954	BnaA03g20230D	1	+	exon-exon	CDS,gene,exon,transcript	0	1	0
LK031832	1797173	1797863	BnaA03g20080D	1	-	exon-exon	CDS,gene,exon,transcript	1	0	0
LK031833	1707392	1708525	BnaC07g24450D	1	-	exon-intron	CDS,gene,exon,transcript	0	0	2
LK031833	1709475	1709935	BnaC07g24450D	1	-	exon-exon	CDS,gene,exon,transcript	2	0	0
LK031834	449692	450040	BnaC08g18580D	1	-	exon-exon	CDS,gene,exon,transcript	1	0	0
LK031834	861046	861434	not_annotated	1	+	intergenic-intergenic	not_annotated	1	0	0
LK031834	991720	992489	BnaC08g17570D	1	-	exon-exon	CDS,gene,exon,transcript	0	0	1
LK031836	608240	612089	BnaC04g09450D	2	-	exon-exon	CDS,gene,exon,transcript	0	0	2
LK031836	1118209	1118604	BnaC04g10070D	2	+	intron-exon	exon,gene,transcript,CDS	14	2	13
LK031836	1699221	1700290	BnaC04g10680D	1	-	exon-exon	gene,exon,CDS,transcript,five_prime_utr	0	3	0
LK031836	1740623	1740682	BnaC04g10710D	1	+	exon-exon	gene,exon,transcript,CDS	0	1	0
LK031838	33551	34216	not_annotated	2	+	intergenic-intergenic	not_annotated	1	0	0
LK031838	702165	702569	BnaA03g15490D	1	-	exon-exon	gene,exon,three_prime_utr,transcript,CDS	0	1	0
LK031838	1516627	1516915	BnaA03g13900D	1	+	exon-exon	CDS,gene,exon,transcript	1	0	0
LK031839	455048	456204	BnaC05g21140D	1	+	exon-exon	CDS,gene,exon,transcript	0	1	0
LK031839	1093098	1093442	BnaC05g20710D	1	-	exon-exon	CDS,gene,exon,transcript	1	0	0
LK031839	1674970	1675471	BnaC05g20170D	2	+	exon-intron	CDS,gene,exon,transcript	0	0	3
LK031840	1541847	1542311	BnaC07g07460D	1	-	exon-exon	CDS,gene,exon,transcript	0	0	2
LK031841	441693	442673	not_annotated	1	-	intergenic-intergenic	not_annotated	1	0	0
LK031842	256733	261153	BnaA02g03390D	1	+	intron-intergenic	gene,not_annotated,transcript	0	0	2
LK031842	806134	806484	BnaA02g02220D	1	-	exon-exon	CDS,gene,exon,transcript	0	0	1
LK031842	960655	960973	BnaA02g01770D	1	-	exon-exon	gene,exon,transcript,CDS	2	0	0
LK031842	1140939	1141287	BnaA02g01390D	1	+	exon-exon	CDS,gene,exon,transcript	1	0	0
LK031842	1354681	1354717	not_annotated	1	-	intergenic-intergenic	not_annotated	2	0	0
LK031842	1587619	1588205	BnaA02g00490D	1	+	exon-exon	gene,exon,three_prime_utr,CDS,transcript	2	0	0
LK031843	976164	976546	BnaC06g21920D	1	-	exon-intergenic	gene,not_annotated,exon,CDS,transcript	0	0	1
LK031844	1477491	1478162	BnaC03g56170D	2	-	exon-exon	gene,exon,three_prime_utr,transcript,CDS	0	2	0
LK031845	631110	631172	BnaA06g29710D	2	+	exon-exon	five_prime_utr,gene,transcript,exon	0	0	1
LK031845	998514	998761	BnaA06g30550D	1	+	exon-exon	gene,exon,transcript,CDS	0	1	0
LK031845	1359590	1359674	BnaA06g31200D	2	+	exon-exon	exon,gene,CDS,transcript	0	1	0
LK031845	1434442	1434748	BnaA06g31250D	2	+	exon-exon	CDS,gene,exon,transcript	0	4	0
LK031845	1697537	1697813	BnaA06g31810D	1	-	exon-exon	CDS,gene,exon,transcript	0	2	0
LK031846	372402	372579	BnaC08g01880D	2	-	exon-exon	gene,exon,CDS,transcript,five_prime_utr	0	0	2
LK031846	939955	940276	BnaC08g01220D	1	-	exon-exon	gene,exon,transcript,CDS	0	1	0
LK031846	1086848	1087274	BnaC08g00890D	1	-	exon-exon	CDS,gene,exon,transcript	1	0	0
LK031846	1394149	1394582	BnaC08g00500D	1	-	exon-exon	CDS,gene,exon,transcript	0	1	0
LK031846	1407942	1408535	BnaC08g00480D	1	-	exon-exon	CDS,gene,exon,transcript	0	0	2
LK031848	610549	611067	BnaC03g52090D	1	-	exon-exon	exon,gene,CDS,transcript	0	1	0
LK031848	1442062	1442419	BnaC03g52670D	1	+	exon-exon	gene,exon,CDS,transcript,five_prime_utr	3	0	0
LK031849	708134	711179	BnaC09g04540D	1	+	exon-exon	CDS,gene,exon,transcript	0	0	2
LK031849	1307176	1307643	BnaC09g05450D	1	+	exon-exon	CDS,gene,exon,transcript	0	2	0
LK031849	1647093	1659724	BnaC09g05840D	1	+	intergenic-intergenic	not_annotated	0	0	2
LK031850	314811	315278	BnaA07g35020D	1	-	exon-exon	CDS,gene,exon,transcript	1	0	1
LK031850	452816	454048	BnaA07g34720D	1	+	exon-exon	gene,exon,transcript,CDS,five_prime_utr	2	1	2
LK031850	1471209	1471616	BnaA07g32610D	1	+	exon-exon	CDS,gene,exon,transcript	0	0	3
LK031850	1530258	1530322	BnaA07g32420D	1	+	exon-exon	CDS,gene,exon,transcript	1	0	1
LK031850	1530258	1530433	BnaA07g32420D	1	+	exon-exon	CDS,gene,exon,transcript	0	0	2
LK031851	56974	57200	BnaC02g32760D	1	-	exon-exon	gene,exon,three_prime_utr,CDS,transcript	0	0	1
LK031852	524242	524981	BnaC06g09000D	1	-	exon-exon	gene,exon,transcript,CDS	2	0	0
LK031854	1226386	1226591	BnaA06g27770D	2	-	exon-exon	CDS,gene,exon,transcript	0	0	1
LK031854	1580128	1580852	BnaA06g28290D	1	-	exon-exon	gene,exon,transcript,CDS	0	1	0
LK031854	1635489	1635883	BnaA06g28360D	1	+	exon-exon	CDS,gene,exon,transcript	2	2	0
LK031855	47270	48330	BnaC06g37050D	1	-	exon-exon	CDS,gene,exon,transcript	0	1	0
LK031855	262031	262393	BnaC06g37470D	2	+	exon-exon	CDS,gene,exon,transcript	0	0	2
LK031855	712961	713519	BnaC06g38330D	1	+	exon-exon	CDS,gene,exon,transcript	0	0	2
LK031855	1104863	1104961	not_annotated	2	-	intergenic-intergenic	not_annotated	0	0	1
LK031855	1405648	1405962	BnaC06g39600D	1	-	exon-intergenic	gene,not_annotated,exon,CDS,transcript	1	0	0
LK031855	1501904	1502149	BnaC06g39740D	1	+	exon-exon	CDS,gene,exon,transcript	0	0	1
LK031856	253674	253935	BnaA03g10210D	1	-	exon-exon	CDS,gene,exon,transcript	1	0	0
LK031856	956734	958123	BnaA03g08570D	1	+	exon-exon	CDS,gene,exon,transcript	0	0	2
LK031856	973458	973913	BnaA03g08540D	1	+	exon-exon	CDS,gene,exon,transcript	0	0	2
LK031856	1152896	1153177	BnaA03g08140D	1	+	exon-exon	CDS,gene,exon,transcript	0	1	0
LK031857	571169	572212	BnaA04g01650D	1	-	exon-intergenic	gene,not_annotated,exon,CDS,transcript	1	0	0
LK031858	230541	231434	BnaA01g16710D	1	-	exon-exon	CDS,gene,exon,transcript	0	0	2
LK031858	1534088	1534201	BnaA01g14720D	1	+	exon-exon	gene,exon,three_prime_utr,CDS,transcript	0	0	1
LK031858	1534095	1534208	BnaA01g14720D	2	+	exon-exon	gene,exon,three_prime_utr,CDS,transcript	0	0	1
LK031859	984432	984835	BnaC04g35630D	1	-	exon-exon	CDS,gene,exon,transcript	0	0	1
LK031860	432378	432481	BnaC03g45540D	1	+	exon-exon	CDS,gene,exon,transcript	0	0	1
LK031861	238365	239056	BnaA10g02560D	1	+	exon-exon	gene,exon,CDS,transcript,five_prime_utr	0	0	1
LK031861	463595	464648	BnaA10g02140D	1	+	exon-exon	CDS,gene,exon,transcript	0	0	1
LK031862	5735	6298	BnaA08g19000D	1	+	exon-exon	CDS,gene,exon,transcript	0	1	0
LK031862	902635	902823	BnaA08g17370D	2	+	exon-exon	CDS,gene,exon,transcript	0	1	0
LK031862	1061475	1061563	BnaA08g17000D	1	-	exon-exon	gene,exon,transcript,CDS	0	1	0
LK031863	236090	236775	BnaA03g43390D	1	-	exon-exon	CDS,gene,exon,transcript	0	2	0
LK031863	375365	375771	BnaA03g43190D	1	-	exon-exon	CDS,gene,exon,transcript	0	0	2
LK031863	431914	432010	BnaA03g43070D	2	-	exon-exon	CDS,gene,exon,transcript	0	1	0
LK031863	479086	479319	BnaA03g42940D	1	+	exon-exon	CDS,gene,exon,transcript	0	1	0
LK031863	1113343	1113732	BnaA03g41680D	1	-	exon-exon	CDS,gene,exon,transcript	0	0	2
LK031864	899610	900114	BnaA03g25380D	1	+	exon-exon	CDS,gene,exon,transcript	0	0	1
LK031864	1032924	1034596	BnaA03g25550D	1	+	exon-exon	CDS,gene,exon,transcript	0	1	0
LK031865	190160	190512	BnaC02g06060D	1	+	exon-exon	CDS,gene,exon,transcript	0	0	2
LK031865	781017	781133	BnaC02g04950D	1	+	exon-exon	three_prime_utr,gene,exon,transcript	0	0	2
LK031865	1055157	1055530	BnaC02g04450D	2	+	exon-exon	CDS,gene,exon,transcript	0	0	1
LK031866	1406748	1407068	BnaC02g27230D	1	+	exon-intron	exon,gene,CDS,transcript	0	0	1
LK031866	1422528	1422618	BnaC02g27250D	1	+	exon-exon	CDS,gene,exon,transcript	0	1	0
LK031867	109676	109985	BnaC04g08110D	1	+	exon-exon	CDS,gene,exon,transcript	0	0	1
LK031867	743960	744454	BnaC04g07270D	1	-	exon-exon	CDS,gene,exon,transcript	0	1	0
LK031867	1398924	1399594	BnaC04g06620D	1	-	exon-exon	CDS,gene,exon,transcript	0	0	1
LK031868	764748	765077	BnaC02g15670D	2	-	exon-exon	exon,gene,CDS,transcript	1	0	0
LK031869	136238	137263	not_annotated	1	+	intergenic-intergenic	not_annotated	1	0	0
LK031869	683379	684276	BnaC08g06560D	1	-	exon-exon	CDS,gene,exon,transcript	1	0	0
LK031870	231301	231579	BnaC03g31390D	1	+	exon-exon	gene,exon,three_prime_utr,CDS,transcript	0	1	0
LK031870	885131	885435	BnaC03g32360D	2	-	exon-exon	CDS,gene,exon,transcript	0	1	0
LK031870	1118091	1118736	BnaC03g32840D	1	+	exon-exon	CDS,gene,exon,transcript	1	0	0
LK031871	110693	111474	BnaA05g23190D	1	-	exon-exon	CDS,gene,exon,transcript	0	0	1
LK031871	431974	434000	BnaA05g22740D	1	-	exon-exon	gene,exon,three_prime_utr,transcript,five_prime_utr	1	0	0
LK031872	263862	264154	BnaA10g14100D	2	+	exon-exon	exon,gene,CDS,transcript	0	0	1
LK031872	324434	324984	BnaA10g14230D	1	+	exon-exon	gene,exon,CDS,transcript,five_prime_utr	0	1	0
LK031872	463819	464032	BnaA10g14430D	1	+	exon-exon	CDS,gene,exon,transcript	0	1	0
LK031872	471485	472978	BnaA10g14440D	1	-	exon-exon	CDS,gene,exon,transcript	0	0	1
LK031872	638307	638615	BnaA10g14710D	2	+	exon-exon	CDS,gene,exon,transcript	0	0	1
LK031872	887685	887941	not_annotated	1	-	intergenic-intergenic	not_annotated	0	0	1
LK031872	964265	964766	BnaA10g15400D	1	-	exon-exon	gene,exon,transcript,CDS	1	0	0
LK031872	1050228	1052090	BnaA10g15590D	1	-	exon-exon	CDS,gene,exon,transcript	0	1	0
LK031873	806456	807388	BnaC07g40390D	1	-	exon-exon	CDS,gene,exon,transcript	0	1	0
LK031873	1066048	1066837	BnaC07g40980D	1	-	exon-exon	CDS,gene,exon,transcript	2	0	0
LK031873	1386259	1386507	BnaC07g41520D	1	-	exon-exon	exon,gene,CDS,transcript	0	0	1
LK031874	812577	812746	BnaA03g37540D	2	+	exon-exon	CDS,gene,exon,transcript	1	0	0
LK031874	1072389	1073430	BnaA03g38000D	1	-	exon-exon	exon,gene,CDS,transcript	3	0	0
LK031874	1191072	1191462	BnaA03g38210D	1	+	exon-exon	CDS,gene,exon,transcript	0	0	3
LK031874	1204543	1204621	BnaA03g38260D	2	+	exon-exon	five_prime_utr,gene,transcript,exon	1	0	0
LK031874	1440874	1440912	BnaA03g38740D	2	+	exon-exon	CDS,gene,exon,transcript	2	0	0
LK031875	451651	451962	BnaC04g46680D	2	-	exon-exon	gene,exon,transcript,CDS	1	0	0
LK031875	464792	465537	BnaC04g46650D	1	-	exon-exon	CDS,gene,exon,transcript	1	0	0
LK031875	464792	465762	BnaC04g46650D	1	-	exon-exon	CDS,gene,exon,transcript	3	0	1
LK031876	705071	705122	BnaA06g04910D	1	-	exon-exon	CDS,gene,exon,transcript	0	0	1
LK031876	833727	834053	BnaA06g04600D	1	+	exon-exon	CDS,gene,exon,transcript	0	0	1
LK031876	891275	891969	BnaA06g04490D	1	+	exon-exon	CDS,gene,exon,transcript	1	0	0
LK031877	912810	913127	BnaA09g23960D	1	+	exon-exon	exon,gene,CDS,transcript	2	1	0
LK031877	1003769	1004288	BnaA09g24000D	1	-	intergenic-intron	gene,not_annotated,transcript	0	1	0
LK031878	23985	24442	BnaC04g20100D	1	-	intron-intergenic	gene,not_annotated,transcript	0	0	1
LK031878	433269	434073	BnaC04g20490D	1	-	exon-exon	CDS,gene,exon,transcript	0	3	0
LK031878	825847	825914	BnaC04g21050D	2	-	exon-exon	CDS,gene,exon,transcript	1	0	0
LK031879	19996	21512	BnaC07g36310D	1	+	exon-exon	gene,exon,CDS,transcript,five_prime_utr	1	0	0
LK031879	1178997	1179720	BnaC07g38260D	1	-	exon-exon	CDS,gene,exon,transcript	1	0	0
LK031880	1064959	1065303	not_annotated	2	+	intergenic-intergenic	not_annotated	0	0	2
LK031881	1312407	1312512	not_annotated	2	+	intergenic-intergenic	not_annotated	0	1	0
LK031882	1349982	1350860	BnaC09g22540D	1	-	exon-exon	CDS,gene,exon,transcript	0	1	0
LK031883	53750	54173	BnaC07g10610D	1	-	intron-exon	exon,gene,transcript,CDS	0	1	0
LK031883	958842	959000	BnaC07g09890D	1	-	exon-exon	gene,exon,transcript,CDS	2	0	0
LK031884	30031	30562	BnaC07g17170D	1	+	exon-exon	CDS,gene,exon,transcript	0	1	0
LK031884	975199	976001	BnaC07g17730D	1	+	exon-exon	CDS,gene,exon,transcript	0	2	0
LK031884	1372329	1372615	BnaC07g17990D	1	-	exon-exon	gene,exon,three_prime_utr,CDS,transcript	1	0	0
LK031884	1372775	1372876	BnaC07g17990D	2	-	exon-exon	exon,gene,CDS,transcript	0	1	0
LK031885	797638	797687	not_annotated	2	-	intergenic-intergenic	not_annotated	0	1	0
LK031886	92934	95502	BnaC05g07620D	1	-	exon-exon	exon,gene,CDS,transcript	1	0	1
LK031887	67084	67918	BnaC09g17200D	2	+	exon-exon	gene,exon,transcript,CDS	0	0	1
LK031887	574470	574939	not_annotated	2	-	intergenic-intergenic	not_annotated	2	0	0
LK031887	580922	581177	BnaC09g16580D	2	-	exon-exon	gene,exon,transcript,CDS	0	2	0
LK031887	584342	584802	not_annotated	1	-	intergenic-intergenic	not_annotated	1	0	0
LK031888	393374	393636	BnaC04g28190D	2	+	exon-exon	gene,exon,CDS,transcript,five_prime_utr	1	0	0
LK031888	538042	538158	BnaC04g28070D	1	+	exon-exon	gene,exon,CDS,transcript,five_prime_utr	2	0	0
LK031889	298418	299059	not_annotated	1	-	intergenic-intergenic	not_annotated	4	0	5
LK031889	705572	706277	BnaC01g33900D	1	-	exon-exon	gene,exon,three_prime_utr,CDS,transcript	1	0	0
LK031889	1231230	1231424	BnaC01g34490D	1	-	exon-intergenic	gene,not_annotated,exon,CDS,transcript	2	0	0
LK031890	1092937	1093795	BnaC03g26280D	1	-	exon-exon	CDS,gene,exon,transcript	0	1	0
LK031892	835539	835719	BnaA07g26720D	1	-	exon-exon	CDS,gene,exon,transcript	1	0	0
LK031892	838205	839273	BnaA07g26710D	1	+	exon-exon	CDS,gene,exon,transcript	2	0	0
LK031892	1098561	1100052	BnaA07g26220D	1	+	exon-exon	CDS,gene,exon,transcript	0	1	0
LK031893	963271	963842	BnaC02g14200D	1	-	exon-exon	CDS,gene,exon,transcript	0	0	1
LK031893	1301091	1301980	BnaC02g13880D	1	+	exon-exon	gene,exon,CDS,transcript,five_prime_utr	1	0	0
LK031894	932946	933075	BnaA07g30680D	2	-	exon-exon	CDS,gene,exon,transcript	1	0	0
LK031895	432903	433069	BnaA08g21940D	1	-	intron-exon	exon,gene,transcript,CDS	0	0	2
LK031895	1157794	1158012	BnaA08g23810D	1	-	exon-exon	CDS,gene,exon,transcript	0	0	1
LK031895	1158440	1158509	not_annotated	1	+	intergenic-intergenic	not_annotated	0	1	0
LK031895	1299182	1300735	BnaA08g24140D	1	-	exon-exon	exon,gene,CDS,transcript	0	0	1
LK031899	9101	9579	BnaC08g12230D	1	-	exon-exon	CDS,gene,exon,transcript	0	0	1
LK031899	176694	177620	BnaC08g12410D	1	-	exon-exon	gene,exon,three_prime_utr,transcript,CDS	0	0	1
LK031899	456176	457246	not_annotated	1	-	intergenic-intergenic	not_annotated	0	1	0
LK031899	1105433	1106817	BnaC08g13440D	1	+	exon-exon	CDS,gene,exon,transcript	0	0	1
LK031900	367411	367680	BnaA05g25080D	1	-	exon-exon	exon,gene,CDS,transcript	0	3	0
LK031900	536788	537275	BnaA05g24750D	1	+	exon-exon	gene,exon,three_prime_utr,CDS,transcript	2	0	0
LK031900	536864	537262	BnaA05g24750D	1	+	exon-exon	gene,exon,three_prime_utr,CDS,transcript	1	0	0
LK031900	828698	828847	BnaA05g24190D	2	+	exon-exon	gene,exon,three_prime_utr,CDS,transcript	1	0	0
LK031902	30089	30293	BnaA06g06670D	2	+	intergenic-exon	gene,not_annotated,exon,CDS,transcript	0	0	1
LK031902	1254767	1254942	BnaA06g08870D	2	+	exon-intergenic	gene,not_annotated,exon,CDS,transcript	0	1	0
LK031903	134402	134517	BnaC07g09400D	1	+	exon-exon	gene,exon,transcript,CDS	0	1	0
LK031904	68897	69472	not_annotated	1	-	intergenic-intergenic	not_annotated	1	0	0
LK031905	98065	98162	BnaC05g39370D	2	-	exon-intergenic	gene,not_annotated,exon,transcript,CDS	0	1	0
LK031905	98072	98169	BnaC05g39370D	2	-	exon-intergenic	gene,not_annotated,exon,transcript,CDS	0	1	0
LK031906	148931	149021	BnaA03g43960D	1	+	exon-exon	CDS,gene,exon,transcript	0	1	0
LK031906	787696	787754	not_annotated	2	+	intergenic-intergenic	not_annotated	0	0	1
LK031907	615829	616099	BnaC09g49150D	2	+	exon-exon	CDS,gene,exon,transcript	1	0	0
LK031907	733562	734067	BnaC09g48940D	1	+	exon-exon	CDS,gene,exon,transcript	0	0	1
LK031907	771918	772183	BnaC09g48860D	2	-	intergenic-exon	gene,not_annotated,exon,transcript,CDS	1	0	0
LK031908	19217	19885	BnaA06g17350D	1	+	exon-exon	gene,exon,CDS,transcript,five_prime_utr	3	0	0
LK031908	235332	238543	BnaA06g17710D	1	+	exon-exon	gene,exon,transcript,CDS,five_prime_utr	0	2	0
LK031908	351577	351893	BnaA06g17900D	1	+	exon-exon	gene,exon,three_prime_utr,CDS,transcript	0	2	0
LK031908	496025	496304	BnaA06g18140D	2	-	intergenic-exon	gene,not_annotated,exon,transcript,CDS	0	1	0
LK031909	402811	403413	BnaC05g33490D	2	-	exon-exon	gene,exon,transcript,CDS	0	1	0
LK031909	599930	600161	BnaC05g33690D	1	-	exon-exon	CDS,gene,exon,transcript	0	2	0
LK031910	610069	610425	BnaC01g11220D	2	+	exon-intron	five_prime_utr,gene,transcript,exon	0	0	3
LK031910	647226	647335	BnaC01g11180D	1	-	exon-exon	exon,gene,CDS,transcript	1	0	0
LK031910	853155	853312	not_annotated	1	-	intergenic-intergenic	not_annotated	0	1	0
LK031912	260613	261049	BnaC04g33580D	1	+	exon-exon	gene,exon,CDS,transcript,five_prime_utr	0	0	1
LK031912	363069	363161	BnaC04g33740D	1	+	exon-exon	CDS,gene,exon,transcript	0	1	0
LK031913	534637	535056	BnaC02g35880D	1	-	exon-exon	gene,exon,three_prime_utr,CDS,transcript	0	0	2
LK031915	988870	989232	BnaC09g27530D	2	+	intron-exon	exon,gene,transcript,CDS	0	0	1
LK031915	991279	991952	BnaC09g27520D	2	-	intergenic-exon	gene,not_annotated,exon,transcript,CDS	0	0	3
LK031915	991641	991972	BnaC09g27520D	2	-	exon-exon	CDS,gene,exon,transcript	0	1	0
LK031915	991704	992005	BnaC09g27520D	2	-	intron-exon	exon,gene,transcript,CDS	0	0	1
LK031915	991704	992013	BnaC09g27520D	2	-	intron-exon	exon,gene,transcript,CDS	2	0	0
LK031915	992406	992715	BnaC09g27520D	2	-	exon-exon	gene,exon,transcript,CDS	0	1	0
LK031915	992556	992860	BnaC09g27520D	2	-	exon-intron	gene,exon,transcript,CDS	0	0	1
LK031915	992597	992987	BnaC09g27520D	2	-	exon-exon	gene,exon,transcript,CDS	2	0	0
LK031915	993050	993217	BnaC09g27520D	2	-	exon-exon	CDS,gene,exon,transcript	0	0	1
LK031915	993587	993731	BnaC09g27520D	1	-	intron-intron	gene,transcript	0	1	0
LK031915	1165214	1165299	BnaC09g27430D	1	-	exon-exon	CDS,gene,exon,transcript	0	0	1
LK031916	15785	16201	BnaC09g03320D	1	-	exon-exon	exon,gene,CDS,transcript	0	0	1
LK031916	503253	503621	not_annotated	2	+	intergenic-intergenic	not_annotated	2	0	0
LK031917	133953	134293	BnaA06g21080D	1	-	exon-exon	gene,exon,transcript,CDS	0	1	0
LK031917	1005367	1005513	BnaA06g22200D	1	+	exon-exon	three_prime_utr,gene,exon,transcript	0	0	1
LK031922	161485	162164	BnaCnng00120D	2	+	exon-exon	CDS,gene,exon,transcript	0	2	0
LK031922	901646	902188	BnaCnng00710D	1	-	exon-exon	CDS,gene,exon,transcript	0	1	0
LK031923	867589	867764	BnaC05g41590D	2	+	exon-exon	gene,exon,three_prime_utr,CDS,transcript	0	0	1
LK031923	1011618	1016463	BnaC05g41310D	1	-	exon-exon	gene,exon,CDS,transcript,five_prime_utr	0	2	0
LK031924	196029	198497	BnaA04g06970D	1	-	exon-exon	CDS,gene,exon,transcript	0	2	0
LK031924	304134	306634	BnaA04g06900D	1	-	exon-exon	exon,gene,CDS,transcript	0	1	0
LK031924	789673	790251	BnaA04g06420D	2	+	exon-exon	gene,exon,three_prime_utr,CDS,transcript	1	0	0
LK031924	979412	979891	BnaA04g06290D	1	-	exon-exon	CDS,gene,exon,transcript	1	0	0
LK031924	1010729	1011707	not_annotated	1	-	intergenic-intergenic	not_annotated	1	0	0
LK031924	1135303	1135867	BnaA04g06140D	1	-	exon-exon	CDS,gene,exon,transcript	0	2	0
LK031925	430640	430761	BnaC05g24950D	2	-	exon-intergenic	gene,not_annotated,exon,transcript,CDS	1	0	0
LK031926	425773	425902	BnaA07g11170D	1	+	exon-exon	gene,exon,transcript,CDS	0	0	1
LK031926	539698	539878	BnaA07g11370D	1	-	exon-exon	gene,exon,three_prime_utr,transcript,CDS	0	0	2
LK031926	998471	998592	BnaA07g11990D	1	+	exon-exon	gene,exon,three_prime_utr,CDS,transcript	0	0	1
LK031926	1075871	1076126	BnaA07g12150D	2	-	exon-exon	CDS,gene,exon,transcript	1	0	0
LK031926	1147757	1148298	BnaA07g12290D	1	-	exon-exon	CDS,gene,exon,transcript	0	1	0
LK031927	350667	350894	BnaC07g35100D	1	-	exon-exon	gene,exon,three_prime_utr,CDS,transcript	0	1	0
LK031928	81966	82272	BnaC04g30990D	2	-	exon-exon	CDS,gene,exon,transcript	0	2	0
LK031929	226079	226448	BnaC06g28230D	2	-	exon-exon	exon,gene,CDS,transcript	0	0	2
LK031929	589913	590010	BnaC06g28700D	1	-	exon-exon	exon,gene,CDS,transcript	0	0	1
LK031929	855866	856046	BnaC06g28890D	1	-	exon-exon	gene,exon,CDS,transcript,five_prime_utr	0	1	0
LK031931	509141	510483	BnaC04g14790D	1	+	exon-exon	gene,exon,transcript,CDS	1	0	0
LK031932	336278	336465	BnaA03g40260D	2	+	intergenic-exon	gene,not_annotated,exon,CDS,transcript	1	0	0
LK031932	338538	338618	BnaA03g40260D	1	+	exon-exon	gene,exon,transcript,CDS	0	0	1
LK031932	518062	518466	BnaA03g39910D	2	-	exon-exon	CDS,gene,exon,transcript	0	0	1
LK031932	1051859	1052333	BnaA03g39030D	1	+	exon-exon	gene,exon,three_prime_utr,CDS,transcript	0	0	1
LK031933	5580	5627	BnaA09g26170D	2	-	exon-exon	exon,gene,CDS,transcript	0	0	2
LK031935	224259	224829	not_annotated	1	+	intergenic-intergenic	not_annotated	1	1	1
LK031935	224259	225080	not_annotated	1	+	intergenic-intergenic	not_annotated	7	1	3
LK031935	224304	224829	not_annotated	1	+	intergenic-intergenic	not_annotated	2	0	0
LK031935	528479	529388	BnaA08g01070D	1	+	exon-exon	CDS,gene,exon,transcript	2	0	0
LK031936	59805	59868	BnaC02g08630D	2	-	exon-exon	CDS,gene,exon,transcript	1	0	0
LK031937	395092	395321	BnaC02g11100D	1	+	exon-exon	CDS,gene,exon,transcript	0	1	0
LK031937	702788	703011	BnaC02g10570D	2	-	exon-exon	gene,exon,three_prime_utr,transcript,CDS	0	0	1
LK031938	433260	435236	BnaC04g25670D	1	+	intergenic-intergenic	not_annotated	0	0	1
LK031939	584326	584874	BnaC07g21800D	1	-	exon-exon	CDS,gene,exon,transcript	1	0	0
LK031943	75234	75666	BnaC01g17020D	1	+	exon-exon	CDS,gene,exon,transcript	0	0	1
LK031943	269351	269999	BnaC01g16780D	1	-	exon-exon	CDS,gene,exon,transcript	0	0	1
LK031944	744209	758438	BnaC03g68540D	1	+	exon-intergenic	gene,not_annotated,exon,CDS,transcript	2	0	0
LK031945	539414	539459	BnaA02g15430D	2	-	intron-intron	gene,transcript	2	0	0
LK031945	731021	731828	not_annotated	1	-	intergenic-intergenic	not_annotated	0	0	1
LK031947	224267	224984	BnaC07g10790D	1	+	intergenic-exon	gene,not_annotated,exon,transcript,five_prime_utr	1	0	0
LK031949	24609	24687	BnaA09g18700D	1	-	exon-exon	CDS,gene,exon,transcript	0	0	1
LK031950	58939	59596	not_annotated	2	+	intergenic-intergenic	not_annotated	0	0	3
LK031950	59802	60587	BnaC06g26150D	1	-	exon-exon	CDS,gene,exon,transcript	0	1	0
LK031950	1107378	1107781	BnaC06g25210D	1	-	exon-exon	gene,exon,transcript,CDS,five_prime_utr,start_codon	0	0	1
LK031951	443786	444181	not_annotated	1	+	intergenic-intergenic	not_annotated	0	1	0
LK031955	143130	143614	BnaA07g12940D	1	-	exon-exon	exon,gene,CDS,transcript	1	0	0
LK031955	221412	221717	BnaA07g13070D	1	+	intron-exon	exon,gene,transcript,CDS	1	0	0
LK031955	221412	222034	BnaA07g13070D	1	+	intron-intron	gene,transcript	0	3	0
LK031955	691731	692010	not_annotated	1	+	intergenic-intergenic	not_annotated	0	1	0
LK031956	12223	12369	BnaC05g16260D	1	+	exon-exon	CDS,gene,exon,transcript	0	0	1
LK031956	150893	152732	BnaC05g16330D	1	-	exon-exon	CDS,gene,exon,transcript	1	0	0
LK031957	199708	200027	BnaC05g18570D	2	-	intergenic-intron	gene,not_annotated,transcript	0	2	0
LK031957	869293	869541	BnaC05g17890D	1	-	exon-exon	CDS,gene,exon,transcript	0	1	0
LK031958	315284	315641	BnaAnng00320D	1	+	exon-exon	CDS,gene,exon,transcript	0	1	0
LK031958	763331	767346	BnaAnng01240D	1	-	exon-exon	CDS,gene,exon,transcript	0	0	2
LK031958	914641	915510	BnaAnng01620D	1	-	exon-intron	CDS,gene,exon,transcript	0	0	1
LK031960	220013	220418	BnaC05g46260D	1	+	exon-exon	CDS,gene,exon,transcript	0	0	1
LK031960	919601	920407	BnaC05g45090D	1	+	exon-exon	CDS,gene,exon,transcript	0	0	2
LK031961	423501	433339	not_annotated	1	+	intergenic-intergenic	not_annotated	0	0	1
LK031961	983603	983779	not_annotated	2	-	intergenic-intergenic	not_annotated	0	2	0
LK031962	951221	951274	BnaA02g31180D	1	-	exon-exon	CDS,gene,exon,transcript	1	0	0
LK031964	680347	680896	BnaC07g00480D	1	+	exon-exon	CDS,gene,exon,transcript	0	0	2
LK031964	987612	987927	BnaC07g00200D	1	+	exon-intron	CDS,gene,exon,transcript	1	0	0
LK031967	7043	7475	BnaA09g38170D	1	+	exon-exon	CDS,gene,exon,transcript	1	0	0
LK031967	77725	78042	BnaA09g37990D	1	+	exon-exon	CDS,gene,exon,transcript	0	0	1
LK031968	287261	287329	BnaA09g49950D	1	+	exon-exon	gene,exon,transcript,CDS	0	2	0
LK031968	382740	383557	BnaA09g49720D	1	+	intron-exon	exon,gene,transcript,CDS	0	0	1
LK031969	967328	967930	BnaC05g30950D	1	-	exon-exon	CDS,gene,exon,transcript	1	0	0
LK031970	730795	731078	not_annotated	1	+	intergenic-intergenic	not_annotated	0	0	1
LK031970	902434	903564	not_annotated	1	-	intergenic-intergenic	not_annotated	0	1	0
LK031971	388245	388497	not_annotated	1	+	intergenic-intergenic	not_annotated	0	1	0
LK031971	388378	388619	not_annotated	1	+	intergenic-intergenic	not_annotated	0	1	0
LK031973	495761	495936	BnaC01g09220D	2	+	exon-exon	exon,gene,CDS,transcript	0	0	1
LK031973	746954	747231	BnaC01g09420D	1	-	exon-exon	gene,exon,transcript,CDS	1	0	0
LK031973	748221	748538	BnaC01g09420D	1	-	exon-exon	CDS,gene,exon,transcript	2	0	0
LK031973	748957	749055	BnaC01g09420D	1	-	exon-exon	CDS,gene,exon,transcript	0	0	1
LK031973	958684	958998	BnaC01g09730D	1	+	exon-exon	gene,exon,CDS,transcript,five_prime_utr	2	0	0
LK031974	780771	781769	BnaA04g22790D	1	+	exon-exon	CDS,gene,exon,transcript	0	0	1
LK031975	377568	378294	BnaCnng01410D	1	-	exon-exon	CDS,gene,exon,transcript	0	0	1
LK031975	715429	716356	BnaCnng01940D	1	-	intergenic-exon	gene,not_annotated,exon,transcript,five_prime_utr	0	0	4
LK031975	872166	872398	BnaCnng02320D	1	-	exon-exon	CDS,gene,exon,transcript	1	0	0
LK031978	631901	632901	BnaA07g24990D	1	+	exon-exon	CDS,gene,exon,transcript	0	0	1
LK031978	637826	637879	BnaA07g25010D	1	-	exon-exon	CDS,gene,exon,transcript	0	0	1
LK031979	982069	982286	not_annotated	1	+	intergenic-intergenic	not_annotated	1	1	0
LK031980	165600	165719	BnaA03g18820D	1	-	exon-exon	exon,gene,CDS,transcript	1	0	0
LK031980	173353	173670	BnaA03g18810D	2	-	exon-exon	CDS,gene,exon,transcript	0	0	3
LK031980	572258	573890	BnaA03g18010D	1	-	exon-exon	CDS,gene,exon,transcript	2	0	0
LK031980	784617	785430	BnaA03g17580D	1	-	exon-intergenic	gene,not_annotated,exon,CDS,transcript	0	1	0
LK031982	560712	561050	BnaC03g35190D	2	+	exon-exon	CDS,gene,exon,transcript	0	2	0
LK031985	805439	805896	BnaC09g12120D	1	+	exon-exon	CDS,gene,exon,transcript	7	7	8
LK031986	431778	431840	BnaA05g27350D	1	+	exon-exon	CDS,gene,exon,transcript	0	0	2
LK031987	610887	611084	not_annotated	1	+	intergenic-intergenic	not_annotated	0	1	0
LK031989	46203	46511	not_annotated	1	+	intergenic-intergenic	not_annotated	0	0	3
LK031989	203104	203174	BnaA06g24650D	2	-	exon-exon	exon,gene,CDS,transcript	0	2	0
LK031989	281819	281872	BnaA06g24550D	2	-	exon-exon	CDS,gene,exon,transcript	0	0	2
LK031989	461228	461584	BnaA06g24300D	1	+	exon-exon	CDS,gene,exon,transcript	2	0	0
LK031989	461237	462566	BnaA06g24300D	2	+	exon-exon	gene,exon,three_prime_utr,CDS,transcript	0	0	1
LK031990	178620	179120	BnaC08g11120D	2	-	exon-exon	CDS,gene,exon,transcript	0	1	0
LK031990	567441	567685	BnaC08g11620D	1	+	exon-exon	CDS,gene,exon,transcript	0	0	2
LK031993	195854	196059	BnaA02g05430D	1	-	exon-exon	gene,exon,transcript,CDS	0	0	1
LK031995	234557	236131	BnaA02g26490D	1	-	exon-intergenic	gene,not_annotated,exon,three_prime_utr,transcript	0	0	1
LK031995	806555	807313	BnaA02g25910D	1	-	exon-exon	CDS,gene,exon,transcript	0	0	1
LK031999	175111	175214	BnaC09g43600D	2	+	exon-exon	gene,exon,transcript,CDS	1	0	0
LK031999	543320	543364	BnaC09g43120D	1	-	exon-exon	CDS,gene,exon,transcript	0	0	1
LK032000	152509	152571	BnaC08g45160D	2	+	exon-exon	CDS,gene,exon,transcript	0	1	0
LK032000	776746	777735	BnaC08g43850D	1	+	exon-exon	CDS,gene,exon,transcript	0	0	1
LK032001	27105	31238	BnaC05g03460D	1	-	intergenic-exon	gene,not_annotated,exon,CDS,transcript	0	1	0
LK032001	535513	535921	BnaC05g04460D	1	+	exon-exon	gene,exon,transcript,CDS	0	1	0
LK032001	913795	915163	not_annotated	1	+	intergenic-intergenic	not_annotated	3	1	1
LK032001	913795	918788	not_annotated	1	+	intergenic-intergenic	not_annotated	0	2	0
LK032003	291776	292158	BnaCnng03040D	1	-	exon-exon	exon,gene,CDS,transcript	0	3	0
LK032003	593957	594157	BnaCnng03530D	1	-	exon-exon	CDS,gene,exon,transcript	2	0	0
LK032005	144672	144899	BnaA05g17320D	1	+	exon-exon	three_prime_utr,gene,exon,transcript	1	0	0
LK032005	177832	178132	BnaA05g17250D	1	+	exon-exon	gene,exon,transcript,CDS	0	0	1
LK032005	285865	287228	BnaA05g17170D	1	+	exon-exon	gene,exon,three_prime_utr,CDS,transcript	5	0	2
LK032005	286676	287228	BnaA05g17170D	1	+	intron-exon	exon,gene,transcript,three_prime_utr	0	1	0
LK032005	482637	482903	BnaA05g16930D	1	+	exon-exon	CDS,gene,exon,transcript	0	0	1
LK032008	743471	744496	BnaA03g46960D	1	-	exon-exon	CDS,gene,exon,transcript	0	1	0
LK032010	103049	103324	BnaA03g00260D	2	+	exon-exon	gene,exon,CDS,transcript,five_prime_utr	0	0	1
LK032010	331904	332303	BnaA03g00770D	1	+	exon-exon	CDS,gene,exon,transcript	0	0	2
LK032011	83012	83634	BnaA09g39420D	2	+	exon-exon	CDS,gene,exon,transcript	0	0	2
LK032011	736625	737041	BnaA09g40730D	1	-	exon-exon	CDS,gene,exon,transcript	0	0	1
LK032013	283649	284021	BnaC06g12890D	2	-	exon-intergenic	gene,not_annotated,exon,CDS,transcript	0	2	0
LK032013	338902	339369	BnaC06g12940D	1	-	exon-exon	CDS,gene,exon,transcript	3	0	0
LK032015	147571	147961	BnaC03g12920D	1	+	exon-exon	CDS,gene,exon,transcript	1	0	0
LK032015	458433	458705	BnaC03g13470D	1	-	exon-intron	gene,exon,transcript,CDS	0	0	2
LK032017	451784	451854	BnaC03g60100D	2	-	exon-exon	exon,gene,CDS,transcript	0	0	1
LK032017	499974	500211	BnaC03g60170D	2	-	exon-exon	gene,exon,three_prime_utr,transcript,CDS	1	0	0
LK032020	531894	533120	BnaA06g20020D	1	-	exon-exon	three_prime_utr,gene,exon,transcript	0	1	0
LK032021	622341	622823	BnaC08g08150D	1	-	exon-exon	gene,exon,three_prime_utr,CDS,transcript	1	0	0
LK032021	813704	814393	BnaC08g08040D	1	-	exon-exon	CDS,gene,exon,transcript	0	0	1
LK032025	399224	400428	BnaA02g13050D	1	-	exon-exon	CDS,gene,exon,transcript	0	0	1
LK032025	489124	489457	BnaA02g13140D	1	+	exon-exon	CDS,gene,exon,transcript	0	1	0
LK032026	620031	620243	not_annotated	1	+	intergenic-intergenic	not_annotated	0	1	0
LK032028	788297	788386	not_annotated	2	+	intergenic-intergenic	not_annotated	2	0	3
LK032028	788297	788386	not_annotated	1	-	intergenic-intergenic	not_annotated	0	0	1
LK032028	788580	788860	not_annotated	2	+	intergenic-intergenic	not_annotated	0	0	3
LK032028	793911	794577	BnaA09g13230D	2	+	exon-intergenic	gene,not_annotated,exon,CDS,transcript	0	0	1
LK032028	793949	794026	BnaA09g13230D	2	+	exon-exon	CDS,gene,exon,transcript	1	0	0
LK032031	390547	390656	BnaA09g17390D	1	+	exon-exon	CDS,gene,exon,transcript	0	0	1
LK032031	848710	848878	BnaA09g16720D	2	+	exon-exon	CDS,gene,exon,transcript	0	0	1
LK032032	395151	396313	BnaC04g26360D	1	-	exon-exon	exon,gene,CDS,transcript	0	0	1
LK032034	5843	6912	BnaC06g14660D	1	+	exon-exon	gene,exon,transcript,CDS,five_prime_utr	0	0	1
LK032035	668239	668287	BnaA03g52130D	1	-	exon-exon	exon,gene,CDS,transcript	0	0	1
LK032036	232426	232635	not_annotated	2	-	intergenic-intergenic	not_annotated	0	1	0
LK032037	479840	480887	not_annotated	2	-	intergenic-intergenic	not_annotated	1	0	0
LK032037	662027	663066	BnaA06g32240D	1	+	exon-exon	CDS,gene,exon,transcript	1	0	0
LK032037	756031	756281	BnaA06g32030D	1	-	exon-exon	exon,gene,CDS,transcript	0	0	1
LK032038	444170	444577	BnaA09g43000D	1	-	exon-exon	gene,exon,transcript,CDS,five_prime_utr	0	2	0
LK032038	648714	648878	BnaA09g43480D	1	-	exon-exon	gene,exon,CDS,transcript,five_prime_utr	0	0	1
LK032039	682038	682205	BnaC09g38360D	1	-	exon-exon	CDS,gene,exon,transcript	0	0	2
LK032040	49258	49549	BnaC02g01460D	2	+	exon-exon	CDS,gene,exon,transcript	0	0	1
LK032040	538145	539095	BnaC02g02440D	1	+	exon-exon	gene,exon,CDS,transcript,five_prime_utr	1	0	0
LK032042	25774	26031	BnaA10g07350D	1	-	exon-exon	gene,exon,three_prime_utr,CDS,transcript	1	0	0
LK032042	41153	42211	BnaA10g07330D	1	+	exon-exon	CDS,gene,exon,transcript	0	0	2
LK032043	124845	125888	BnaC03g21850D	1	+	exon-exon	CDS,gene,exon,transcript	0	0	1
LK032043	127225	128060	BnaC03g21850D	1	+	exon-exon	CDS,gene,exon,transcript	0	1	0
LK032043	306725	306809	BnaC03g21600D	1	-	exon-exon	CDS,gene,exon,transcript	0	1	0
LK032043	466597	467102	BnaC03g21320D	1	+	exon-exon	CDS,gene,exon,transcript	0	1	0
LK032044	238936	239012	BnaC03g49290D	1	+	exon-exon	gene,exon,transcript,CDS	0	0	1
LK032044	238953	239221	BnaC03g49290D	2	+	exon-exon	gene,exon,three_prime_utr,transcript,CDS	0	1	0
LK032045	119835	127122	not_annotated	1	-	intergenic-intergenic	not_annotated	0	0	1
LK032045	141379	143249	not_annotated	1	+	intergenic-intergenic	not_annotated	8	9	6
LK032045	141379	143249	BnaC02g25110D	2	-	intergenic-exon	gene,not_annotated,exon,transcript,five_prime_utr	48	46	41
LK032046	358778	363221	BnaC05g19550D	1	-	exon-intergenic	gene,not_annotated,exon,transcript,CDS	0	1	1
LK032046	455779	455874	BnaC05g19640D	1	+	exon-exon	gene,exon,transcript,CDS	0	2	0
LK032047	669105	669674	BnaC04g48440D	1	-	exon-exon	CDS,gene,exon,transcript	2	0	0
LK032048	559496	559844	BnaA02g22660D	1	-	exon-exon	gene,exon,transcript,CDS	2	0	0
LK032049	122749	123146	BnaA10g09050D	1	-	intron-exon	exon,gene,transcript,CDS	0	1	0
LK032049	775777	776720	BnaA10g08590D	1	+	exon-exon	CDS,gene,exon,transcript	0	0	1
LK032051	52967	53540	BnaC03g44110D	2	+	exon-exon	CDS,gene,exon,transcript	0	1	0
LK032051	149901	150071	BnaC03g44150D	1	-	exon-exon	CDS,gene,exon,transcript	0	2	0
LK032051	556639	557284	BnaC03g44570D	1	+	exon-exon	CDS,gene,exon,transcript	1	0	0
LK032052	340942	341530	BnaC05g00640D	1	+	exon-exon	CDS,gene,exon,transcript	0	0	1
LK032052	736688	736798	BnaC05g01400D	1	-	exon-exon	CDS,gene,exon,transcript	0	0	2
LK032054	617592	618051	BnaC04g42250D	1	-	exon-exon	CDS,gene,exon,transcript	0	1	0
LK032054	748403	748934	BnaC04g42010D	2	+	exon-exon	gene,exon,three_prime_utr,CDS,transcript	0	0	1
LK032055	244876	246037	BnaA08g27790D	1	-	exon-intron	three_prime_utr,gene,exon,transcript	0	1	0
LK032055	563463	563618	BnaA08g28530D	2	+	exon-exon	CDS,gene,exon,transcript	0	0	1
LK032055	580881	585936	not_annotated	1	+	intergenic-intergenic	not_annotated	0	1	0
LK032055	681256	682707	BnaA08g28830D	1	-	exon-exon	CDS,gene,exon,transcript	0	1	0
LK032057	436660	436957	BnaC04g15560D	2	+	exon-intron	gene,exon,transcript,CDS	0	0	1
LK032057	749017	749431	BnaC04g15350D	1	+	exon-exon	gene,exon,transcript,CDS	0	1	0
LK032059	182632	183066	BnaA04g12480D	1	-	exon-exon	gene,exon,transcript,CDS	0	1	0
LK032060	19746	20452	not_annotated	1	+	intergenic-intergenic	not_annotated	1	0	0
LK032061	267332	268375	BnaA09g28990D	1	+	exon-exon	CDS,gene,exon,transcript	0	0	1
LK032062	100200	100311	not_annotated	1	-	intergenic-intergenic	not_annotated	0	1	0
LK032063	282394	282594	BnaA02g11850D	2	-	exon-exon	gene,exon,CDS,transcript,five_prime_utr	0	1	0
LK032063	734278	735653	BnaA02g12440D	1	+	exon-exon	exon,gene,CDS,transcript	0	0	1
LK032064	60942	60994	BnaA08g03140D	2	-	exon-exon	five_prime_utr,gene,exon,transcript	2	0	0
LK032064	247058	247099	not_annotated	1	+	intergenic-intergenic	not_annotated	0	0	1
LK032065	324018	324496	BnaC09g37000D	1	-	exon-exon	CDS,gene,exon,transcript	0	1	0
LK032065	439237	439470	BnaC09g36900D	2	+	exon-exon	CDS,gene,exon,transcript	0	0	2
LK032067	408766	408844	BnaA09g05860D	1	+	intron-intron	gene,transcript	1	0	0
LK032067	410051	410233	BnaA09g05850D	1	+	exon-exon	CDS,gene,exon,transcript	1	0	0
LK032068	706145	706531	BnaC09g41120D	1	-	exon-exon	CDS,gene,exon,transcript	0	1	0
LK032070	626453	626533	not_annotated	1	+	intergenic-intergenic	not_annotated	0	1	0
LK032072	9109	9348	BnaA10g09090D	2	-	exon-exon	CDS,gene,exon,transcript	0	1	0
LK032072	65304	65577	BnaA10g09200D	2	+	exon-exon	gene,exon,transcript,CDS,five_prime_utr	4	0	0
LK032072	678485	678791	BnaA10g10290D	1	+	exon-exon	CDS,gene,exon,transcript	1	0	0
LK032073	202583	202860	BnaC09g21060D	1	+	intron-exon	exon,gene,transcript,CDS	1	0	0
LK032073	217916	218114	not_annotated	1	-	intergenic-intergenic	not_annotated	1	0	0
LK032074	36391	36733	BnaC03g65930D	2	+	intergenic-exon	gene,not_annotated,exon,CDS,transcript	0	0	1
LK032075	616126	616623	Intron_gpII	1	-	intergenic-intergenic	not_annotated	0	0	3
LK032076	114869	115097	not_annotated	2	-	intergenic-intergenic	not_annotated	0	0	1
LK032076	125207	125906	BnaA06g34340D	1	-	exon-intron	CDS,gene,exon,transcript	0	0	1
LK032076	584437	585289	BnaA06g35060D	1	-	exon-exon	CDS,gene,exon,transcript	2	0	0
LK032077	473931	474170	BnaC08g21780D	1	-	exon-exon	CDS,gene,exon,transcript	0	1	0
LK032080	49948	50500	BnaC03g30240D	2	-	exon-exon	gene,exon,three_prime_utr,CDS,transcript	0	0	1
LK032080	364735	365196	BnaC03g30600D	1	-	exon-exon	CDS,gene,exon,transcript	6	0	0
LK032080	515990	516505	BnaC03g30840D	1	-	exon-exon	gene,exon,three_prime_utr,CDS,transcript	1	0	0
LK032082	331961	332371	BnaA01g23550D	2	+	exon-exon	CDS,gene,exon,transcript	2	0	0
LK032083	80282	80524	BnaC05g01720D	1	-	exon-exon	CDS,gene,exon,transcript	0	4	1
LK032083	137094	137531	BnaC05g01920D	1	+	exon-exon	CDS,gene,exon,transcript	1	0	0
LK032083	199106	199537	BnaC05g02060D	1	-	exon-exon	CDS,gene,exon,transcript	1	0	0
LK032083	380429	380777	BnaC05g02410D	1	-	exon-exon	CDS,gene,exon,transcript	0	0	2
LK032083	546486	546835	BnaC05g02750D	1	-	exon-exon	gene,exon,three_prime_utr,CDS,transcript	1	0	0
LK032083	603195	604471	BnaC05g02910D	1	+	exon-exon	CDS,gene,exon,transcript	1	0	0
LK032085	133930	134125	not_annotated	1	+	intergenic-intergenic	not_annotated	0	0	1
LK032085	324798	325035	BnaA04g21760D	1	-	exon-exon	CDS,gene,exon,transcript	0	0	1
LK032086	97839	98036	BnaA01g26980D	1	-	exon-exon	exon,gene,CDS,transcript	1	0	1
LK032087	683121	683560	BnaA09g06770D	2	-	exon-exon	CDS,gene,exon,transcript	1	0	0
LK032091	205361	205725	BnaC01g20780D	2	+	exon-exon	gene,exon,three_prime_utr,CDS,transcript	0	1	0
LK032092	232868	233236	BnaA04g18360D	2	+	exon-exon	gene,exon,three_prime_utr,CDS,transcript	0	0	2
LK032095	665096	665489	BnaC05g09210D	2	+	exon-exon	CDS,gene,exon,transcript	0	0	1
LK032098	457745	457835	not_annotated	1	-	intergenic-intergenic	not_annotated	0	0	1
LK032099	309613	310210	BnaC09g29250D	1	-	exon-intergenic	gene,not_annotated,exon,CDS,transcript	0	0	1
LK032100	143651	144250	BnaA09g03890D	1	+	exon-exon	CDS,gene,exon,transcript	0	0	3
LK032100	281323	282002	BnaA09g04190D	1	+	exon-exon	CDS,gene,exon,transcript	0	1	0
LK032102	509282	509478	BnaA09g02220D	2	-	exon-exon	gene,exon,CDS,transcript,five_prime_utr	0	0	1
LK032103	57817	57939	BnaA01g29230D	1	+	exon-exon	five_prime_utr,gene,exon,transcript	1	0	0
LK032103	406338	406948	BnaA01g28540D	1	+	exon-exon	exon,gene,CDS,transcript	0	0	1
LK032104	439336	439910	not_annotated	1	+	intergenic-intergenic	not_annotated	0	0	1
LK032104	439381	439924	not_annotated	2	+	intergenic-intergenic	not_annotated	0	1	0
LK032104	439400	440047	not_annotated	2	+	intergenic-intergenic	not_annotated	0	1	0
LK032104	439419	439622	not_annotated	1	+	intergenic-intergenic	not_annotated	0	2	0
LK032104	439610	439910	not_annotated	1	+	intergenic-intergenic	not_annotated	0	1	0
LK032104	439619	439938	not_annotated	1	+	intergenic-intergenic	not_annotated	0	3	0
LK032104	439794	439832	not_annotated	1	+	intergenic-intergenic	not_annotated	1	0	0
LK032104	439794	439832	not_annotated	2	-	intergenic-intergenic	not_annotated	0	0	1
LK032105	210538	210579	BnaC04g36770D	2	+	exon-exon	CDS,gene,exon,transcript	1	2	5
LK032110	230437	230848	BnaC08g14490D	1	-	exon-exon	CDS,gene,exon,transcript	2	0	0
LK032110	230541	230848	BnaC08g14490D	1	-	exon-exon	CDS,gene,exon,transcript	0	2	1
LK032110	602441	603145	BnaC08g13860D	1	+	exon-exon	CDS,gene,exon,transcript	0	1	0
LK032112	554833	555380	BnaC07g06750D	2	+	exon-exon	gene,exon,three_prime_utr,CDS,transcript	0	0	1
LK032112	568197	569531	BnaC07g06770D	1	+	exon-exon	CDS,gene,exon,transcript	0	3	0
LK032114	610424	610897	BnaC06g01590D	1	-	exon-exon	gene,exon,transcript,CDS	0	0	2
LK032115	4712	6142	BnaA08g25830D	1	-	intron-intron	gene,transcript	0	1	0
LK032115	379244	379318	BnaA08g24930D	1	+	exon-intron	CDS,gene,exon,transcript	0	0	1
LK032116	469424	469641	not_annotated	2	-	intergenic-intergenic	not_annotated	1	0	0
LK032116	478965	479340	BnaA01g34170D	2	-	exon-exon	CDS,gene,exon,transcript	0	1	0
LK032116	500320	502116	BnaA01g34300D	2	+	intergenic-exon	gene,not_annotated,exon,CDS,transcript	3	1	2
LK032116	501707	502081	BnaA01g34300D	2	+	intergenic-exon	gene,not_annotated,exon,CDS,transcript	1	0	5
LK032116	501784	502196	BnaA01g34300D	2	+	exon-exon	CDS,gene,exon,transcript	0	2	0
LK032116	501865	502165	BnaA01g34300D	2	+	exon-exon	CDS,gene,exon,transcript	0	0	1
LK032116	501865	502280	BnaA01g34300D	2	+	exon-exon	CDS,gene,exon,transcript	0	0	1
LK032116	501892	502116	BnaA01g34300D	2	+	exon-exon	CDS,gene,exon,transcript	0	1	0
LK032116	502537	502912	BnaA01g34300D	1	+	exon-exon	CDS,gene,exon,transcript	0	0	1
LK032116	502539	502841	BnaA01g34300D	1	+	exon-exon	CDS,gene,exon,transcript	1	0	0
LK032116	502620	502904	BnaA01g34300D	1	+	exon-exon	CDS,gene,exon,transcript	0	0	2
LK032116	502713	503009	BnaA01g34300D	1	+	exon-exon	CDS,gene,exon,transcript	0	1	0
LK032116	502858	503166	BnaA01g34300D	2	+	exon-exon	CDS,gene,exon,transcript	1	0	0
LK032116	503019	503312	BnaA01g34300D	1	+	exon-exon	gene,exon,three_prime_utr,CDS,transcript	0	0	1
LK032120	309848	310115	not_annotated	2	-	intergenic-intergenic	not_annotated	1	0	0
LK032122	128886	129312	BnaC09g47640D	1	+	exon-exon	CDS,gene,exon,transcript	1	0	0
LK032122	187880	188175	BnaC09g47460D	1	-	exon-intron	exon,gene,CDS,transcript	0	1	0
LK032122	208159	208510	BnaC09g47400D	1	-	exon-exon	exon,gene,CDS,transcript	1	0	0
LK032124	49792	50108	not_annotated	2	-	intergenic-intergenic	not_annotated	1	0	0
LK032124	480566	482879	BnaA06g20800D	1	+	exon-exon	CDS,gene,exon,transcript	0	0	1
LK032124	493646	494139	BnaA06g20800D	1	+	exon-exon	CDS,gene,exon,transcript	0	1	0
LK032125	395946	396125	BnaC01g35830D	1	+	exon-exon	CDS,gene,exon,transcript	0	1	2
LK032126	13483	13599	BnaC09g00040D	2	-	exon-exon	gene,exon,CDS,transcript,five_prime_utr	0	0	2
LK032126	372494	376700	BnaC09g00680D	1	-	exon-exon	gene,exon,three_prime_utr,transcript,five_prime_utr	3	0	0
LK032126	430354	431655	BnaC09g00770D	2	-	exon-exon	gene,exon,three_prime_utr,CDS,transcript	0	0	1
LK032126	481416	481798	BnaC09g00910D	1	-	exon-exon	CDS,gene,exon,transcript	0	2	0
LK032127	241865	242069	BnaA09g00700D	1	+	exon-exon	five_prime_utr,gene,exon,transcript	0	0	1
LK032127	404991	405343	BnaA09g00940D	1	+	exon-exon	CDS,gene,exon,transcript	1	0	1
LK032127	444295	444667	BnaA09g01030D	1	-	exon-intergenic	gene,not_annotated,exon,CDS,transcript	0	0	1
LK032128	525461	525744	BnaC01g38990D	1	+	exon-exon	gene,exon,three_prime_utr,CDS,transcript	0	0	1
LK032128	532559	533868	BnaC01g38960D	1	+	exon-exon	gene,exon,CDS,transcript,five_prime_utr	0	1	0
LK032130	198332	198855	BnaA06g36590D	1	+	exon-exon	CDS,gene,exon,transcript	0	2	0
LK032132	193362	193909	BnaC03g23090D	1	+	exon-exon	gene,exon,CDS,transcript,five_prime_utr	2	0	0
LK032132	193587	193909	BnaC03g23090D	1	+	exon-exon	CDS,gene,exon,transcript	1	0	0
LK032134	170511	170961	BnaC08g42630D	1	-	exon-exon	CDS,gene,exon,transcript	0	0	1
LK032134	356705	356854	BnaC08g42970D	1	-	exon-exon	three_prime_utr,gene,exon,transcript	2	0	0
LK032136	114603	114688	BnaA06g02830D	1	+	exon-exon	CDS,gene,exon,transcript	1	0	0
LK032141	293484	295625	BnaA04g05600D	1	+	exon-exon	CDS,gene,exon,transcript	0	1	0
LK032142	563094	563764	BnaA08g12150D	1	+	exon-exon	CDS,gene,exon,transcript	0	0	1
LK032143	337335	337517	not_annotated	2	-	intergenic-intergenic	not_annotated	1	0	0
LK032143	412358	413097	BnaC04g49630D	1	+	exon-exon	CDS,gene,exon,transcript	0	1	0
LK032144	174755	197745	not_annotated	2	-	intergenic-intergenic	not_annotated	3	0	0
LK032144	365836	366199	BnaC06g24960D	1	-	exon-exon	CDS,gene,exon,transcript	0	0	1
LK032145	231274	231686	BnaC05g40030D	1	+	intergenic-exon	gene,not_annotated,exon,CDS,transcript	0	0	1
LK032148	39399	39449	BnaC04g43970D	1	+	intergenic-exon	gene,not_annotated,exon,transcript,CDS	0	0	1
LK032152	513571	513636	BnaC03g16690D	2	+	exon-exon	CDS,gene,exon,transcript	0	0	1
LK032153	307505	308410	not_annotated	1	+	intergenic-intergenic	not_annotated	0	0	2
LK032155	459533	459652	BnaC01g38170D	1	+	exon-exon	CDS,gene,exon,transcript	0	0	1
LK032158	169614	169750	BnaCnng04630D	1	+	exon-exon	CDS,gene,exon,transcript	0	2	0
LK032161	322306	322458	BnaC05g32840D	1	+	exon-exon	gene,exon,three_prime_utr,CDS,transcript	2	0	0
LK032164	346624	346863	BnaA08g14930D	2	+	exon-exon	CDS,gene,exon,transcript	2	0	0
LK032166	305931	306967	BnaC03g22400D	1	+	exon-exon	gene,exon,transcript,CDS	0	1	0
LK032166	511298	511780	BnaC03g22120D	2	-	exon-exon	gene,exon,three_prime_utr,CDS,transcript	0	0	1
LK032167	411502	412928	BnaC02g39720D	1	-	exon-exon	CDS,gene,exon,transcript	0	1	0
LK032170	440025	440349	BnaC06g04380D	2	-	exon-exon	CDS,gene,exon,transcript	0	1	0
LK032171	84245	86011	BnaC02g30020D	1	-	exon-exon	CDS,gene,exon,transcript	0	2	0
LK032174	182440	182754	BnaA05g19350D	1	-	exon-exon	CDS,gene,exon,transcript	0	3	0
LK032174	182660	182969	BnaA05g19350D	1	-	exon-exon	CDS,gene,exon,transcript	0	1	0
LK032177	43722	47128	not_annotated	2	-	intergenic-intergenic	not_annotated	0	0	1
LK032177	293749	294100	BnaA04g13090D	1	+	exon-exon	gene,exon,transcript,CDS,five_prime_utr	0	4	0
LK032179	242822	243219	BnaC03g69620D	1	+	intron-exon	exon,gene,transcript,CDS	0	2	0
LK032181	102396	102570	not_annotated	2	+	intergenic-intergenic	not_annotated	2	0	0
LK032181	361779	362143	BnaA05g14590D	1	+	exon-exon	CDS,gene,exon,transcript	0	1	0
LK032182	517689	517824	BnaC09g32930D	1	+	exon-exon	gene,exon,three_prime_utr,CDS,transcript	0	1	0
LK032184	191926	192152	BnaC06g06150D	1	-	intron-intron	gene,transcript	0	1	0
LK032185	149086	149308	BnaC06g11040D	2	+	exon-exon	CDS,gene,exon,transcript	0	0	1
LK032186	80903	81213	BnaA06g12490D	1	+	exon-exon	CDS,gene,exon,transcript	1	0	0
LK032186	108056	109929	BnaA06g12420D	1	+	exon-exon	gene,exon,transcript,CDS	0	0	1
LK032186	549914	550439	not_annotated	1	+	intergenic-intergenic	not_annotated	0	1	0
LK032187	448906	449144	BnaA09g26570D	1	+	exon-exon	gene,exon,three_prime_utr,CDS,transcript	0	0	1
LK032189	28745	29036	BnaA02g24100D	1	+	exon-exon	exon,gene,CDS,transcript	0	2	0
LK032190	52209	52422	BnaC09g42480D	1	+	exon-exon	CDS,gene,exon,transcript	0	0	1
LK032190	75430	76310	BnaC09g42430D	1	-	exon-exon	gene,exon,CDS,transcript,five_prime_utr	0	0	1
LK032190	292126	292710	BnaC09g42040D	1	+	exon-exon	exon,gene,CDS,transcript	0	0	1
LK032191	307050	307433	BnaC01g23800D	2	-	exon-exon	CDS,gene,exon,transcript	0	2	0
LK032192	128625	128815	BnaA09g47210D	2	-	exon-intergenic	gene,not_annotated,exon,CDS,transcript	0	0	1
LK032197	309312	309885	BnaC09g36270D	1	-	exon-exon	CDS,gene,exon,transcript	0	0	2
LK032198	241686	242417	BnaC06g12160D	1	+	exon-exon	CDS,gene,exon,transcript	2	0	3
LK032198	241686	244693	BnaC06g12160D	1	+	exon-exon	CDS,gene,exon,transcript	0	0	1
LK032201	24319	26165	BnaA09g36240D	2	-	exon-exon	gene,exon,three_prime_utr,CDS,transcript	0	0	1
LK032201	312522	312680	BnaA09g35610D	1	+	exon-exon	CDS,gene,exon,transcript	2	0	0
LK032201	485356	485421	BnaA09g35400D	2	-	exon-exon	five_prime_utr,gene,exon,transcript	0	0	2
LK032203	32907	33187	BnaC04g50940D	1	-	exon-exon	gene,exon,three_prime_utr,CDS,transcript	0	1	0
LK032203	169608	170043	BnaC04g50670D	2	-	intergenic-exon	gene,not_annotated,exon,transcript,CDS	0	0	1
LK032203	317146	317401	not_annotated	2	+	intergenic-intergenic	not_annotated	0	0	1
LK032205	339302	339918	BnaC04g51420D	1	-	exon-exon	gene,exon,transcript,CDS	0	0	1
LK032206	21055	21587	not_annotated	2	-	intergenic-intergenic	not_annotated	5	2	1
LK032208	39343	39392	not_annotated	2	-	intergenic-intergenic	not_annotated	0	0	1
LK032209	22885	23115	BnaA05g31250D	2	+	exon-exon	CDS,gene,exon,transcript	0	0	1
LK032209	497887	498081	BnaA05g32080D	1	+	exon-exon	three_prime_utr,gene,exon,transcript	0	1	0
LK032212	228635	230189	BnaCnng05120D	1	+	intergenic-exon	gene,not_annotated,exon,CDS,transcript	2	0	1
LK032212	228635	232236	BnaCnng05120D	1	+	intergenic-intron	gene,not_annotated,transcript	2	0	0
LK032212	228640	230189	BnaCnng05120D	1	+	intergenic-exon	gene,not_annotated,exon,CDS,transcript	0	1	0
LK032213	141411	141504	BnaC05g44000D	1	+	exon-exon	gene,exon,three_prime_utr,CDS,transcript	0	0	1
LK032213	207670	208118	not_annotated	2	+	intergenic-intergenic	not_annotated	0	1	0
LK032213	388860	389404	BnaC05g44530D	1	+	exon-exon	exon,gene,CDS,transcript	0	0	1
LK032218	129819	130148	BnaC01g35240D	1	+	exon-exon	CDS,gene,exon,transcript	0	0	4
LK032220	524639	525184	not_annotated	1	+	intergenic-intergenic	not_annotated	0	0	1
LK032222	26394	26828	BnaC02g19130D	1	+	exon-exon	CDS,gene,exon,transcript	0	2	0
LK032223	266469	266896	BnaA06g19410D	1	+	intergenic-exon	gene,not_annotated,exon,transcript,five_prime_utr	0	3	0
LK032223	267701	267978	not_annotated	1	+	intergenic-intergenic	not_annotated	1	0	0
LK032223	269403	270078	BnaA06g19400D	1	+	intergenic-exon	gene,not_annotated,exon,CDS,transcript	1	0	0
LK032223	269421	269758	BnaA06g19400D	2	+	intergenic-exon	gene,not_annotated,exon,CDS,transcript	1	0	0
LK032223	272166	272342	not_annotated	2	-	intergenic-intergenic	not_annotated	0	2	0
LK032223	279701	280310	BnaA06g19310D	2	+	exon-intergenic	gene,not_annotated,exon,CDS,transcript	0	0	3
LK032225	8943	9529	BnaCnng05460D	1	-	exon-exon	gene,exon,CDS,transcript,five_prime_utr	2	0	0
LK032226	368888	369450	BnaA02g10000D	1	-	exon-exon	CDS,gene,exon,transcript	0	1	0
LK032228	311454	312041	BnaA02g25170D	1	-	exon-exon	exon,gene,CDS,transcript	0	0	2
LK032228	416181	416310	BnaA02g25100D	1	+	exon-exon	gene,exon,three_prime_utr,CDS,transcript	0	0	1
LK032229	60073	60365	BnaC07g31930D	1	+	exon-intergenic	gene,not_annotated,exon,transcript,CDS	0	0	1
LK032233	86301	87510	BnaA06g25730D	1	+	exon-exon	gene,exon,CDS,transcript,five_prime_utr	0	0	1
LK032233	223511	223942	BnaA06g25480D	1	-	exon-exon	gene,exon,transcript,CDS	0	0	1
LK032236	302605	302812	BnaA06g14000D	1	+	exon-exon	CDS,gene,exon,transcript	0	1	0
LK032237	234111	235349	not_annotated	1	+	intergenic-intergenic	not_annotated	0	0	1
LK032237	234111	235349	not_annotated	2	-	intergenic-intergenic	not_annotated	0	0	1
LK032238	18224	18364	not_annotated	2	+	intergenic-intergenic	not_annotated	0	0	1
LK032240	341215	344130	BnaA05g15510D	1	+	intron-intron	gene,transcript	0	1	0
LK032242	74456	74942	BnaAnng03370D	1	+	exon-exon	CDS,gene,exon,transcript	0	1	0
LK032242	169576	170253	BnaAnng03420D	1	-	exon-exon	CDS,gene,exon,transcript	0	1	0
LK032245	56628	58291	BnaA03g48700D	1	-	exon-exon	CDS,gene,exon,transcript	0	1	0
LK032245	473937	474103	BnaA03g49260D	2	+	exon-exon	gene,exon,three_prime_utr,CDS,transcript	1	0	0
LK032248	62273	62776	BnaC05g09770D	1	-	exon-exon	gene,exon,transcript,CDS	0	0	2
LK032248	491717	491967	BnaC05g09350D	2	-	exon-exon	CDS,gene,exon,transcript	0	0	1
LK032249	134761	135469	BnaC05g37540D	1	+	exon-exon	CDS,gene,exon,transcript	0	0	1
LK032250	81506	82138	BnaA03g49910D	1	-	exon-exon	CDS,gene,exon,transcript	0	0	2
LK032258	25010	26801	BnaA02g33100D	1	+	exon-exon	gene,exon,transcript,CDS	0	0	1
LK032258	201004	201216	not_annotated	2	+	intergenic-intergenic	not_annotated	1	0	0
LK032258	201004	201216	not_annotated	1	-	intergenic-intergenic	not_annotated	0	0	1
LK032260	6020	6896	BnaC07g16540D	1	-	exon-exon	exon,gene,CDS,transcript	0	3	0
LK032260	384803	386172	BnaC07g16860D	1	-	exon-exon	CDS,gene,exon,transcript	0	0	1
LK032260	385975	386412	BnaC07g16860D	1	-	exon-exon	CDS,gene,exon,transcript	0	0	1
LK032262	156609	156815	BnaC04g27080D	1	-	exon-exon	gene,exon,three_prime_utr,CDS,transcript	1	0	0
LK032262	409614	410107	BnaC04g27330D	1	-	exon-exon	CDS,gene,exon,transcript	0	0	1
LK032265	314536	315689	BnaC04g24310D	1	-	exon-exon	CDS,gene,exon,transcript	1	0	0
LK032265	315568	315989	BnaC04g24310D	1	-	exon-exon	CDS,gene,exon,transcript	0	0	1
LK032267	130306	131795	BnaA08g26190D	1	+	exon-exon	CDS,gene,exon,transcript	0	0	1
LK032269	29702	29768	BnaC08g15100D	1	+	exon-exon	three_prime_utr,gene,exon,transcript	1	0	0
LK032276	329910	330854	BnaA06g20350D	1	-	exon-exon	CDS,gene,exon,transcript	0	2	0
LK032280	318771	319004	BnaC09g13110D	1	-	exon-exon	CDS,gene,exon,transcript	1	0	0
LK032281	376157	376341	MIR394	2	-	exon-intergenic	gene,not_annotated,exon,transcript	1	0	0
LK032283	416107	416279	BnaA07g00070D	1	+	exon-exon	CDS,gene,exon,transcript	0	1	0
LK032283	416775	418050	BnaA07g00070D	1	+	exon-exon	CDS,gene,exon,transcript	0	1	0
LK032290	20420	21062	BnaA01g17720D	1	+	exon-exon	CDS,gene,exon,transcript	1	0	0
LK032290	32710	33072	BnaA01g17690D	1	-	exon-exon	gene,exon,three_prime_utr,transcript,CDS	0	2	0
LK032291	6880	7120	BnaC05g28560D	2	+	exon-intron	CDS,gene,exon,transcript	0	3	0
LK032292	350815	353538	BnaC01g36720D	1	+	exon-exon	gene,exon,three_prime_utr,CDS,transcript	1	0	0
LK032295	211953	212183	BnaA09g51060D	2	-	intron-intron	gene,transcript	0	0	2
LK032298	428626	428955	BnaA02g08040D	1	-	exon-exon	CDS,gene,exon,transcript	0	2	0
LK032299	101897	102651	BnaA10g10880D	1	-	exon-exon	CDS,gene,exon,transcript	0	0	1
LK032302	419127	419282	not_annotated	2	+	intergenic-intergenic	not_annotated	0	0	1
LK032304	2459	3483	BnaA10g11800D	1	+	exon-intergenic	gene,not_annotated,exon,CDS,transcript	2	0	0
LK032305	182869	183374	not_annotated	1	-	intergenic-intergenic	not_annotated	1	0	0
LK032306	93247	94101	BnaC09g22070D	1	+	exon-exon	CDS,gene,exon,transcript	1	0	0
LK032306	374707	374876	BnaC09g22180D	2	+	exon-exon	CDS,gene,exon,transcript	0	0	1
LK032307	140503	140780	BnaCnng07090D	1	-	exon-exon	gene,exon,CDS,transcript,five_prime_utr	0	0	1
LK032309	382614	383625	BnaC01g37270D	1	-	exon-exon	CDS,gene,exon,transcript	0	2	0
LK032309	383165	384112	BnaC01g37270D	1	-	exon-intron	CDS,gene,exon,transcript	0	0	2
LK032310	34626	34708	not_annotated	2	-	intergenic-intergenic	not_annotated	0	0	1
LK032312	171171	171848	BnaC05g12400D	1	-	exon-exon	exon,gene,CDS,transcript	0	1	0
LK032315	101066	101543	BnaA06g36040D	1	+	exon-exon	CDS,gene,exon,transcript	0	1	0
LK032320	37486	37591	BnaC04g29680D	2	+	exon-exon	CDS,gene,exon,transcript	0	0	2
LK032320	143739	144943	BnaC04g29600D	2	-	exon-exon	exon,gene,CDS,transcript	1	0	0
LK032320	227127	227543	BnaC04g29520D	1	-	exon-exon	gene,exon,CDS,transcript,five_prime_utr	0	0	2
LK032321	253807	254407	BnaA09g45730D	1	-	exon-exon	CDS,gene,exon,transcript	0	0	1
LK032330	191586	192888	BnaA02g28610D	1	-	exon-intergenic	gene,not_annotated,exon,CDS,transcript	1	2	2
LK032332	275664	276326	BnaA01g14160D	2	+	intergenic-exon	gene,not_annotated,exon,CDS,transcript	0	2	0
LK032332	312162	314296	BnaA01g14300D	1	+	exon-exon	gene,exon,CDS,transcript,five_prime_utr	0	0	1
LK032332	316077	316548	BnaA01g14310D	1	+	exon-exon	CDS,gene,exon,transcript	2	0	0
LK032332	317088	317199	BnaA01g14310D	1	+	exon-exon	gene,exon,three_prime_utr,CDS,transcript	0	0	1
LK032332	373547	373902	BnaA01g14420D	2	+	exon-exon	gene,exon,three_prime_utr,CDS,transcript	1	0	0
LK032333	269733	269801	not_annotated	2	-	intergenic-intergenic	not_annotated	0	2	0
LK032334	302417	302662	BnaC01g21750D	2	-	intergenic-exon	gene,not_annotated,exon,transcript,CDS	1	0	0
LK032335	37350	37560	BnaC04g13200D	1	-	exon-exon	CDS,gene,exon,transcript	0	1	0
LK032335	38305	38418	BnaC04g13200D	1	-	intron-exon	exon,gene,transcript,CDS	1	0	0
LK032336	231291	232411	not_annotated	1	-	intergenic-intergenic	not_annotated	0	1	0
LK032337	32601	32742	BnaC03g56530D	1	-	intron-exon	exon,gene,transcript,CDS	1	0	0
LK032339	329474	330592	not_annotated	1	+	intergenic-intergenic	not_annotated	1	0	0
LK032344	48980	49626	BnaA01g27710D	1	-	exon-exon	exon,gene,CDS,transcript	0	0	2
LK032344	398817	405539	BnaA01g27190D	1	-	intergenic-exon	gene,not_annotated,exon,CDS,transcript	0	0	2
LK032347	292121	292390	not_annotated	1	+	intergenic-intergenic	not_annotated	0	0	1
LK032348	116253	117970	BnaA01g08240D	1	+	exon-exon	CDS,gene,exon,transcript	0	1	0
LK032348	142015	144018	BnaA01g08200D	1	+	exon-exon	exon,gene,CDS,transcript	0	1	0
LK032348	289859	289963	BnaA01g07960D	1	+	exon-exon	CDS,gene,exon,transcript	1	0	0
LK032350	14833	15664	BnaA04g15370D	1	+	exon-exon	exon,gene,CDS,transcript	0	0	1
LK032350	290713	290943	BnaA04g14890D	2	+	exon-exon	CDS,gene,exon,transcript	2	0	0
LK032351	165866	166500	BnaA03g19580D	1	+	exon-exon	CDS,gene,exon,transcript	0	0	1
LK032352	319760	319980	not_annotated	1	-	intergenic-intergenic	not_annotated	1	0	0
LK032352	337677	338135	BnaC03g61880D	1	-	exon-exon	CDS,gene,exon,transcript	0	2	0
LK032354	7580	7839	BnaA05g16610D	1	+	exon-exon	CDS,gene,exon,transcript	0	0	1
LK032356	131021	131300	BnaC01g21270D	1	+	exon-exon	gene,exon,three_prime_utr,CDS,transcript	0	0	2
LK032357	10145	10817	BnaC09g29580D	1	-	exon-exon	gene,exon,three_prime_utr,CDS,transcript	0	1	0
LK032357	47619	48209	BnaC09g29650D	1	+	exon-exon	CDS,gene,exon,transcript	0	0	1
LK032358	62830	63657	BnaC02g09460D	1	-	exon-exon	gene,exon,CDS,transcript,five_prime_utr	0	0	1
LK032359	319600	320000	BnaC03g58690D	1	+	exon-exon	CDS,gene,exon,transcript	1	0	0
LK032359	364142	365529	BnaC03g58750D	1	-	exon-exon	CDS,gene,exon,transcript	1	0	0
LK032360	18625	19073	BnaC02g38330D	1	+	intron-exon	exon,gene,transcript,CDS	0	1	0
LK032360	33100	33515	BnaC02g38300D	1	-	exon-exon	CDS,gene,exon,transcript	0	2	0
LK032364	36888	37172	BnaA05g30220D	1	+	exon-exon	CDS,gene,exon,transcript	0	0	1
LK032365	28103	28879	BnaA08g04480D	1	+	exon-exon	gene,exon,CDS,transcript,five_prime_utr	0	0	3
LK032366	21442	22292	BnaC03g41640D	1	+	exon-exon	CDS,gene,exon,transcript	2	0	0
LK032367	115538	115774	BnaA08g19480D	2	+	exon-exon	CDS,gene,exon,transcript	0	1	0
LK032367	130366	130614	BnaA08g19450D	2	+	exon-exon	gene,exon,transcript,CDS	0	0	1
LK032367	354866	355198	BnaA08g19090D	1	-	exon-exon	exon,gene,CDS,transcript	0	2	0
LK032372	86566	87322	BnaA01g31350D	1	+	exon-exon	CDS,gene,exon,transcript	2	0	0
LK032376	341545	341939	BnaC03g67850D	1	+	exon-exon	CDS,gene,exon,transcript	0	1	0
LK032382	220158	220383	not_annotated	1	+	intergenic-intergenic	not_annotated	0	1	1
LK032382	220180	220383	not_annotated	1	+	intergenic-intergenic	not_annotated	1	0	1
LK032382	220221	220383	not_annotated	1	+	intergenic-intergenic	not_annotated	1	3	2
LK032383	354522	354793	BnaA03g10790D	2	+	exon-intron	CDS,gene,exon,transcript	0	1	0
LK032383	354722	355080	BnaA03g10790D	2	+	intron-exon	three_prime_utr,gene,transcript,exon	1	0	0
LK032395	193453	193760	BnaA09g08470D	1	+	exon-exon	exon,gene,CDS,transcript	0	0	1
LK032396	336761	337242	BnaCnng08310D	1	-	exon-exon	CDS,gene,exon,transcript	0	1	0
LK032398	104767	105139	BnaC02g33660D	2	-	exon-exon	gene,exon,transcript,CDS	0	1	0
LK032399	123124	123384	BnaC05g30420D	1	-	exon-exon	exon,gene,CDS,transcript	0	0	3
LK032399	190521	190679	BnaC05g30330D	1	-	exon-exon	gene,exon,three_prime_utr,CDS,transcript	0	0	2
LK032400	94936	95112	BnaC08g45780D	1	-	intergenic-exon	gene,not_annotated,exon,CDS,transcript	1	0	0
LK032400	244205	244731	BnaC08g46050D	1	-	exon-exon	CDS,gene,exon,transcript	0	0	2
LK032400	344715	344929	BnaC08g46130D	1	-	exon-exon	gene,exon,three_prime_utr,CDS,transcript	0	0	1
LK032402	300514	300688	BnaA05g34080D	1	+	exon-exon	CDS,gene,exon,transcript	1	0	0
LK032403	29677	30455	BnaA02g20120D	1	-	exon-exon	CDS,gene,exon,transcript	0	0	2
LK032405	156756	157345	BnaC04g29840D	1	-	intergenic-exon	gene,not_annotated,exon,CDS,transcript	0	0	1
LK032408	322045	322111	BnaC04g00250D	1	+	exon-exon	gene,exon,transcript,CDS,five_prime_utr	1	0	0
LK032408	322230	322347	BnaC04g00250D	1	+	exon-exon	gene,exon,three_prime_utr,CDS,transcript	0	0	1
LK032409	71745	71889	BnaAnng04870D	1	+	exon-exon	CDS,gene,exon,transcript	1	0	0
LK032411	310194	311221	BnaA06g18910D	1	-	exon-exon	CDS,gene,exon,transcript	0	2	0
LK032412	293854	294413	BnaC02g20630D	1	+	exon-exon	CDS,gene,exon,transcript	0	1	0
LK032413	260382	261156	BnaC05g07980D	1	-	exon-exon	CDS,gene,exon,transcript	0	1	0
LK032413	305665	305942	BnaC05g07890D	1	+	exon-exon	gene,exon,three_prime_utr,transcript,CDS	0	0	1
LK032416	203860	205018	BnaC02g06570D	2	+	exon-exon	gene,exon,three_prime_utr,CDS,transcript	0	0	1
LK032419	86724	87049	BnaC05g17450D	1	-	exon-exon	gene,exon,three_prime_utr,CDS,transcript	1	0	0
LK032420	150420	152287	BnaA10g11190D	1	-	exon-exon	CDS,gene,exon,transcript	0	0	1
LK032421	221186	222548	BnaC05g30120D	1	-	exon-exon	gene,exon,three_prime_utr,transcript,CDS	0	1	0
LK032422	164832	167070	BnaA02g18460D	1	-	exon-exon	CDS,gene,exon,transcript	0	1	0
LK032423	15182	15473	BnaC01g09790D	1	-	exon-exon	CDS,gene,exon,transcript	0	0	2
LK032423	46487	48534	BnaC01g09860D	1	-	exon-exon	gene,exon,three_prime_utr,transcript,CDS	1	0	0
LK032424	195749	196027	BnaA10g16890D	1	+	exon-intron	CDS,gene,exon,transcript	0	1	0
LK032426	29573	31143	BnaA05g12770D	1	+	exon-exon	CDS,gene,exon,transcript	0	1	0
LK032427	134319	134777	BnaC06g30120D	1	-	exon-exon	CDS,gene,exon,transcript	0	0	3
LK032427	216853	218302	not_annotated	1	+	intergenic-intergenic	not_annotated	1	0	0
LK032431	279594	280147	BnaC03g15030D	1	+	exon-exon	CDS,gene,exon,transcript	0	0	1
LK032433	90299	90481	BnaC08g19860D	1	-	exon-exon	gene,exon,transcript,CDS	0	2	0
LK032434	120943	121431	BnaA03g13080D	2	+	exon-exon	gene,exon,three_prime_utr,CDS,transcript	0	1	0
LK032436	161816	162753	BnaC07g18390D	1	-	exon-exon	gene,exon,CDS,transcript,five_prime_utr	0	0	2
LK032436	263637	264171	not_annotated	1	+	intergenic-intergenic	not_annotated	2	0	0
LK032444	153349	153978	BnaC06g27170D	1	-	exon-exon	CDS,gene,exon,transcript	0	1	0
LK032444	311710	312045	BnaC06g26920D	1	-	exon-exon	CDS,gene,exon,transcript	0	0	1
LK032447	50522	50843	BnaAnng05290D	1	-	exon-exon	CDS,gene,exon,transcript	1	0	0
LK032454	179984	180417	BnaA04g13980D	1	+	exon-exon	CDS,gene,exon,transcript	1	0	0
LK032458	248136	248901	BnaC02g42580D	1	+	exon-exon	CDS,gene,exon,transcript	0	0	1
LK032461	78350	78777	BnaC06g40330D	1	+	exon-exon	CDS,gene,exon,transcript	1	0	0
LK032463	24624	24951	BnaC02g00690D	1	+	exon-exon	gene,exon,three_prime_utr,CDS,transcript	0	0	1
LK032472	269456	269595	not_annotated	2	+	intergenic-intergenic	not_annotated	1	0	0
LK032474	68749	69223	BnaC02g33380D	1	+	intergenic-exon	gene,not_annotated,exon,transcript,CDS	2	0	0
LK032477	87488	87962	BnaC03g33940D	1	+	exon-exon	gene,exon,transcript,CDS	0	0	1
LK032483	84012	84260	BnaCnng09690D	1	-	exon-exon	CDS,gene,exon,transcript	0	0	1
LK032485	272320	273165	BnaAnng06520D	1	+	exon-exon	CDS,gene,exon,transcript	2	0	0
LK032486	43031	44238	BnaCnng09940D	1	+	exon-exon	CDS,gene,exon,transcript	0	2	0
LK032488	230186	230715	BnaC05g14940D	2	-	exon-exon	CDS,gene,exon,transcript	1	0	0
LK032490	107278	107372	BnaC05g10910D	1	-	exon-exon	CDS,gene,exon,transcript	0	0	1
LK032490	233980	234602	not_annotated	1	+	intergenic-intergenic	not_annotated	0	0	1
LK032493	2163	2685	BnaC08g26610D	1	+	exon-exon	gene,exon,transcript,CDS	0	1	0
LK032494	30558	31380	BnaA01g12930D	1	-	exon-exon	gene,exon,three_prime_utr,CDS,transcript	0	0	1
LK032494	149310	149748	BnaA01g12740D	1	+	intron-intron	gene,transcript	2	0	0
LK032499	56608	56791	BnaA06g22600D	1	+	exon-exon	CDS,gene,exon,transcript	1	0	0
LK032504	149150	151685	BnaA09g15460D	1	-	intergenic-intergenic	not_annotated	3	0	0
LK032520	26172	26376	BnaC02g08760D	2	-	exon-exon	gene,exon,three_prime_utr,transcript,CDS	1	0	0
LK032521	273317	273535	BnaC02g17210D	1	-	exon-exon	CDS,gene,exon,transcript	1	0	0
LK032523	79198	81308	BnaA08g00260D	1	+	intergenic-exon	gene,not_annotated,exon,CDS,transcript	1	0	0
LK032524	205336	205698	BnaC02g22700D	2	-	intron-exon	exon,gene,transcript,CDS	0	1	0
LK032535	149400	149795	not_annotated	2	-	intergenic-intergenic	not_annotated	1	0	0
LK032536	121820	122562	BnaAnng06740D	1	-	exon-intergenic	gene,not_annotated,exon,CDS,transcript	0	0	2
LK032536	140819	141519	not_annotated	2	-	intergenic-intergenic	not_annotated	1	0	0
LK032540	234214	234536	BnaA01g17830D	1	-	exon-exon	CDS,gene,exon,transcript	10	0	0
LK032543	151556	151782	not_annotated	2	-	intergenic-intergenic	not_annotated	0	0	2
LK032548	102330	102445	BnaA07g07570D	1	-	exon-exon	CDS,gene,exon,transcript	0	1	0
LK032552	48415	50562	not_annotated	1	-	intergenic-intergenic	not_annotated	0	1	0
LK032554	65546	65690	BnaA01g29920D	1	+	exon-exon	three_prime_utr,gene,exon,transcript	1	0	0
LK032554	154947	157033	BnaA01g30190D	1	-	exon-exon	gene,exon,three_prime_utr,CDS,transcript	10	0	5
LK032560	24082	24242	BnaA01g07460D	1	+	exon-exon	exon,gene,CDS,transcript	0	0	1
LK032560	130763	131367	BnaA01g07170D	1	-	exon-exon	gene,exon,three_prime_utr,CDS,transcript	0	1	0
LK032564	204200	204496	BnaA04g20150D	2	+	exon-exon	gene,exon,CDS,transcript,five_prime_utr	0	1	0
LK032568	72396	73058	BnaA06g23080D	2	-	exon-intergenic	gene,not_annotated,exon,CDS,transcript	0	1	0
LK032578	94125	94616	BnaA02g14360D	1	+	exon-exon	CDS,gene,exon,transcript	1	2	0
LK032583	25797	26416	BnaC03g24140D	1	+	exon-exon	CDS,gene,exon,transcript	0	0	1
LK032598	47885	48268	BnaA08g06870D	1	-	exon-exon	gene,exon,transcript,CDS	1	0	0
LK032603	55140	55698	BnaCnng11970D	2	-	exon-exon	CDS,gene,exon,transcript	0	2	0
LK032604	66405	67194	BnaC09g50550D	1	-	exon-exon	exon,gene,CDS,transcript	0	0	1
LK032606	160765	161355	BnaA02g04500D	1	-	exon-exon	CDS,gene,exon,transcript	0	1	0
LK032616	95145	95565	BnaA09g14490D	1	+	exon-exon	gene,exon,three_prime_utr,CDS,transcript	1	0	0
LK032619	115361	116689	BnaA06g09520D	1	-	exon-intergenic	gene,not_annotated,exon,CDS,transcript	0	0	1
LK032619	115361	117852	BnaA06g09520D	1	-	exon-intergenic	gene,not_annotated,exon,CDS,transcript	8	5	0
LK032620	16199	17672	BnaA03g52750D	1	+	intron-exon	exon,gene,transcript,CDS	1	0	0
LK032620	66671	67528	BnaA03g52860D	1	-	exon-exon	gene,exon,transcript,CDS	1	0	0
LK032622	7680	8088	BnaA09g12350D	1	+	exon-exon	CDS,gene,exon,transcript	0	1	0
LK032622	158704	159334	BnaA09g12560D	1	+	exon-exon	CDS,gene,exon,transcript	0	2	0
LK032623	4647	4890	BnaC06g42370D	1	+	exon-exon	gene,exon,transcript,CDS	1	0	0
LK032625	10800	11036	BnaA05g12710D	1	+	exon-exon	gene,exon,transcript,CDS	1	0	0
LK032625	197892	198443	BnaA05g12390D	1	-	exon-exon	CDS,gene,exon,transcript	2	0	0
LK032627	9343	9791	BnaCnng12430D	2	+	intron-exon	exon,gene,transcript,CDS	0	0	1
LK032627	9411	9707	BnaCnng12430D	2	+	exon-exon	CDS,gene,exon,transcript	0	2	0
LK032627	21554	21716	BnaCnng12450D	2	+	intron-intron	gene,transcript	0	0	1
LK032627	23051	23421	not_annotated	2	-	intergenic-intergenic	not_annotated	0	0	3
LK032627	28198	31981	BnaCnng12480D	1	-	intergenic-intergenic	not_annotated	0	1	0
LK032627	28969	29345	not_annotated	1	-	intergenic-intergenic	not_annotated	0	1	0
LK032627	34129	34192	tRNA-Asn	1	+	exon-intergenic	gene,not_annotated,exon,transcript	0	2	0
LK032627	45645	45791	BnaCnng12510D	1	+	exon-exon	CDS,gene,exon,transcript	1	0	0
LK032627	45964	46561	BnaCnng12510D	1	+	exon-exon	CDS,gene,exon,transcript	0	1	0
LK032627	48689	49023	not_annotated	2	+	intergenic-intergenic	not_annotated	0	0	1
LK032627	48750	50895	not_annotated	1	+	intergenic-intergenic	not_annotated	2	0	0
LK032627	50086	50430	not_annotated	2	+	intergenic-intergenic	not_annotated	2	0	0
LK032627	50331	50591	not_annotated	2	+	intergenic-intergenic	not_annotated	1	0	1
LK032627	50463	50895	not_annotated	1	+	intergenic-intergenic	not_annotated	0	0	1
LK032627	94234	94512	BnaCnng12660D	1	-	intergenic-exon	gene,not_annotated,exon,transcript,five_prime_utr	0	2	0
LK032627	94462	94512	not_annotated	2	+	intergenic-intergenic	not_annotated	0	0	1
LK032627	94462	94512	BnaCnng12660D	1	-	exon-exon	gene,exon,CDS,transcript,five_prime_utr	1	0	0
LK032627	101020	101435	not_annotated	1	+	intergenic-intergenic	not_annotated	0	2	0
LK032627	106350	106878	BnaCnng12700D	1	-	intron-intergenic	gene,not_annotated,transcript	0	0	3
LK032627	110326	110640	BnaCnng12720D	1	-	exon-exon	exon,gene,CDS,transcript	0	0	2
LK032627	111219	111593	not_annotated	1	-	intergenic-intergenic	not_annotated	3	0	0
LK032627	111487	111859	not_annotated	1	-	intergenic-intergenic	not_annotated	1	0	0
LK032627	111699	112117	not_annotated	1	-	intergenic-intergenic	not_annotated	0	0	1
LK032627	111816	112164	not_annotated	2	-	intergenic-intergenic	not_annotated	1	0	0
LK032627	142574	142971	BnaCnng12800D	1	-	exon-exon	CDS,gene,exon,transcript	0	0	2
LK032627	143260	143349	not_annotated	2	+	intergenic-intergenic	not_annotated	2	0	0
LK032627	143260	143349	BnaCnng12800D	1	-	exon-exon	CDS,gene,exon,transcript	2	2	5
LK032627	145062	145279	BnaCnng12820D	1	-	exon-intron	exon,gene,CDS,transcript	1	1	0
LK032627	151306	151426	not_annotated	1	-	intergenic-intergenic	not_annotated	1	0	0
LK032627	164810	165098	not_annotated	1	+	intergenic-intergenic	not_annotated	2	0	0
LK032627	186739	186830	BnaCnng13000D	2	-	intron-intron	gene,transcript	1	0	0
LK032627	200110	200410	BnaCnng13080D	2	+	intron-intron	gene,transcript	0	1	0
LK032627	207272	207604	not_annotated	2	+	intergenic-intergenic	not_annotated	0	2	0
LK032627	208734	209123	BnaCnng13120D	1	+	intron-intron	gene,transcript	1	0	0
LK032630	37675	38998	BnaCnng13150D	1	+	exon-exon	gene,exon,CDS,transcript,five_prime_utr	0	0	1
LK032635	192268	192453	BnaC02g42220D	2	+	exon-exon	CDS,gene,exon,transcript	1	0	0
LK032645	21498	21854	BnaA02g18170D	1	-	exon-intron	exon,gene,CDS,transcript	0	0	1
LK032645	180523	180837	not_annotated	2	-	intergenic-intergenic	not_annotated	0	2	0
LK032661	78087	78519	BnaC01g31580D	1	-	exon-exon	gene,exon,CDS,transcript,five_prime_utr	0	0	1
LK032666	143553	144061	BnaA08g19950D	1	+	exon-exon	gene,exon,transcript,CDS	0	1	0
LK032679	39312	39407	BnaA09g27390D	2	+	exon-exon	CDS,gene,exon,transcript	3	1	1
LK032681	45038	45113	BnaA03g48430D	1	+	exon-exon	CDS,gene,exon,transcript	0	0	1
LK032684	33297	33820	BnaA03g16880D	1	+	exon-exon	exon,gene,CDS,transcript	0	0	1
LK032686	136053	136332	BnaC02g43280D	1	+	exon-exon	CDS,gene,exon,transcript	1	1	0
LK032689	83232	83592	BnaA01g27930D	1	-	intron-intron	gene,transcript	2	0	0
LK032691	158635	158964	BnaAnng08160D	2	+	exon-exon	gene,exon,transcript,CDS	3	0	0
LK032694	163261	163336	BnaC02g42100D	2	+	exon-exon	CDS,gene,exon,transcript	0	0	1
LK032707	88834	89269	BnaA06g38980D	2	+	exon-exon	CDS,gene,exon,transcript	0	0	1
LK032715	157557	157646	BnaA02g21500D	1	-	exon-exon	exon,gene,CDS,transcript	0	1	0
LK032719	161741	162104	BnaAnng09220D	1	+	exon-exon	CDS,gene,exon,transcript	0	0	2
LK032724	25814	26198	BnaC08g04620D	1	+	exon-exon	CDS,gene,exon,transcript	0	1	0
LK032728	117231	117754	not_annotated	1	-	intergenic-intergenic	not_annotated	0	0	1
LK032731	10356	10721	BnaA10g03880D	2	-	exon-exon	gene,exon,three_prime_utr,CDS,transcript	1	0	0
LK032731	10573	10986	BnaA10g03880D	1	-	exon-exon	exon,gene,CDS,transcript	0	0	1
LK032731	12356	12740	BnaA10g03880D	1	-	exon-exon	CDS,gene,exon,transcript	1	0	0
LK032736	2477	2569	not_annotated	1	+	intergenic-intergenic	not_annotated	0	0	1
LK032739	43819	44123	BnaC06g05240D	1	+	exon-exon	five_prime_utr,gene,transcript,exon	0	0	1
LK032739	45410	47064	BnaC06g05240D	1	+	exon-exon	CDS,gene,exon,transcript	0	0	1
LK032743	46004	46366	BnaA07g14260D	1	-	exon-exon	gene,exon,three_prime_utr,CDS,transcript	0	1	0
LK032744	122688	123344	BnaAnng09480D	1	-	exon-exon	CDS,gene,exon,transcript	1	0	0
LK032747	134920	134973	not_annotated	1	+	intergenic-intergenic	not_annotated	0	0	1
LK032749	68383	68568	BnaA04g26770D	2	-	exon-intron	CDS,gene,exon,transcript	0	0	1
LK032751	80936	81412	BnaA09g23020D	1	-	exon-exon	exon,gene,CDS,transcript	3	0	0
LK032760	26022	26894	BnaA07g03880D	1	-	exon-exon	CDS,gene,exon,transcript	0	1	0
LK032767	92129	92572	BnaCnng16160D	1	+	exon-exon	exon,gene,CDS,transcript	1	0	0
LK032768	122423	122808	BnaC04g22010D	1	+	exon-exon	CDS,gene,exon,transcript	0	1	0
LK032776	110225	110323	BnaA09g00070D	1	-	exon-exon	CDS,gene,exon,transcript	1	0	0
LK032779	92639	92922	BnaA09g01630D	2	+	exon-exon	CDS,gene,exon,transcript	0	0	1
LK032779	92639	92922	not_annotated	1	-	intergenic-intergenic	not_annotated	0	0	1
LK032779	99444	102882	BnaA09g01640D	1	+	exon-exon	CDS,gene,exon,transcript	0	1	0
LK032781	126410	126670	BnaA01g07550D	2	-	exon-exon	CDS,gene,exon,transcript	0	0	2
LK032784	61793	63072	BnaCnng16630D	1	+	exon-exon	CDS,gene,exon,transcript	2	0	0
LK032793	51901	51954	BnaC02g34070D	1	+	exon-exon	gene,exon,transcript,CDS	0	1	0
LK032796	58729	59111	not_annotated	1	+	intergenic-intergenic	not_annotated	1	0	0
LK032805	78803	79120	BnaA02g28050D	1	+	exon-exon	CDS,gene,exon,transcript	0	0	1
LK032810	17687	20765	BnaA06g09160D	1	-	exon-intergenic	gene,not_annotated,exon,CDS,transcript	1	2	0
LK032813	5496	5780	BnaA09g25140D	2	+	intron-exon	exon,gene,transcript,CDS	0	1	0
LK032827	104362	104415	not_annotated	1	-	intergenic-intergenic	not_annotated	2	0	1
LK032845	61573	62060	not_annotated	2	+	intergenic-intergenic	not_annotated	0	1	0
LK032848	16555	16855	BnaCnng17710D	2	-	intron-intron	gene,transcript	0	0	1
LK032848	105823	105897	BnaCnng17780D	1	+	exon-exon	CDS,gene,exon,transcript	0	1	0
LK032848	105823	105897	not_annotated	2	-	intergenic-intergenic	not_annotated	0	1	0
LK032856	103641	104287	BnaA02g19220D	1	-	exon-exon	three_prime_utr,gene,exon,transcript	0	0	1
LK032872	72941	73040	not_annotated	1	+	intergenic-intergenic	not_annotated	0	0	1
LK032873	7969	9721	BnaC03g34380D	2	+	intron-intron	gene,transcript	0	1	0
LK032873	101401	101592	BnaC03g34530D	1	-	intron-intron	gene,transcript	0	1	0
LK032883	11584	11757	BnaCnng18740D	1	+	exon-exon	gene,exon,three_prime_utr,CDS,transcript	0	0	2
LK032884	80908	81228	not_annotated	2	+	intergenic-intergenic	not_annotated	0	0	1
LK032891	85002	85037	not_annotated	1	-	intergenic-intergenic	not_annotated	1	1	0
LK032895	33842	34206	BnaAnng10370D	2	+	exon-exon	CDS,gene,exon,transcript	0	0	2
LK032908	40503	40559	BnaCnng19320D	1	+	exon-exon	CDS,gene,exon,transcript	0	1	0
LK032910	68257	68831	BnaC07g38670D	1	+	exon-exon	CDS,gene,exon,transcript	2	0	0
LK032917	97134	98611	BnaA10g06390D	1	-	exon-exon	CDS,gene,exon,transcript	3	0	0
LK032922	23005	23414	BnaA01g30650D	1	-	exon-exon	exon,gene,CDS,transcript	1	0	0
LK032935	31061	31271	BnaC05g50930D	1	+	exon-exon	CDS,gene,exon,transcript	0	0	1
LK032945	8727	8982	BnaA05g37190D	1	+	exon-exon	exon,gene,CDS,transcript	0	1	0
LK032947	65992	66306	BnaCnng19950D	1	+	exon-intergenic	gene,not_annotated,exon,CDS,transcript	7	1	1
LK032949	47456	47583	not_annotated	2	+	intergenic-intergenic	not_annotated	0	1	0
LK032960	6671	6760	Plant_SRP	1	+	exon-exon	gene,exon,transcript	0	0	1
LK032970	16048	16675	BnaA09g51780D	1	+	exon-exon	CDS,gene,exon,transcript	2	0	0
LK032970	70649	70881	BnaA09g51930D	1	-	exon-exon	CDS,gene,exon,transcript	1	0	0
LK032977	72233	72483	BnaA03g06980D	1	+	intron-exon	stop_codon,gene,transcript,exon	1	0	0
LK032979	6963	7038	BnaCnng20390D	1	-	exon-exon	exon,gene,CDS,transcript	1	0	0
LK032992	52924	52997	BnaA06g01390D	1	+	exon-exon	CDS,gene,exon,transcript	0	0	1
LK033004	75742	76012	BnaA05g33430D	2	-	exon-exon	gene,exon,transcript,CDS	1	0	0
LK033021	54532	55999	BnaA09g52060D	2	-	exon-exon	gene,exon,transcript,CDS	0	1	0
LK033037	40953	41791	BnaC01g41280D	1	-	exon-exon	CDS,gene,exon,transcript	0	0	3
LK033042	5316	5622	BnaCnng21440D	1	+	exon-exon	exon,gene,CDS,transcript	1	0	0
LK033042	17394	17910	BnaCnng21490D	1	+	exon-exon	gene,exon,CDS,transcript,five_prime_utr	0	1	0
LK033047	79689	79739	BnaC06g42950D	2	+	exon-exon	CDS,gene,exon,transcript	0	0	1
LK033053	17342	17936	BnaA09g53390D	1	+	exon-exon	gene,exon,three_prime_utr,CDS,transcript	1	0	0
LK033071	48995	49172	BnaC08g20270D	1	+	exon-exon	gene,exon,transcript,CDS	0	2	0
LK033098	38490	39112	BnaC03g61060D	1	+	exon-exon	CDS,gene,exon,transcript	0	1	0
LK033108	27585	31706	BnaCnng22930D	1	+	exon-exon	gene,exon,transcript,CDS,five_prime_utr	0	0	1
LK033118	4107	4218	not_annotated	1	-	intergenic-intergenic	not_annotated	0	1	0
LK033130	57940	58650	BnaCnng23300D	1	-	exon-exon	gene,exon,three_prime_utr,CDS,transcript	0	0	1
LK033137	68494	69311	BnaA09g56570D	1	+	exon-exon	CDS,gene,exon,transcript	0	1	0
LK033145	45580	46029	BnaC03g77890D	2	+	exon-exon	CDS,gene,exon,transcript	0	0	1
LK033159	25448	26252	BnaA09g14140D	1	+	exon-exon	CDS,gene,exon,transcript	1	0	0
LK033166	16627	17599	not_annotated	1	+	intergenic-intergenic	not_annotated	0	0	1
LK033188	50568	51088	BnaAnng12330D	1	-	exon-exon	CDS,gene,exon,transcript	0	0	1
LK033193	3481	3824	BnaC04g54380D	2	-	exon-exon	exon,gene,CDS,transcript	0	2	0
LK033206	59648	60010	BnaA04g28120D	1	-	exon-exon	gene,exon,three_prime_utr,CDS,transcript	0	0	1
LK033211	47390	47659	BnaCnng25410D	1	-	exon-exon	CDS,gene,exon,transcript	0	1	0
LK033217	59750	61637	not_annotated	1	+	intergenic-intergenic	not_annotated	0	0	1
LK033217	59750	61637	BnaC02g48340D	2	-	exon-exon	gene,exon,three_prime_utr,transcript,five_prime_utr	22	23	12
LK033218	21174	21230	BnaA05g34620D	2	+	exon-exon	exon,gene,CDS,transcript	1	0	0
LK033219	64590	65666	BnaC09g51950D	1	+	exon-exon	CDS,gene,exon,transcript	0	1	0
LK033220	1988	2366	not_annotated	1	+	intergenic-intergenic	not_annotated	1	0	0
LK033225	56764	57051	BnaA05g34550D	2	-	exon-exon	CDS,gene,exon,transcript	1	0	0
LK033272	62214	62288	BnaCnng26160D	2	-	exon-exon	CDS,gene,exon,transcript	0	1	0
LK033301	23158	24056	not_annotated	1	+	intergenic-intergenic	not_annotated	1	0	0
LK033344	21639	21977	BnaAnng13370D	2	-	exon-exon	CDS,gene,exon,transcript	0	1	0
LK033379	35774	36913	BnaCnng28310D	2	+	exon-exon	gene,exon,transcript,CDS,five_prime_utr	0	0	2
LK033380	23036	24825	BnaAnng13680D	1	-	exon-exon	gene,exon,transcript,CDS	1	0	0
LK033383	12196	12491	BnaCnng28430D	2	-	exon-exon	gene,exon,three_prime_utr,CDS,transcript	0	0	1
LK033397	36296	36676	BnaA02g36530D	1	+	exon-exon	CDS,gene,exon,transcript	1	0	0
LK033400	2561	2810	not_annotated	1	+	intergenic-intergenic	not_annotated	1	0	0
LK033412	41772	41841	BnaA03g54880D	2	+	exon-exon	CDS,gene,exon,transcript	0	1	0
LK033462	28398	28546	BnaA02g20210D	1	+	exon-exon	gene,exon,three_prime_utr,CDS,transcript	1	0	0
LK033462	56252	56949	BnaA02g20240D	1	-	exon-exon	CDS,gene,exon,transcript	1	0	0
LK033470	14867	16957	BnaCnng29910D	1	+	exon-exon	exon,gene,CDS,transcript	0	2	0
LK033472	32016	32824	BnaCnng30010D	1	-	exon-exon	CDS,gene,exon,transcript	0	1	0
LK033474	44812	45625	BnaA09g55850D	1	-	exon-exon	CDS,gene,exon,transcript	1	0	0
LK033477	17550	17916	BnaC04g55940D	2	+	exon-exon	CDS,gene,exon,transcript	0	1	0
LK033498	7263	8250	BnaA03g55860D	1	-	exon-exon	CDS,gene,exon,transcript	0	1	0
LK033516	46950	47062	BnaA06g40770D	1	-	exon-exon	CDS,gene,exon,transcript	1	0	0
LK033533	5560	5926	BnaC07g49890D	1	+	exon-exon	gene,exon,transcript,CDS	0	0	1
LK033562	29802	30203	BnaC03g73340D	1	-	exon-exon	exon,gene,CDS,transcript	0	1	0
LK033600	48550	48738	BnaC03g77080D	1	-	exon-exon	exon,gene,CDS,transcript	0	0	2
LK033610	16904	17295	BnaA07g38770D	2	-	exon-exon	CDS,gene,exon,transcript	2	0	0
LK033638	41794	42299	BnaC01g43040D	1	-	exon-exon	gene,exon,three_prime_utr,transcript,CDS	0	0	1
LK033642	12715	12888	BnaA08g30210D	1	+	exon-exon	gene,exon,three_prime_utr,CDS,transcript	0	0	2
LK033651	44730	45366	not_annotated	2	-	intergenic-intergenic	not_annotated	0	1	0
LK033668	34140	34489	BnaC03g71230D	1	-	exon-exon	CDS,gene,exon,transcript	1	0	0
LK033669	27153	28362	BnaC08g47170D	1	+	exon-exon	exon,gene,CDS,transcript	0	1	0
LK033707	17749	18027	not_annotated	2	-	intergenic-intergenic	not_annotated	1	0	0
LK033708	15523	15596	BnaA03g55550D	1	-	exon-exon	gene,exon,transcript,CDS	0	0	1
LK033714	18891	19373	BnaCnng33990D	1	-	exon-exon	CDS,gene,exon,transcript	0	0	1
LK033723	22208	22270	BnaAnng15790D	2	-	exon-exon	gene,exon,transcript,CDS	0	0	1
LK033725	32220	32580	BnaCnng34260D	1	-	exon-exon	CDS,gene,exon,transcript	0	0	1
LK033748	2122	2598	BnaA06g39970D	1	+	exon-exon	CDS,gene,exon,transcript	0	2	0
LK033755	30562	30599	BnaA08g29620D	1	+	exon-exon	three_prime_utr,gene,exon,transcript	0	0	2
LK033759	36208	37381	BnaC03g78170D	1	+	exon-exon	CDS,gene,exon,transcript	0	0	1
LK033781	15708	16152	BnaAnng16070D	2	+	exon-exon	CDS,gene,exon,transcript	1	0	0
LK033803	41489	42006	BnaC08g49360D	2	-	exon-exon	gene,exon,CDS,transcript,five_prime_utr	0	0	1
LK033805	30774	31840	BnaCnng35560D	1	+	exon-exon	gene,exon,transcript,CDS,five_prime_utr	0	0	1
LK033837	16212	16588	BnaA05g36400D	1	+	exon-exon	CDS,gene,exon,transcript	1	0	0
LK033871	20515	20593	BnaC03g72300D	2	+	exon-exon	exon,gene,CDS,transcript	0	1	0
LK033890	25914	25967	BnaAnng16970D	1	-	exon-exon	CDS,gene,exon,transcript	1	0	0
LK033893	15792	17371	BnaA02g06900D	1	-	exon-exon	gene,exon,three_prime_utr,CDS,transcript	1	0	0
LK033903	407	484	not_annotated	1	-	intergenic-intergenic	not_annotated	1	0	0
LK033912	33181	33742	BnaA05g34810D	1	-	exon-exon	CDS,gene,exon,transcript	2	0	0
LK033921	15763	16561	BnaA01g34800D	1	+	exon-exon	gene,exon,transcript,CDS	0	0	3
LK033921	17256	18293	BnaA01g34800D	2	+	exon-intron	CDS,gene,exon,transcript	1	0	0
LK033921	17256	18908	BnaA01g34800D	2	+	exon-intron	CDS,gene,exon,transcript	4	0	1
LK033939	41038	41348	BnaCnng37210D	2	+	exon-intron	exon,gene,CDS,transcript	0	1	1
LK033953	24801	24993	BnaCnng37330D	2	+	intergenic-exon	gene,not_annotated,exon,CDS,transcript	0	1	0
LK033964	34155	34552	BnaC06g07400D	1	+	exon-exon	CDS,gene,exon,transcript	0	0	3
LK033970	15645	15689	BnaC06g43680D	1	+	exon-exon	CDS,gene,exon,transcript	0	0	2
LK033987	7237	7828	BnaC03g74740D	1	+	exon-exon	gene,exon,three_prime_utr,CDS,transcript	0	0	3
LK033996	21314	21463	BnaA02g34980D	1	-	exon-exon	three_prime_utr,gene,transcript,exon	1	0	0
LK034038	30457	31350	BnaC03g72620D	1	+	exon-exon	CDS,gene,exon,transcript	0	0	1
LK034038	31456	32755	BnaC03g72620D	1	+	exon-intron	gene,exon,transcript,CDS	0	0	1
LK034047	36304	36636	BnaCnng38510D	2	-	exon-exon	CDS,gene,exon,transcript	0	0	1
LK034062	31447	31725	BnaCnng38780D	1	-	exon-exon	CDS,gene,exon,transcript	0	1	0
LK034069	30934	31268	BnaCnng38830D	1	-	exon-exon	CDS,gene,exon,transcript	0	2	0
LK034072	35157	36572	BnaCnng38940D	1	-	exon-exon	CDS,gene,exon,transcript	1	0	0
LK034100	23179	23814	BnaC05g51200D	1	+	exon-exon	gene,exon,transcript,CDS	1	0	0
LK034149	35956	36180	BnaC01g44890D	1	+	exon-exon	gene,exon,CDS,transcript,five_prime_utr	0	0	2
LK034179	18102	18501	BnaA10g29240D	1	+	exon-exon	CDS,gene,exon,transcript	0	0	1
LK034182	16115	16492	BnaC03g77220D	2	-	exon-exon	CDS,gene,exon,transcript	0	0	2
LK034182	16117	16486	BnaC03g77220D	2	-	exon-exon	CDS,gene,exon,transcript	0	1	0
LK034211	12316	12573	BnaCnng41080D	2	+	exon-exon	CDS,gene,exon,transcript	0	2	0
LK034214	5969	6704	BnaAnng18390D	1	-	exon-exon	CDS,gene,exon,transcript	1	0	0
LK034324	4623	4877	tRNA-Asn	1	+	intergenic-intergenic	not_annotated	0	1	0
LK034324	19972	20215	BnaUnng00850D	1	-	exon-exon	CDS,gene,exon,transcript	2	5	1
LK034360	31217	31345	BnaAnng19110D	1	-	exon-exon	exon,gene,CDS,transcript	1	0	0
LK034408	14018	14056	BnaCnng43280D	1	+	exon-exon	CDS,gene,exon,transcript	0	1	0
LK034408	24616	24891	BnaCnng43320D	2	+	intergenic-exon	gene,not_annotated,exon,CDS,transcript	1	0	0
LK034413	27591	27904	BnaCnng43380D	1	+	exon-exon	gene,exon,three_prime_utr,CDS,transcript	1	0	0
LK034419	25350	25447	BnaC06g43970D	2	+	exon-exon	three_prime_utr,gene,exon,transcript	0	2	0
LK034439	21722	22190	BnaC09g51820D	1	-	exon-exon	CDS,gene,exon,transcript	0	0	2
LK034462	22195	22257	BnaA09g16190D	2	+	exon-exon	five_prime_utr,gene,exon,transcript	2	0	0
LK034524	15844	16308	BnaA04g27700D	1	-	exon-exon	CDS,gene,exon,transcript	0	1	0
LK034599	20240	20575	BnaC07g50200D	1	-	exon-exon	gene,exon,transcript,CDS	0	1	0
LK034624	9045	9112	not_annotated	2	+	intergenic-intergenic	not_annotated	0	0	2
LK034628	14442	21448	BnaC03g76050D	1	-	exon-intergenic	gene,not_annotated,exon,CDS,transcript	0	1	0
LK034628	14442	21460	BnaC03g76050D	1	-	exon-intergenic	gene,not_annotated,exon,CDS,transcript	0	0	1
LK034628	14442	21468	BnaC03g76050D	1	-	exon-intergenic	gene,not_annotated,exon,CDS,transcript	4	6	1
LK034628	14442	22036	BnaC03g76050D	1	-	exon-intergenic	gene,not_annotated,exon,CDS,transcript	2	1	8
LK034628	14442	22048	BnaC03g76050D	1	-	exon-intergenic	gene,not_annotated,exon,CDS,transcript	0	1	0
LK034638	2172	2722	BnaA10g29770D	1	-	exon-exon	exon,gene,CDS,transcript	0	2	0
LK034643	11819	12253	BnaC09g53280D	1	+	intron-exon	exon,gene,transcript,three_prime_utr	0	0	1
LK034660	2789	3513	BnaUnng01000D	1	-	exon-exon	CDS,gene,exon,transcript	0	0	1
LK034680	3566	3646	BnaCnng45920D	1	+	exon-exon	CDS,gene,exon,transcript	9	6	17
LK034680	3566	3646	not_annotated	2	-	intergenic-intergenic	not_annotated	0	2	0
LK034694	22502	22870	BnaCnng46040D	1	+	intron-exon	exon,gene,transcript,CDS	0	0	1
LK034789	8788	9266	not_annotated	1	-	intergenic-intergenic	not_annotated	0	0	2
LK034806	17063	18725	BnaCnng47240D	1	-	exon-exon	CDS,gene,exon,transcript	0	1	0
LK034882	3262	3413	BnaC05g51140D	1	-	exon-exon	CDS,gene,exon,transcript	0	1	0
LK034882	17272	17418	not_annotated	1	-	intergenic-intergenic	not_annotated	1	0	0
LK034926	12893	12926	BnaCnng48510D	2	+	exon-exon	CDS,gene,exon,transcript	1	0	1
LK034941	17441	17783	BnaAnng21080D	2	-	exon-exon	CDS,gene,exon,transcript	0	1	0
LK035111	7021	7139	not_annotated	1	-	intergenic-intergenic	not_annotated	2	0	0
LK035127	18923	19280	not_annotated	2	+	intergenic-intergenic	not_annotated	1	0	0
LK035180	3961	4149	BnaAnng21970D	2	+	exon-exon	gene,exon,transcript,CDS	0	0	1
LK035222	752	1578	BnaAnng22110D	1	+	exon-exon	exon,gene,CDS,transcript	0	2	0
LK035229	7695	8685	BnaCnng50560D	1	+	exon-exon	gene,exon,transcript,CDS	0	1	0
LK035314	2014	2332	BnaCnng51340D	1	-	intron-intron	gene,transcript	0	1	0
LK035463	12958	13480	not_annotated	1	-	intergenic-intergenic	not_annotated	0	3	0
LK035701	6448	6865	BnaCnng53320D	1	-	exon-exon	CDS,gene,exon,transcript	0	1	0
LK035701	6952	7208	BnaCnng53320D	1	-	exon-exon	CDS,gene,exon,transcript	3	0	0
LK035701	7368	7437	BnaCnng53320D	2	-	exon-exon	CDS,gene,exon,transcript	0	0	1
LK035701	7452	7957	BnaCnng53320D	1	-	exon-exon	CDS,gene,exon,transcript	0	1	0
LK035790	2507	2755	BnaA03g57230D	1	-	exon-exon	CDS,gene,exon,transcript	1	0	0
LK035811	4750	4829	BnaAnng23670D	1	+	exon-exon	CDS,gene,exon,transcript	1	0	0
LK035868	1250	1521	BnaAnng23850D	2	-	intergenic-exon	gene,not_annotated,exon,CDS,transcript	1	0	0
LK036045	188	313	BnaAnng24130D	2	+	exon-exon	gene,exon,transcript,CDS	0	0	1
LK036214	5911	6016	BnaC01g44940D	1	-	exon-exon	CDS,gene,exon,transcript	0	0	1
LK036244	6934	7498	BnaC01g44610D	1	+	exon-exon	CDS,gene,exon,transcript	0	0	6
LK036357	1818	2407	BnaA09g53540D	1	+	exon-exon	exon,gene,CDS,transcript	1	2	0
LK036397	8773	9134	not_annotated	2	-	intergenic-intergenic	not_annotated	1	0	0
LK036416	1242	1755	BnaUnng02400D	2	-	intergenic-exon	gene,not_annotated,exon,CDS,transcript	0	1	0
LK036416	2907	3099	BnaUnng02400D	2	-	exon-exon	CDS,gene,exon,transcript	0	1	1
LK036416	3638	3847	BnaUnng02410D	2	-	intron-exon	exon,gene,transcript,CDS	0	1	0
LK036515	6284	6831	BnaCnng56430D	1	-	exon-exon	CDS,gene,exon,transcript	0	0	2
LK036552	5989	6057	BnaAnng25320D	1	+	exon-exon	CDS,gene,exon,transcript	0	0	1
LK036552	6935	7641	BnaAnng25320D	1	+	exon-exon	CDS,gene,exon,transcript	1	0	0
LK036700	3920	6093	BnaCnng57100D	1	-	exon-exon	CDS,gene,exon,transcript	0	1	0
LK036718	1124	1219	not_annotated	1	+	intergenic-intergenic	not_annotated	1	0	0
LK037051	1596	2382	BnaC02g47760D	1	+	exon-exon	CDS,gene,exon,transcript	0	0	1
LK037138	5197	5491	BnaCnng58420D	1	+	exon-exon	CDS,gene,exon,transcript	0	0	1
LK037363	5151	5262	BnaCnng59090D	1	-	exon-exon	CDS,gene,exon,transcript	0	1	0
LK037367	1713	1892	BnaAnng27360D	1	-	exon-exon	CDS,gene,exon,transcript	0	1	0
LK037411	582	930	BnaAnng27410D	1	+	exon-exon	CDS,gene,exon,transcript	0	0	1
LK037540	3882	4097	not_annotated	1	+	intergenic-intergenic	not_annotated	0	0	1
LK037818	2364	3522	BnaCnng60150D	2	-	exon-exon	gene,exon,three_prime_utr,transcript,five_prime_utr	0	2	0
LK038408	1983	2616	BnaAnng29030D	1	+	exon-exon	CDS,gene,exon,transcript	0	0	2
LK038408	2363	2641	BnaAnng29030D	1	+	exon-exon	CDS,gene,exon,transcript	0	0	1
LK038408	2389	2641	BnaAnng29030D	1	+	exon-exon	CDS,gene,exon,transcript	0	0	2
LK038500	1435	1625	BnaAnng29170D	2	+	exon-exon	CDS,gene,exon,transcript	0	1	0
LK038584	1647	3260	BnaC03g71990D	1	-	exon-exon	gene,exon,three_prime_utr,transcript,CDS	2	0	0
LK039196	1256	1672	BnaCnng63080D	1	+	exon-exon	gene,exon,CDS,transcript,five_prime_utr	0	1	0
LK039247	3306	3750	BnaCnng63170D	2	+	exon-exon	CDS,gene,exon,transcript	0	3	0
LK039537	2339	3423	BnaAnng30560D	1	+	exon-exon	CDS,gene,exon,transcript	0	1	0
LK039861	3712	3793	not_annotated	2	+	intergenic-intergenic	not_annotated	0	1	0
LK040136	1034	1183	not_annotated	1	-	intergenic-intergenic	not_annotated	1	0	0
LK040466	2243	2400	BnaAnng31720D	1	+	exon-exon	CDS,gene,exon,transcript	1	0	0
LK040536	1955	2110	BnaCnng65700D	2	-	exon-exon	gene,exon,transcript,CDS	0	1	0
LK040875	516	803	BnaCnng66210D	1	-	exon-exon	exon,gene,CDS,transcript	0	0	4
LK041539	282	1148	BnaAnng33010D	2	-	exon-intergenic	gene,not_annotated,exon,three_prime_utr,transcript	0	1	0
LK041882	336	603	BnaAnng33460D	1	-	exon-exon	five_prime_utr,gene,exon,transcript	0	1	0
LK041923	1571	1648	BnaCnng68070D	2	+	exon-exon	exon,gene,CDS,transcript	1	0	0
LK041958	1219	1408	BnaC03g72020D	1	-	exon-exon	CDS,gene,exon,transcript	0	1	0
LK042139	469	688	BnaCnng68360D	2	+	exon-exon	CDS,gene,exon,transcript	1	0	0
LK042359	86	425	BnaAnng33970D	2	+	exon-exon	gene,exon,transcript,CDS	1	0	0
LK042527	2364	2553	BnaAnng34160D	2	+	exon-exon	CDS,gene,exon,transcript	1	0	0
LK043598	278	496	BnaCnng70120D	1	-	exon-exon	exon,gene,CDS,transcript	0	0	1
LK043692	2629	2724	BnaCnng70250D	1	-	intron-exon	exon,gene,transcript,CDS	1	0	0
LK043794	2087	2368	BnaAnng35580D	2	-	intron-exon	five_prime_utr,gene,transcript,exon	1	0	0
LK044162	1638	1947	BnaA09g52790D	1	-	exon-exon	CDS,gene,exon,transcript	0	0	1
LK045438	1250	1889	BnaAnng37020D	1	+	exon-exon	gene,exon,transcript,CDS	0	1	0
LK046172	532	757	not_annotated	1	+	intergenic-intergenic	not_annotated	0	2	0
LK046536	1413	1823	BnaCnng73570D	2	+	exon-exon	CDS,gene,exon,transcript	0	0	1
LK048954	353	724	BnaAnng39930D	1	-	exon-exon	gene,exon,CDS,transcript,five_prime_utr	0	1	0
LK049862	488	648	not_annotated	2	+	intergenic-intergenic	not_annotated	1	0	0
LK051242	618	868	BnaCnng77830D	1	-	exon-exon	exon,gene,CDS,transcript	0	3	0
LK051358	870	1806	not_annotated	1	-	intergenic-intergenic	not_annotated	0	0	1

## Sheet: Supplementary Tab. S3
Supplementary Tab. S3: circRNAs detected with CIRI2 in rRNA-depleted library sequencing data.
circRNA_ID	chr	circRNA_start	circRNA_end	Phloemlnc1_junction_reads	Phloemlnc2_junction_reads	Phloemlnc3_junction_reads	Mean_lnc_junction_reads	SM_MS_SMS	Phloemlnc1_non_junction_reads	Phloemlnc2_non_junction_reads	Phloemlnc3_non_junction_reads	Phloemlnc1_junction_reads_ratio	Phloemlnc2_junction_reads_ratio	Phloemlnc3_junction_reads_ratio	circRNA_type	gene_id	strand	junction_reads_ID
LK032134:597544|601488	LK032134	597544	601488	0	589	0	196.333	44_1_1	0	1029	0	0	0.534	0	intergenic_region	n/a	-	A01050:468:HW3HNDSXY:1:2538:3830:28228,A01050:468:HW3HNDSXY:1:2457:19651:2988,A01050:468:HW3HNDSXY:1:2458:12671:34334,A01050:468:HW3HNDSXY:1:2461:30906:24330,A01050:468:HW3HNDSXY:1:2462:32579:5024,A01050:468:HW3HNDSXY:1:2464:2401:17206,A01050:468:HW3HNDSXY:1:2464:29505:36714,A01050:468:HW3HNDSXY:1:2465:7581:31219,A01050:468:HW3HNDSXY:1:2466:3983:12994,A01050:468:HW3HNDSXY:1:2471:26006:9486,A01050…
LK031848:974841|979916	LK031848	974841	979916	44	71	237	117.333	18_18_0	4	17	18	0.957	0.893	0.963	intergenic_region	n/a	+	A00253:313:H32N5DSX2:1:1678:29270:15859,A01050:468:HW3HNDSXY:1:1547:23791:30890,A01050:468:HW3HNDSXY:1:1547:23818:31313,A00253:313:H32N5DSX2:1:1523:18683:26490,A01050:468:HW3HNDSXY:1:1363:31801:18302,A01050:468:HW3HNDSXY:1:1426:6524:5462,A01050:468:HW3HNDSXY:1:1670:19235:22529,A01050:468:HW3HNDSXY:1:2131:10746:3787,A01050:468:HW3HNDSXY:1:2156:29396:19774,A01050:468:HW3HNDSXY:1:2157:10646:7498,A01…
LK032011:591113|604069	LK032011	591113	604069	80	80	86	82	12_12_24	7	13	14	0.958	0.925	0.925	intergenic_region	n/a	-	A00253:313:H32N5DSX2:1:1652:9480:34820,A00253:313:H32N5DSX2:1:2177:13196:8155,A00253:313:H32N5DSX2:1:1369:15212:13119,A00253:313:H32N5DSX2:1:1417:6994:29262,A01050:468:HW3HNDSXY:1:1364:27145:16783,A01050:468:HW3HNDSXY:1:1666:7952:2080,A01050:468:HW3HNDSXY:1:1666:7961:2096,A00253:313:H32N5DSX2:1:2443:22516:16250,A01050:468:HW3HNDSXY:1:1160:3016:8688,A00253:313:H32N5DSX2:1:1310:11252:17347,A01050:4…
LK032962:6591|20613	LK032962	6591	20613	84	75	75	78	24_40_0	21	17	4	0.889	0.898	0.974	intergenic_region	n/a	-	A00253:313:H32N5DSX2:1:1651:24261:3333,A00253:313:H32N5DSX2:1:1665:1452:34945,A00253:313:H32N5DSX2:1:2145:5421:26068,A01050:468:HW3HNDSXY:1:1533:26106:24377,A01050:468:HW3HNDSXY:1:1533:26223:24424,A00253:313:H32N5DSX2:1:1423:13132:22106,A00253:313:H32N5DSX2:1:1511:15130:23375,A00253:313:H32N5DSX2:1:1511:15799:23844,A01050:468:HW3HNDSXY:1:1419:10827:19398,A01050:468:HW3HNDSXY:1:1453:22263:31156,A0…
LK032144:174755|197745	LK032144	174755	197745	78	65	57	66.6667	36_40_0	9	12	10	0.945	0.915	0.919	intergenic_region	n/a	+	A00253:313:H32N5DSX2:1:2228:3351:5854,A01050:468:HW3HNDSXY:1:1502:10031:3771,A01050:468:HW3HNDSXY:1:1519:12545:17550,A01050:468:HW3HNDSXY:1:1532:9209:16689,A01050:468:HW3HNDSXY:1:1541:27796:2440,A01050:468:HW3HNDSXY:1:1555:31873:21872,A00253:313:H32N5DSX2:1:1534:7979:32847,A01050:468:HW3HNDSXY:1:1366:16803:34194,A01050:468:HW3HNDSXY:1:1458:2166:6590,A01050:468:HW3HNDSXY:1:2378:31439:22153,A01050:…
LK032206:21055|21587	LK032206	21055	21587	87	62	49	66	22_16_0	53	55	47	0.767	0.693	0.676	intergenic_region	n/a	+	A00253:313:H32N5DSX2:1:2106:31512:25034,A00253:313:H32N5DSX2:1:2239:26241:28651,A00253:313:H32N5DSX2:1:1452:15573:4038,A00253:313:H32N5DSX2:1:1527:16957:35556,A01050:468:HW3HNDSXY:1:1361:31259:19210,A01050:468:HW3HNDSXY:1:2377:10474:16407,A01050:468:HW3HNDSXY:1:2402:5303:34601,A01050:468:HW3HNDSXY:1:2450:27181:21981,A01050:468:HW3HNDSXY:1:2450:4065:35806,A01050:468:HW3HNDSXY:1:2471:31042:7717,A01…
LK032372:259564|340035	LK032372	259564	340035	53	35	56	48	22_15_1	109	112	111	0.493	0.385	0.502	intergenic_region	n/a	-	A00253:313:H32N5DSX2:1:1672:18295:10254,A00253:313:H32N5DSX2:1:2174:32289:28698,A00253:313:H32N5DSX2:1:1601:20663:4492,A01050:468:HW3HNDSXY:1:1401:12689:28260,A01050:468:HW3HNDSXY:1:1412:28185:33113,A01050:468:HW3HNDSXY:1:1437:26775:18364,A01050:468:HW3HNDSXY:1:2369:15908:36464,A01050:468:HW3HNDSXY:1:2436:5231:12179,A01050:468:HW3HNDSXY:1:2457:22688:32988,A00253:313:H32N5DSX2:1:2427:27769:25066,A…
LK033039:210|15574	LK033039	210	15574	9	33	66	36	5_2_0	4	11	5	0.818	0.857	0.964	intergenic_region	n/a	+	A01050:468:HW3HNDSXY:1:1207:13458:23735,A00253:313:H32N5DSX2:1:1141:14624:34053,A00253:313:H32N5DSX2:1:1141:14615:34131,A00253:313:H32N5DSX2:1:1351:26368:32690,A01050:468:HW3HNDSXY:1:1514:25156:19633,A01050:468:HW3HNDSXY:1:1665:21287:20165,A01050:468:HW3HNDSXY:1:1201:7708:24236,A01050:468:HW3HNDSXY:1:1201:8766:29199,A01050:468:HW3HNDSXY:1:2314:2067:31626,
LK033233:12557|21278	LK033233	12557	21278	31	29	28	29.3333	8_10_7	34	33	44	0.646	0.637	0.56	intergenic_region	n/a	-	A01050:468:HW3HNDSXY:1:1538:30318:5024,A00253:313:H32N5DSX2:1:1368:18837:14951,A01050:468:HW3HNDSXY:1:1432:5005:3740,A01050:468:HW3HNDSXY:1:2448:16559:9251,A01050:468:HW3HNDSXY:1:2455:2085:19789,A01050:468:HW3HNDSXY:1:2604:27923:12618,A01050:468:HW3HNDSXY:1:2233:8603:7435,A01050:468:HW3HNDSXY:1:1318:31015:23202,A01050:468:HW3HNDSXY:1:2308:25952:15562,A01050:468:HW3HNDSXY:1:2342:13123:4053,A01050:…
LK032108:48585|63119	LK032108	48585	63119	27	24	34	28.3333	9_4_10	99	131	98	0.353	0.268	0.41	intergenic_region	n/a	+	A00253:313:H32N5DSX2:1:2108:26919:32268,A00253:313:H32N5DSX2:1:2176:20735:25692,A00253:313:H32N5DSX2:1:1419:30201:18787,A01050:468:HW3HNDSXY:1:1375:12536:11365,A01050:468:HW3HNDSXY:1:2454:8576:8829,A00253:313:H32N5DSX2:1:2405:27588:11600,A01050:468:HW3HNDSXY:1:2577:11794:22013,A01050:468:HW3HNDSXY:1:1232:28049:31156,A01050:468:HW3HNDSXY:1:1265:6894:2002,A01050:468:HW3HNDSXY:1:1332:7283:14043,A010…
LK031828:1640194|1654132	LK031828	1640194	1654132	29	0	51	26.6667	9_10_0	90	0	129	0,392	0	0,442	intergenic_region	n/a	+	A00253:313:H32N5DSX2:1:2257:11758:30405,A00253:313:H32N5DSX2:1:2273:29378:11224,A00253:313:H32N5DSX2:1:2328:12825:10614,A01050:468:HW3HNDSXY:1:1461:28800:31078,A01050:468:HW3HNDSXY:1:1364:17906:13495,A01050:468:HW3HNDSXY:1:2430:31665:34632,A01050:468:HW3HNDSXY:1:1667:5321:29590,A01050:468:HW3HNDSXY:1:2108:15718:27179,A00253:313:H32N5DSX2:1:2367:9679:11866,A00253:313:H32N5DSX2:1:2367:10212:14951,A…
LK032001:913795|915163	LK032001	913795	915163	24	23	17	21.3333	8_13_1	27	23	23	0.64	0.667	0.596	intergenic_region	n/a	+	A01050:468:HW3HNDSXY:1:1516:19379:21621,A00253:313:H32N5DSX2:1:1552:5683:8891,A00253:313:H32N5DSX2:1:1578:31629:24768,A00253:313:H32N5DSX2:1:1158:4200:31845,A01050:468:HW3HNDSXY:1:1264:1407:31861,A01050:468:HW3HNDSXY:1:2522:14217:5102,A01050:468:HW3HNDSXY:1:2560:16504:2738,A01050:468:HW3HNDSXY:1:2564:7238:7733,A01050:468:HW3HNDSXY:1:1516:18439:6621,A01050:468:HW3HNDSXY:1:1516:20446:10379,A01050:4…
LK031984:838449|898426	LK031984	838449	898426	19	18	19	18.6667	7_6_1	0	1	0	1	0.973	1	intergenic_region	n/a	+	A01050:468:HW3HNDSXY:1:1470:30282:19210,A00253:313:H32N5DSX2:1:2373:30933:27978,A00253:313:H32N5DSX2:1:2373:29785:28463,A01050:468:HW3HNDSXY:1:1249:28519:31031,A01050:468:HW3HNDSXY:1:2221:18430:16532,A01050:468:HW3HNDSXY:1:2253:22055:6527,A01050:468:HW3HNDSXY:1:1643:7672:19852,A01050:468:HW3HNDSXY:1:1652:28664:19914,A01050:468:HW3HNDSXY:1:2450:6361:33614,A00253:313:H32N5DSX2:1:1340:16179:18145,A0…
LK032564:82794|90289	LK032564	82794	90289	20	14	18	17.3333	0_0_6	43	29	28	0.482	0.491	0.562	intergenic_region	n/a	-	A01050:468:HW3HNDSXY:1:1410:27588:24846,A01050:468:HW3HNDSXY:1:2378:30987:5149,A01050:468:HW3HNDSXY:1:2401:1940:21010,A01050:468:HW3HNDSXY:1:2147:16043:7357,A01050:468:HW3HNDSXY:1:2643:14425:30264,A01050:468:HW3HNDSXY:1:2645:16450:15013,A01050:468:HW3HNDSXY:1:2674:6587:30436,A01050:468:HW3HNDSXY:1:2219:13404:9486,A01050:468:HW3HNDSXY:1:2254:12129:18897,A01050:468:HW3HNDSXY:1:1310:18132:30796,A010…
LK032330:191586|192888	LK032330	191586	192888	12	19	18	16.3333	6_8_5	40	33	47	0.375	0.535	0.434	intergenic_region	n/a	-	A00253:313:H32N5DSX2:1:1649:6587:16094,A01050:468:HW3HNDSXY:1:1403:18313:20337,A01050:468:HW3HNDSXY:1:2442:27064:17989,A01050:468:HW3HNDSXY:1:2629:20076:23234,A01050:468:HW3HNDSXY:1:2640:17210:16830,A01050:468:HW3HNDSXY:1:1217:9760:6214,A01050:468:HW3HNDSXY:1:1318:9688:19774,A01050:468:HW3HNDSXY:1:2333:16740:19586,A01050:468:HW3HNDSXY:1:2529:25192:28651,A01050:468:HW3HNDSXY:1:1670:20076:30968,A01…
LK033136:27306|35456	LK033136	27306	35456	8	0	38	15.3333	5_5_0	8	0	46	0,667	0	0,623	intergenic_region	n/a	+	A00253:313:H32N5DSX2:1:2221:7970:2675,A01050:468:HW3HNDSXY:1:2463:11523:24674,A01050:468:HW3HNDSXY:1:2464:11098:17801,A01050:468:HW3HNDSXY:1:1676:2546:23281,A00253:313:H32N5DSX2:1:1258:6804:28870,A01050:468:HW3HNDSXY:1:2176:7880:27383,A01050:468:HW3HNDSXY:1:2218:6533:24142,A01050:468:HW3HNDSXY:1:2265:9742:25222,
LK032554:154947|157033	LK032554	154947	157033	16	8	21	15	10_11_0	7	6	6	0.821	0.727	0.875	exon	GSBRNA2T00076459001,	-	A01050:468:HW3HNDSXY:1:2608:31702:8985,A01050:468:HW3HNDSXY:1:2661:5276:26099,A01050:468:HW3HNDSXY:1:2670:19633:28354,A01050:468:HW3HNDSXY:1:1208:5276:13479,A01050:468:HW3HNDSXY:1:1245:27642:29042,A00253:313:H32N5DSX2:1:1208:3269:30326,A00253:313:H32N5DSX2:1:1208:2889:30483,A01050:468:HW3HNDSXY:1:2239:4607:4867,A01050:468:HW3HNDSXY:1:2251:23330:32033,A01050:468:HW3HNDSXY:1:1343:25518:23547,A01050…
LK032190:91575|139171	LK032190	91575	139171	14	13	16	14.3333	6_5_0	19	22	26	0.596	0.542	0.552	intergenic_region	n/a	-	A01050:468:HW3HNDSXY:1:2141:29279:7044,A01050:468:HW3HNDSXY:1:2673:20401:33786,A01050:468:HW3HNDSXY:1:2526:1497:20901,A01050:468:HW3HNDSXY:1:1128:21052:5791,A00253:313:H32N5DSX2:1:2257:2998:15984,A00253:313:H32N5DSX2:1:1524:23719:20024,A01050:468:HW3HNDSXY:1:2117:23303:14387,A00253:313:H32N5DSX2:1:2524:20473:12806,A00253:313:H32N5DSX2:1:1362:29188:6543,A01050:468:HW3HNDSXY:1:1261:8820:14700,A0105…
LK032611:196593|202923	LK032611	196593	202923	13	16	13	14	8_8_0	36	26	36	0.419	0.552	0.419	intergenic_region	n/a	+	A00253:313:H32N5DSX2:1:1366:9164:22341,A00253:313:H32N5DSX2:1:1532:21965:9815,A00253:313:H32N5DSX2:1:2359:24117:14137,A01050:468:HW3HNDSXY:1:2630:16568:30812,A01050:468:HW3HNDSXY:1:1174:6054:10316,A00253:313:H32N5DSX2:1:1359:26214:28761,A00253:313:H32N5DSX2:1:1359:25229:29089,A00253:313:H32N5DSX2:1:1359:25229:29121,A01050:468:HW3HNDSXY:1:2244:17626:17018,A01050:468:HW3HNDSXY:1:2245:29044:20447,A0…
LK031861:1460208|1483398	LK031861	1460208	1483398	10	10	15	11.6667	6_1_3	14	22	21	0.588	0.476	0.588	intergenic_region	n/a	+	A00253:313:H32N5DSX2:1:2104:25997:4554,A01050:468:HW3HNDSXY:1:2447:20636:30405,A01050:468:HW3HNDSXY:1:1162:3848:25254,A01050:468:HW3HNDSXY:1:1239:13259:16501,A01050:468:HW3HNDSXY:1:2310:9082:5729,A01050:468:HW3HNDSXY:1:2447:20862:29230,A01050:468:HW3HNDSXY:1:1237:3513:9204,A01050:468:HW3HNDSXY:1:2169:32895:32753,A01050:468:HW3HNDSXY:1:1563:25174:6981,A01050:468:HW3HNDSXY:1:1575:22851:22905,
LK031802:321742|339354	LK031802	321742	339354	19	9	6	11.3333	7_11_0	27	26	24	0.585	0.409	0.333	intergenic_region	n/a	+	A01050:468:HW3HNDSXY:1:1405:8323:11052,A01050:468:HW3HNDSXY:1:1427:9326:28103,A01050:468:HW3HNDSXY:1:1221:19343:33865,A01050:468:HW3HNDSXY:1:1322:3721:9126,A01050:468:HW3HNDSXY:1:1329:16396:12884,A01050:468:HW3HNDSXY:1:2331:9679:26365,A00253:313:H32N5DSX2:1:2641:24623:31986,A01050:468:HW3HNDSXY:1:1144:17598:28275,A00253:313:H32N5DSX2:1:2117:3251:29575,A01050:468:HW3HNDSXY:1:2151:2844:33191,A00253…
LK032372:272453|351303	LK032372	272453	351303	0	17	16	11	9_6_0	0	137	139	0	0,199	0,187	intergenic_region	n/a	+	A01050:468:HW3HNDSXY:1:2472:8359:35383,A01050:468:HW3HNDSXY:1:1241:5683:5134,A01050:468:HW3HNDSXY:1:2116:2826:15843,A01050:468:HW3HNDSXY:1:2123:15157:35790,A01050:468:HW3HNDSXY:1:2152:5159:28025,A01050:468:HW3HNDSXY:1:2447:11921:3568,A01050:468:HW3HNDSXY:1:2229:23095:29403,A01050:468:HW3HNDSXY:1:2563:6153:32252,A01050:468:HW3HNDSXY:1:2605:16640:18474,A01050:468:HW3HNDSXY:1:1154:24189:1204,A01050:…
LK032343:328045|339259	LK032343	328045	339259	12	5	15	10.6667	8_8_0	56	47	59	0.3	0.175	0.337	intergenic_region	n/a	+	A00253:313:H32N5DSX2:1:2264:30816:3349,A01050:468:HW3HNDSXY:1:1368:20871:33066,A01050:468:HW3HNDSXY:1:2410:14507:28338,A01050:468:HW3HNDSXY:1:2450:16016:35869,A00253:313:H32N5DSX2:1:2371:23176:15452,A01050:468:HW3HNDSXY:1:2635:9625:11052,A01050:468:HW3HNDSXY:1:1172:5294:7247,A01050:468:HW3HNDSXY:1:1224:25635:32142,A01050:468:HW3HNDSXY:1:1638:5629:1376,A01050:468:HW3HNDSXY:1:2544:18584:3709,A01050…
LK031816:348641|351847	LK031816	348641	351847	19	13	0	10.6667	6_1_6	36	17	0	0,514	0,605	0	intron	GSBRNA2T00131310001,	+	A01050:468:HW3HNDSXY:1:2467:17246:19053,A01050:468:HW3HNDSXY:1:1527:13919:30859,A01050:468:HW3HNDSXY:1:1528:13467:1955,A00253:313:H32N5DSX2:1:1623:16378:21089,A01050:468:HW3HNDSXY:1:2409:16125:35430,A01050:468:HW3HNDSXY:1:2411:19316:7138,A01050:468:HW3HNDSXY:1:2462:9570:20134,A01050:468:HW3HNDSXY:1:1667:8992:32690,A00253:313:H32N5DSX2:1:2438:13928:5729,A01050:468:HW3HNDSXY:1:2603:16749:2409,A0105…
LK031962:833|28714	LK031962	833	28714	13	11	7	10.3333	7_3_0	0	0	0	1	1	1	intergenic_region	n/a	+	A01050:468:HW3HNDSXY:1:1407:14931:16360,A01050:468:HW3HNDSXY:1:2417:16297:15781,A01050:468:HW3HNDSXY:1:2668:10059:28213,A01050:468:HW3HNDSXY:1:2542:29460:33035,A01050:468:HW3HNDSXY:1:1557:17508:29496,A01050:468:HW3HNDSXY:1:1447:17047:30765,A01050:468:HW3HNDSXY:1:2448:15854:18646,A01050:468:HW3HNDSXY:1:2116:21269:6104,A01050:468:HW3HNDSXY:1:2670:23231:30483,A01050:468:HW3HNDSXY:1:2671:21766:1235,A…
LK032089:24223|139652	LK032089	24223	139652	6	13	9	9.33333	0_2_5	29	56	50	0.293	0.317	0.265	intergenic_region	n/a	-	A01050:468:HW3HNDSXY:1:2430:6659:10676,A00253:313:H32N5DSX2:1:1359:29631:9157,A01050:468:HW3HNDSXY:1:1265:8549:8312,A01050:468:HW3HNDSXY:1:1578:25084:1814,A01050:468:HW3HNDSXY:1:1656:6714:13025,A01050:468:HW3HNDSXY:1:1659:18584:25504,
LK032001:913795|918788	LK032001	913795	918788	9	9	8	8.66667	1_3_3	3	2	7	0.857	0.9	0.696	intergenic_region	n/a	+	A01050:468:HW3HNDSXY:1:2515:18087:17973,A01050:468:HW3HNDSXY:1:2515:17725:18098,A00253:313:H32N5DSX2:1:2313:7500:33238,A01050:468:HW3HNDSXY:1:1551:30544:4069,A01050:468:HW3HNDSXY:1:1551:30346:4413,A00253:313:H32N5DSX2:1:1456:9625:30091,A00253:313:H32N5DSX2:1:2366:9155:10394,A00253:313:H32N5DSX2:1:1128:26096:2660,A01050:468:HW3HNDSXY:1:1633:26124:20087,
LK033151:27703|32467	LK033151	27703	32467	9	17	0	8.66667	6_1_0	2	1	0	0,9	0,971	0	intergenic_region	n/a	+	A01050:468:HW3HNDSXY:1:2513:10664:12727,A00253:313:H32N5DSX2:1:1569:18774:5008,A00253:313:H32N5DSX2:1:1569:19199:9878,A01050:468:HW3HNDSXY:1:2426:19859:20885,A01050:468:HW3HNDSXY:1:2674:31955:4382,A01050:468:HW3HNDSXY:1:1258:19379:9909,A00253:313:H32N5DSX2:1:1172:14534:28948,A00253:313:H32N5DSX2:1:1173:14986:4679,A01050:468:HW3HNDSXY:1:2513:10917:12884,
LK031985:805439|805896	LK031985	805439	805896	7	9	7	7.66667	4_5_0	52	30	46	0.212	0.375	0.233	exon	GSBRNA2T00000119001,	+	A00253:313:H32N5DSX2:1:1438:13376:21590,A00253:313:H32N5DSX2:1:2477:26386:21825,A01050:468:HW3HNDSXY:1:1576:16848:14669,A01050:468:HW3HNDSXY:1:2502:16947:28933,A01050:468:HW3HNDSXY:1:2524:19108:4711,A01050:468:HW3HNDSXY:1:2524:19289:4711,A01050:468:HW3HNDSXY:1:1167:2040:19398,
LK031993:688678|698249	LK031993	688678	698249	7	7	9	7.66667	1_2_1	40	48	40	0.259	0.226	0.31	intergenic_region	n/a	-	A01050:468:HW3HNDSXY:1:1120:20455:25864,A01050:468:HW3HNDSXY:1:2420:26910:23954,A01050:468:HW3HNDSXY:1:2352:14606:18865,A01050:468:HW3HNDSXY:1:1618:5177:31970,A01050:468:HW3HNDSXY:1:2474:5113:12446,A01050:468:HW3HNDSXY:1:2525:3839:24674,A01050:468:HW3HNDSXY:1:1154:8214:10989,
LK031823:1895973|1903835	LK031823	1895973	1903835	5	9	7	7	2_2_0	85	37	73	0.105	0.327	0.161	intergenic_region	n/a	+	A00253:313:H32N5DSX2:1:1453:19208:15655,A01050:468:HW3HNDSXY:1:1470:10041:23328,A00253:313:H32N5DSX2:1:1378:8413:26553,A00253:313:H32N5DSX2:1:1453:18593:7576,A01050:468:HW3HNDSXY:1:2116:7536:30514,
LK031875:231144|264429	LK031875	231144	264429	8	4	9	7	4_2_0	9	9	5	0.64	0.471	0.783	intergenic_region	n/a	+	A01050:468:HW3HNDSXY:1:1520:18638:20525,A01050:468:HW3HNDSXY:1:1533:26738:4053,A01050:468:HW3HNDSXY:1:1533:26820:4100,A00253:313:H32N5DSX2:1:1302:13286:24659,A01050:468:HW3HNDSXY:1:1607:16297:10238,A01050:468:HW3HNDSXY:1:2521:19235:28761,A00253:313:H32N5DSX2:1:1322:1325:31407,A01050:468:HW3HNDSXY:1:1325:24876:9220,
LK031990:685485|799633	LK031990	685485	799633	5	12	4	7	3_3_0	44	34	24	0.185	0.414	0.25	intergenic_region	n/a	-	A01050:468:HW3HNDSXY:1:1335:27163:1814,A01050:468:HW3HNDSXY:1:1335:27353:2018,A01050:468:HW3HNDSXY:1:1614:26259:12148,A01050:468:HW3HNDSXY:1:1614:27073:22952,A01050:468:HW3HNDSXY:1:2536:10303:18584,
LK031806:1238190|1252355	LK031806	1238190	1252355	7	2	11	6.66667	5_2_0	6	4	2	0.7	0.5	0.917	intergenic_region	n/a	-	A01050:468:HW3HNDSXY:1:2502:27109:32690,A00253:313:H32N5DSX2:1:2116:2230:36949,A00253:313:H32N5DSX2:1:2242:8956:1031,A01050:468:HW3HNDSXY:1:2612:2320:32753,A01050:468:HW3HNDSXY:1:1269:23285:6464,A01050:468:HW3HNDSXY:1:1342:28239:12132,A01050:468:HW3HNDSXY:1:1574:15600:2206,
LK032089:75807|177926	LK032089	75807	177926	3	17	0	6.66667	0_2_2	40	49	0	0,13	0,41	0	intergenic_region	n/a	+	A01050:468:HW3HNDSXY:1:1411:14687:29215,A01050:468:HW3HNDSXY:1:2475:1407:13135,A01050:468:HW3HNDSXY:1:2405:1280:28635,
LK032201:160486|163431	LK032201	160486	163431	5	8	5	6	3_3_1	27	10	18	0.27	0.615	0.357	intergenic_region	n/a	-	A01050:468:HW3HNDSXY:1:1214:11053:20384,A01050:468:HW3HNDSXY:1:1245:5358:13933,A01050:468:HW3HNDSXY:1:2226:29514:11146,A01050:468:HW3HNDSXY:1:1422:2076:16611,A01050:468:HW3HNDSXY:1:1357:5213:28557,
LK032814:102006|109568	LK032814	102006	109568	10	3	5	6	4_0_3	4	1	1	0.833	0.857	0.909	intergenic_region	n/a	-	A00253:313:H32N5DSX2:1:2548:21477:2456,A00253:313:H32N5DSX2:1:2548:21658:2456,A01050:468:HW3HNDSXY:1:2603:30734:15546,A01050:468:HW3HNDSXY:1:2603:30960:16282,A01050:468:HW3HNDSXY:1:1214:4001:35603,A01050:468:HW3HNDSXY:1:1214:4246:36338,A01050:468:HW3HNDSXY:1:2271:22752:29465,A00253:313:H32N5DSX2:1:1530:7157:19272,A00253:313:H32N5DSX2:1:1530:6397:19335,A00253:313:H32N5DSX2:1:2434:7093:10833,
LK031823:2049399|2056985	LK031823	2049399	2056985	0	13	5	6	1_5_1	0	2	8	0	0,929	0,556	intergenic_region	n/a	-	A01050:468:HW3HNDSXY:1:2150:8874:33082,A01050:468:HW3HNDSXY:1:2152:8278:2456,A01050:468:HW3HNDSXY:1:1660:14308:35822,A01050:468:HW3HNDSXY:1:1419:22679:16376,A01050:468:HW3HNDSXY:1:1419:22941:16611,A01050:468:HW3HNDSXY:1:1278:28212:27398,A01050:468:HW3HNDSXY:1:2264:26060:30530,A01050:468:HW3HNDSXY:1:2126:2067:17315,A01050:468:HW3HNDSXY:1:2146:1877:29418,A01050:468:HW3HNDSXY:1:1516:14913:3803,A0105…
LK031817:364079|368442	LK031817	364079	368442	0	0	18	6	1_10_0	0	0	172	0	0	0.173	intergenic_region	n/a	+	A01050:468:HW3HNDSXY:1:1176:27416:23171,A01050:468:HW3HNDSXY:1:2276:3631:29857,A01050:468:HW3HNDSXY:1:2277:3902:5807,A00253:313:H32N5DSX2:2:1374:24677:11537,A01050:468:HW3HNDSXY:1:1308:9136:21762,A01050:468:HW3HNDSXY:1:1333:10972:2112,A01050:468:HW3HNDSXY:1:1333:10890:4664,A01050:468:HW3HNDSXY:1:1528:18493:31266,A01050:468:HW3HNDSXY:1:1651:11993:33536,A00253:313:H32N5DSX2:2:2302:21305:5854,A00253…
LK034628:14442|22036	LK034628	14442	22036	3	3	11	5.66667	2_2_0	72	77	66	0.077	0.072	0.25	intergenic_region	n/a	-	A01050:468:HW3HNDSXY:1:1524:1443:9659,A01050:468:HW3HNDSXY:1:2109:22679:17754,A01050:468:HW3HNDSXY:1:2513:16306:15984,
LK031870:376745|393776	LK031870	376745	393776	0	0	17	5.66667	1_0_11	0	0	4	0	0	0.895	intergenic_region	n/a	-	A00253:313:H32N5DSX2:2:2556:26440:34538,A01050:468:HW3HNDSXY:1:2324:27534:19617,A01050:468:HW3HNDSXY:1:2331:14045:23782,A00253:313:H32N5DSX2:2:1325:30065:4272,A00253:313:H32N5DSX2:2:1451:15745:29262,A01050:468:HW3HNDSXY:1:2472:27281:18709,A01050:468:HW3HNDSXY:1:2516:32579:34021,A01050:468:HW3HNDSXY:1:1514:31015:28745,A01050:468:HW3HNDSXY:1:1576:10954:3897,A01050:468:HW3HNDSXY:1:1576:10194:31046,A…
LK031800:2552721|2591652	LK031800	2552721	2591652	16	0	0	5.33333	0_7_2	6	0	0	0.842	0	0	intergenic_region	n/a	+	A01050:468:HW3HNDSXY:1:1254:18041:33708,A01050:468:HW3HNDSXY:1:1460:32316:27993,A01050:468:HW3HNDSXY:1:1477:12237:23657,A00253:313:H32N5DSX2:1:1604:6813:27101,A01050:468:HW3HNDSXY:1:1365:20021:19006,A01050:468:HW3HNDSXY:1:1372:25789:2785,A01050:468:HW3HNDSXY:1:1435:8052:34225,A01050:468:HW3HNDSXY:1:1437:8630:9893,A00253:313:H32N5DSX2:1:2349:15411:7326,A00253:313:H32N5DSX2:1:2349:14461:8656,A00253…
LK032758:37205|42398	LK032758	37205	42398	16	0	0	5.33333	3_5_0	20	0	0	0.615	0	0	intergenic_region	n/a	+	A00253:313:H32N5DSX2:1:1416:6162:5588,A00253:313:H32N5DSX2:1:2448:32172:11490,A00253:313:H32N5DSX2:1:2603:8250:24298,A01050:468:HW3HNDSXY:1:2229:21983:34554,A00253:313:H32N5DSX2:1:2121:26955:33238,A00253:313:H32N5DSX2:1:2122:30110:12023,A01050:468:HW3HNDSXY:1:1513:20302:32268,A00253:313:H32N5DSX2:1:1367:19280:29215,A00253:313:H32N5DSX2:1:1633:8829:17660,A00253:313:H32N5DSX2:1:1633:8721:17785,A002…
LK031796:2657489|2663831	LK031796	2657489	2663831	3	12	0	5	2_1_0	22	36	0	0,214	0,4	0	intergenic_region	n/a	-	A01050:468:HW3HNDSXY:1:2610:18349:14231,A01050:468:HW3HNDSXY:1:2210:15040:13573,A01050:468:HW3HNDSXY:1:2210:15664:13714,
LK031791:2389630|2392122	LK031791	2389630	2392122	8	0	7	5	5_2_0	9	0	11	0,64	0	0,56	intergenic_region	n/a	+	A00253:313:H32N5DSX2:1:1514:8006:33708,A01050:468:HW3HNDSXY:1:1415:22426:30812,A01050:468:HW3HNDSXY:1:1516:22842:19413,A00253:313:H32N5DSX2:1:1378:21721:14967,A00253:313:H32N5DSX2:1:1514:6777:36902,A01050:468:HW3HNDSXY:1:2608:26368:4820,A01050:468:HW3HNDSXY:1:2165:22254:32393,A01050:468:HW3HNDSXY:1:1276:32217:31861,
LK032619:115361|117852	LK032619	115361	117852	9	5	0	4.66667	5_7_2	130	106	0	0,122	0,086	0	intergenic_region	n/a	-	A00253:313:H32N5DSX2:1:2167:23502:21527,A01050:468:HW3HNDSXY:1:1411:15483:24862,A01050:468:HW3HNDSXY:1:2576:12129:25222,A01050:468:HW3HNDSXY:1:2642:19822:36198,A01050:468:HW3HNDSXY:1:2643:19759:22467,A00253:313:H32N5DSX2:1:1309:20952:14105,A01050:468:HW3HNDSXY:1:1267:27416:13683,A01050:468:HW3HNDSXY:1:1327:2618:25066,A01050:468:HW3HNDSXY:1:1628:3875:14998,
LK032440:123359|128000	LK032440	123359	128000	0	6	8	4.66667	1_4_3	0	6	1	0	0,667	0,941	intergenic_region	n/a	-	A01050:468:HW3HNDSXY:1:2268:27434:24048,A01050:468:HW3HNDSXY:1:2410:32199:3991,A01050:468:HW3HNDSXY:1:2413:26793:16924,A01050:468:HW3HNDSXY:1:1521:20871:3223,A01050:468:HW3HNDSXY:1:2358:10836:21668,A01050:468:HW3HNDSXY:1:1168:8657:9126,
LK032564:81962|90111	LK032564	81962	90111	0	6	7	4.33333	3_3_0	0	27	42	0	0,308	0,25	intergenic_region	n/a	-	A01050:468:HW3HNDSXY:1:2501:8594:8578,A01050:468:HW3HNDSXY:1:1670:11288:18349,A01050:468:HW3HNDSXY:1:1323:26187:11678,A01050:468:HW3HNDSXY:1:1363:1579:33943,A01050:468:HW3HNDSXY:1:2610:28709:36558,A01050:468:HW3HNDSXY:1:2611:30101:21590,
LK031802:2292821|2298182	LK031802	2292821	2298182	5	2	5	4	0_2_3	838	825	893	0.012	0.005	0.011	intergenic_region	n/a	-	A01050:468:HW3HNDSXY:1:1560:6967:18317,A01050:468:HW3HNDSXY:1:2542:8558:25019,A00253:313:H32N5DSX2:1:2560:11650:18599,A01050:468:HW3HNDSXY:1:1276:16233:2394,A01050:468:HW3HNDSXY:1:1276:15754:5635,
LK031791:570191|594173	LK031791	570191	594173	3	9	0	4	1_1_2	62	46	0	0,088	0,281	0	intergenic_region	n/a	-	A00253:313:H32N5DSX2:1:2645:13639:14184,A01050:468:HW3HNDSXY:1:1550:17680:20149,A00253:313:H32N5DSX2:1:2667:24352:33458,
LK034628:14442|21468	LK034628	14442	21468	3	9	0	4	2_2_0	71	71	0	0,078	0,202	0	intergenic_region	n/a	-	A00253:313:H32N5DSX2:1:1439:18620:14544,A00253:313:H32N5DSX2:1:2501:2871:16642,A01050:468:HW3HNDSXY:1:1632:6017:23688,
LK031935:224259|225080	LK031935	224259	225080	8	0	4	4	3_2_2	291	0	140	0,052	0	0,054	intergenic_region	n/a	+	A01050:468:HW3HNDSXY:1:1410:32606:13683,A01050:468:HW3HNDSXY:1:2606:19000:20369,A01050:468:HW3HNDSXY:1:2606:18421:20807,A01050:468:HW3HNDSXY:1:2519:6162:31234,A00253:313:H32N5DSX2:1:1367:20528:19038,A00253:313:H32N5DSX2:1:1369:26856:23766,A01050:468:HW3HNDSXY:1:1661:20627:14293,A01050:468:HW3HNDSXY:1:2312:18150:20744,
LK032548:34786|48281	LK032548	34786	48281	8	0	4	4	5_1_0	34	0	25	0,32	0	0,242	intergenic_region	n/a	-	A01050:468:HW3HNDSXY:1:2564:10465:1235,A01050:468:HW3HNDSXY:1:1544:18096:31704,A00253:313:H32N5DSX2:1:1460:22914:22044,A00253:313:H32N5DSX2:1:1460:23610:22686,A01050:468:HW3HNDSXY:1:1673:16495:9048,A01050:468:HW3HNDSXY:1:1260:31566:31955,A01050:468:HW3HNDSXY:1:1331:5683:16908,A01050:468:HW3HNDSXY:1:1118:31105:18818,
LK032011:592812|605992	LK032011	592812	605992	2	3	6	3.66667	2_2_0	25	27	28	0.138	0.182	0.3	intergenic_region	n/a	-	A01050:468:HW3HNDSXY:1:2160:10104:18959,A01050:468:HW3HNDSXY:1:2251:21296:24064,
LK032108:49507|63119	LK032108	49507	63119	6	0	4	3.33333	4_2_3	90	0	65	0,118	0	0,11	intergenic_region	n/a	+	A01050:468:HW3HNDSXY:1:1515:31376:17065,A01050:468:HW3HNDSXY:1:2146:19379:34272,A01050:468:HW3HNDSXY:1:2670:20555:35524,A01050:468:HW3HNDSXY:1:1162:32307:17581,A01050:468:HW3HNDSXY:1:2159:10773:19429,A01050:468:HW3HNDSXY:1:2645:11180:20008,
LK031829:1959663|1982973	LK031829	1959663	1982973	2	0	8	3.33333	2_2_0	51	0	36	0,073	0	0,308	intergenic_region	n/a	-	A00253:313:H32N5DSX2:1:2418:6298:11960,A01050:468:HW3HNDSXY:1:2251:11586:35180,
LK031822:1193072|1193636	LK031822	1193072	1193636	0	4	6	3.33333	3_3_0	0	0	2	0	1	0,857	intergenic_region	n/a	+	A01050:468:HW3HNDSXY:1:2476:1796:26929,A01050:468:HW3HNDSXY:1:2263:3432:9283,A01050:468:HW3HNDSXY:1:2314:7157:31266,A01050:468:HW3HNDSXY:1:2615:31846:19727,
LK031872:964265|964766	LK031872	964265	964766	3	2	4	3	2_2_0	1974	2077	2152	0.003	0.002	0.004	exon	GSBRNA2T00154278001,	-	A01050:468:HW3HNDSXY:1:1404:21052:32002,A00253:313:H32N5DSX2:1:2476:22318:35947,A01050:468:HW3HNDSXY:1:1224:6967:23390,
LK032089:90689|187187	LK032089	90689	187187	6	3	0	3	2_4_0	361	300	0	0,032	0,02	0	intergenic_region	n/a	+	A00253:313:H32N5DSX2:1:2151:7175:13510,A01050:468:HW3HNDSXY:1:2472:29631:31955,A01050:468:HW3HNDSXY:1:2439:6551:14340,A01050:468:HW3HNDSXY:1:2439:5656:15233,A01050:468:HW3HNDSXY:1:2439:4463:18677,A01050:468:HW3HNDSXY:1:2169:32588:24298,
LK032193:71460|76174	LK032193	71460	76174	5	0	4	3	2_2_0	8	0	23	0,556	0	0,258	intergenic_region	n/a	+	A00253:313:H32N5DSX2:1:2211:23014:7529,A01050:468:HW3HNDSXY:1:2415:29604:9111,A01050:468:HW3HNDSXY:1:2578:16694:16282,A01050:468:HW3HNDSXY:1:1336:26142:35493,A00253:313:H32N5DSX2:1:2666:26973:25880,
LK032005:285865|287228	LK032005	285865	287228	7	0	2	3	3_3_0	30	0	43	0,318	0	0,085	exon	GSBRNA2T00048390001,	+	A01050:468:HW3HNDSXY:1:1567:23213:27508,A01050:468:HW3HNDSXY:1:1118:7545:14372,A01050:468:HW3HNDSXY:1:1526:20175:14325,A01050:468:HW3HNDSXY:1:1249:31891:18552,A01050:468:HW3HNDSXY:1:1249:32000:31454,A01050:468:HW3HNDSXY:1:2205:30563:30749,A01050:468:HW3HNDSXY:1:2544:24994:15123,
LK031887:389923|393278	LK031887	389923	393278	0	4	5	3	3_3_0	0	5	23	0	0,615	0,303	intergenic_region	n/a	+	A01050:468:HW3HNDSXY:1:2473:9986:24799,A01050:468:HW3HNDSXY:1:2473:9697:26897,A01050:468:HW3HNDSXY:1:1626:17210:19179,A01050:468:HW3HNDSXY:1:1417:21621:35681,
LK032879:43553|59994	LK032879	43553	59994	0	5	4	3	3_0_3	0	97	111	0	0,093	0,067	intergenic_region	n/a	+	A01050:468:HW3HNDSXY:1:1238:10565:35446,A01050:468:HW3HNDSXY:1:1264:5059:28040,A01050:468:HW3HNDSXY:1:2304:1787:35243,A01050:468:HW3HNDSXY:1:1530:7102:26819,A01050:468:HW3HNDSXY:1:1334:12644:3129,
LK031802:322717|340357	LK031802	322717	340357	0	0	9	3	0_8_5	0	0	66	0	0	0.214	intergenic_region	n/a	+	A01050:468:HW3HNDSXY:1:1351:14606:36871,A01050:468:HW3HNDSXY:1:2603:15935:35383,A01050:468:HW3HNDSXY:1:2124:15311:20055,A00253:313:H32N5DSX2:2:2314:4282:25254,A01050:468:HW3HNDSXY:1:2355:6361:29982,A01050:468:HW3HNDSXY:1:1315:21233:34601,A01050:468:HW3HNDSXY:1:1214:32579:5368,A01050:468:HW3HNDSXY:1:2652:6912:1971,A01050:468:HW3HNDSXY:1:2424:1949:10222,
LK031817:364066|368442	LK031817	364066	368442	0	0	9	3	1_6_0	0	0	167	0	0	0.097	intergenic_region	n/a	+	A01050:468:HW3HNDSXY:1:2333:23656:8077,A01050:468:HW3HNDSXY:1:2302:30264:10755,A01050:468:HW3HNDSXY:1:2302:31078:11193,A00253:313:H32N5DSX2:2:1324:4752:24377,A00253:313:H32N5DSX2:2:1427:16875:29904,A01050:468:HW3HNDSXY:1:2505:27263:16705,A00253:313:H32N5DSX2:2:2448:26350:24706,A01050:468:HW3HNDSXY:1:1426:28348:22780,A01050:468:HW3HNDSXY:1:1427:29188:1063,
LK031868:1431496|1436174	LK031868	1431496	1436174	0	0	9	3	3_2_1	0	0	22	0	0	0.45	intergenic_region	n/a	+	A01050:468:HW3HNDSXY:1:2251:21197:25708,A00253:313:H32N5DSX2:2:1540:5584:21903,A00253:313:H32N5DSX2:2:1540:5348:22153,A01050:468:HW3HNDSXY:1:1235:21829:34663,A01050:468:HW3HNDSXY:1:2251:8612:17472,A01050:468:HW3HNDSXY:1:1540:32235:17581,A01050:468:HW3HNDSXY:1:2573:17680:27853,A01050:468:HW3HNDSXY:1:2573:17544:28369,A01050:468:HW3HNDSXY:1:2656:21676:20400,
LK032011:437815|448194	LK032011	437815	448194	0	6	2	2.66667	2_1_1	0	5	5	0	0,706	0,444	intergenic_region	n/a	-	A01050:468:HW3HNDSXY:1:2524:12943:10817,A01050:468:HW3HNDSXY:1:1614:16306:32017,A01050:468:HW3HNDSXY:1:1468:14000:24768,A01050:468:HW3HNDSXY:1:1469:16107:22185,A01050:468:HW3HNDSXY:1:2203:23656:16564,A01050:468:HW3HNDSXY:1:2327:15501:20102,
LK032089:42803|161076	LK032089	42803	161076	0	8	0	2.66667	3_3_0	0	79	0	0	0.168	0	intergenic_region	n/a	+	A01050:468:HW3HNDSXY:1:1617:23448:20556,A01050:468:HW3HNDSXY:1:1617:23475:20697,A01050:468:HW3HNDSXY:1:1313:26865:19053,A01050:468:HW3HNDSXY:1:2416:24957:35759,A01050:468:HW3HNDSXY:1:1519:22489:16892,A01050:468:HW3HNDSXY:1:1325:13801:24111,A01050:468:HW3HNDSXY:1:1348:31051:8234,A01050:468:HW3HNDSXY:1:1349:29984:5008,
LK032372:237919|320511	LK032372	237919	320511	0	0	8	2.66667	4_4_0	0	0	162	0	0	0.09	intergenic_region	n/a	-	A01050:468:HW3HNDSXY:1:2268:9173:24737,A01050:468:HW3HNDSXY:1:2308:20247:32049,A01050:468:HW3HNDSXY:1:1325:31286:5603,A01050:468:HW3HNDSXY:1:2540:4987:8907,A01050:468:HW3HNDSXY:1:1518:17897:31140,A00253:313:H32N5DSX2:2:2542:7889:25269,A01050:468:HW3HNDSXY:1:2222:17571:2300,A01050:468:HW3HNDSXY:1:2436:18412:34068,
LK032212:228635|232236	LK032212	228635	232236	4	0	3	2.33333	2_2_0	34	0	18	0,19	0	0,25	intergenic_region	n/a	+	A00253:313:H32N5DSX2:1:2127:29631:14575,A01050:468:HW3HNDSXY:1:2378:28745:35994,A01050:468:HW3HNDSXY:1:2568:18041:14199,A01050:468:HW3HNDSXY:1:1631:31620:4085,
LK031796:2604860|2612153	LK031796	2604860	2612153	4	0	3	2.33333	2_1_0	1	0	0	0,889	0	1	intergenic_region	n/a	-	A01050:468:HW3HNDSXY:1:1420:30083:12884,A01050:468:HW3HNDSXY:1:1226:15826:4758,A01050:468:HW3HNDSXY:1:2307:29749:14184,A01050:468:HW3HNDSXY:1:2558:27245:13197,
LK032000:651753|657440	LK032000	651753	657440	0	3	4	2.33333	1_2_0	0	32	27	0	0,158	0,229	intergenic_region	n/a	+	A01050:468:HW3HNDSXY:1:2647:27190:27946,A01050:468:HW3HNDSXY:1:2647:27236:27993,A01050:468:HW3HNDSXY:1:1361:30517:2895,
LK032110:230541|230848	LK032110	230541	230848	0	3	4	2.33333	2_3_0	0	23	36	0	0,207	0,182	exon	GSBRNA2T00012782001,	-	A01050:468:HW3HNDSXY:1:1563:23330:19914,A01050:468:HW3HNDSXY:1:1450:29658:17973,A01050:468:HW3HNDSXY:1:2126:16306:32831,
LK032363:30485|90451	LK032363	30485	90451	7	0	0	2.33333	1_2_1	29	0	0	0.326	0	0	intergenic_region	n/a	+	A00253:313:H32N5DSX2:1:1153:12680:9330,A01050:468:HW3HNDSXY:1:1247:1976:17534,A01050:468:HW3HNDSXY:1:2355:9399:25567,A01050:468:HW3HNDSXY:1:2358:29559:21527,A01050:468:HW3HNDSXY:1:2359:27977:1720,A01050:468:HW3HNDSXY:1:1635:26133:1501,A01050:468:HW3HNDSXY:1:1635:24388:5525,
LK031846:383531|387507	LK031846	383531	387507	0	7	0	2.33333	0_1_3	0	81	0	0	0.147	0	intergenic_region	n/a	+	A01050:468:HW3HNDSXY:1:1232:6244:13213,A01050:468:HW3HNDSXY:1:1252:22833:17300,A01050:468:HW3HNDSXY:1:2241:8395:31313,A01050:468:HW3HNDSXY:1:2376:29306:4053,A01050:468:HW3HNDSXY:1:2445:31656:9972,A01050:468:HW3HNDSXY:1:1172:14009:10974,A01050:468:HW3HNDSXY:1:1232:6271:12915,
LK032143:515528|522141	LK032143	515528	522141	0	0	7	2.33333	2_2_2	0	0	3	0	0	0.824	intergenic_region	n/a	-	A01050:468:HW3HNDSXY:1:1357:29225:7545,A01050:468:HW3HNDSXY:1:1357:29243:7576,A01050:468:HW3HNDSXY:1:2509:14281:23719,A01050:468:HW3HNDSXY:1:2521:23990:9064,A01050:468:HW3HNDSXY:1:2214:16803:28275,A00253:313:H32N5DSX2:2:1515:13060:26522,A01050:468:HW3HNDSXY:1:1629:13946:35853,
LK031850:452816|454048	LK031850	452816	454048	2	2	2	2	1_1_0	44	49	29	0.083	0.075	0.121	exon	GSBRNA2T00146375001,	+	A00253:313:H32N5DSX2:1:1254:4634:34820,A00253:313:H32N5DSX2:1:1254:4354:34835,
LK031797:754486|797110	LK031797	754486	797110	3	3	0	2	1_0_1	5	13	0	0,545	0,316	0	intergenic_region	n/a	+	A01050:468:HW3HNDSXY:1:1669:6741:12978,A01050:468:HW3HNDSXY:1:1669:6542:21621,A01050:468:HW3HNDSXY:1:1669:6488:20964,
LK031817:367316|368442	LK031817	367316	368442	0	4	2	2	1_3_0	0	123	142	0	0,061	0,027	intergenic_region	n/a	+	A01050:468:HW3HNDSXY:1:1220:25211:29872,A01050:468:HW3HNDSXY:1:1430:9100:14873,A01050:468:HW3HNDSXY:1:1171:10917:24377,A01050:468:HW3HNDSXY:1:2539:28429:27336,
LK033075:72991|75706	LK033075	72991	75706	0	4	2	2	1_3_0	0	1930	2202	0	0,004	0,002	intergenic_region	n/a	-	A01050:468:HW3HNDSXY:1:1360:10872:24925,A01050:468:HW3HNDSXY:1:1360:10628:26162,A01050:468:HW3HNDSXY:1:2150:5864:26177,A01050:468:HW3HNDSXY:1:2561:15402:15389,
LK032122:215271|218308	LK032122	215271	218308	6	0	0	2	1_0_4	101	0	0	0.106	0	0	exon	GSBRNA2T00016007001,	+	A01050:468:HW3HNDSXY:1:2131:26485:16423,A01050:468:HW3HNDSXY:1:1472:21667:26991,A01050:468:HW3HNDSXY:1:1473:20564:5509,A01050:468:HW3HNDSXY:1:1442:2085:12837,A01050:468:HW3HNDSXY:1:2212:30065:29951,A01050:468:HW3HNDSXY:1:1325:24831:14559,
LK032257:234962|244771	LK032257	234962	244771	6	0	0	2	4_3_0	35	0	0	0.255	0	0	intergenic_region	n/a	-	A00253:313:H32N5DSX2:1:2251:7554:31046,A00253:313:H32N5DSX2:1:1107:25301:36667,A01050:468:HW3HNDSXY:1:1652:5150:10410,A01050:468:HW3HNDSXY:1:1134:29270:20337,A00253:313:H32N5DSX2:1:2468:4842:9784,A01050:468:HW3HNDSXY:1:2211:12888:32456,
LK031802:2170656|2213684	LK031802	2170656	2213684	6	0	0	2	2_2_0	22	0	0	0.353	0	0	intergenic_region	n/a	+	A01050:468:HW3HNDSXY:1:2612:30282:22686,A01050:468:HW3HNDSXY:1:1270:30852:2221,A01050:468:HW3HNDSXY:1:1348:11849:2848,A01050:468:HW3HNDSXY:1:1348:11849:7827,A01050:468:HW3HNDSXY:1:1348:11695:7874,A01050:468:HW3HNDSXY:1:1348:11487:9831,
LK032067:199662|201972	LK032067	199662	201972	6	0	0	2	1_1_1	39	0	0	0.235	0	0	intergenic_region	n/a	-	A00253:313:H32N5DSX2:1:1507:5538:1689,A00253:313:H32N5DSX2:1:1507:5095:3771,A00253:313:H32N5DSX2:1:2333:18810:6543,A00253:313:H32N5DSX2:1:1507:4996:4539,A00253:313:H32N5DSX2:1:1507:5502:4789,A00253:313:H32N5DSX2:1:1566:26304:6496,
LK032080:364735|365196	LK032080	364735	365196	6	0	0	2	1_1_0	172	0	0	0.065	0	0	exon	GSBRNA2T00002367001,	-	A00253:313:H32N5DSX2:1:2204:7392:28667,A00253:313:H32N5DSX2:1:2204:7346:28902,A00253:313:H32N5DSX2:1:2204:7428:28948,A00253:313:H32N5DSX2:1:2204:7491:28995,A00253:313:H32N5DSX2:1:1562:8260:32894,A01050:468:HW3HNDSXY:1:1446:1651:23140,
LK032372:249764|328852	LK032372	249764	328852	6	0	0	2	4_4_0	17	0	0	0.414	0	0	intergenic_region	n/a	-	A01050:468:HW3HNDSXY:1:2126:20971:32863,A00253:313:H32N5DSX2:1:2622:3332:5885,A01050:468:HW3HNDSXY:1:2674:7039:1000,A01050:468:HW3HNDSXY:1:2674:7102:1078,A01050:468:HW3HNDSXY:1:1601:32606:18599,A01050:468:HW3HNDSXY:1:1139:25681:18568,
LK033749:5263|5521	LK033749	5263	5521	6	0	0	2	1_0_2	196	0	0	0.058	0	0	exon	GSBRNA2T00025867001,	-	A01050:468:HW3HNDSXY:1:2376:19343:25285,A01050:468:HW3HNDSXY:1:2437:3215:13260,A00253:313:H32N5DSX2:1:1366:24270:25989,A00253:313:H32N5DSX2:1:1366:25880:27211,A00253:313:H32N5DSX2:1:1366:26449:27477,A00253:313:H32N5DSX2:1:1366:26024:27524,
LK031876:905797|906127	LK031876	905797	906127	0	6	0	2	1_1_0	0	5941	0	0	0.002	0	exon	GSBRNA2T00156284001,	-	A01050:468:HW3HNDSXY:1:1664:24487:8766,A01050:468:HW3HNDSXY:1:1664:25355:26177,A01050:468:HW3HNDSXY:1:1664:25183:26537,A01050:468:HW3HNDSXY:1:2237:30011:13698,A01050:468:HW3HNDSXY:1:2237:30002:13777,A01050:468:HW3HNDSXY:1:2237:29894:27680,
LK031962:48338|58638	LK031962	48338	58638	0	6	0	2	3_1_1	0	2	0	0	0.857	0	intergenic_region	n/a	-	A01050:468:HW3HNDSXY:1:1264:6017:6308,A01050:468:HW3HNDSXY:1:1344:31232:27179,A01050:468:HW3HNDSXY:1:1122:28221:25285,A01050:468:HW3HNDSXY:1:2660:15899:31845,A01050:468:HW3HNDSXY:1:2224:8250:29089,A01050:468:HW3HNDSXY:1:2563:27064:32737,
LK031883:1288240|1371209	LK031883	1288240	1371209	0	0	6	2	3_1_2	0	0	26	0	0	0.316	intergenic_region	n/a	-	A00253:313:H32N5DSX2:2:1659:4345:7482,A00253:313:H32N5DSX2:2:1659:3902:8688,A01050:468:HW3HNDSXY:1:1113:3848:19147,A01050:468:HW3HNDSXY:1:2533:1325:27649,A01050:468:HW3HNDSXY:1:2612:16125:23688,A00253:313:H32N5DSX2:2:2237:21404:30013,
LK032198:241686|242417	LK032198	241686	242417	2	0	3	1.66667	1_1_1	221	0	1072	0,018	0	0,006	exon	GSBRNA2T00036788001,	+	A01050:468:HW3HNDSXY:1:2442:16523:30483,A01050:468:HW3HNDSXY:1:1274:17237:18630,
LK031862:152254|152500	LK031862	152254	152500	0	2	3	1.66667	1_1_0	0	47	86	0	0,078	0,065	intergenic_region	n/a	-	A01050:468:HW3HNDSXY:1:1543:17707:31062,A01050:468:HW3HNDSXY:1:1143:3893:3286,
LK036443:2243|2472	LK036443	2243	2472	0	2	3	1.66667	1_2_0	0	1403	1485	0	0,003	0,004	exon	GSBRNA2T00066084001,	+	A01050:468:HW3HNDSXY:1:2354:15799:29136,A01050:468:HW3HNDSXY:1:1613:15356:1157,
LK031800:181615|187165	LK031800	181615	187165	5	0	0	1.66667	3_3_0	20	0	0	0.333	0	0	intergenic_region	n/a	+	A01050:468:HW3HNDSXY:1:1555:31340:35258,A00253:313:H32N5DSX2:1:1543:16423:14810,A01050:468:HW3HNDSXY:1:1607:17309:22482,A01050:468:HW3HNDSXY:1:1608:16007:23923,A01050:468:HW3HNDSXY:1:1145:16839:33004,
LK031945:996340|1007149	LK031945	996340	1007149	5	0	0	1.66667	1_1_0	6	0	0	0.625	0	0	exon	GSBRNA2T00116586001,	+	A00253:313:H32N5DSX2:1:1468:2166:8656,A00253:313:H32N5DSX2:1:1621:23746:9612,A01050:468:HW3HNDSXY:1:1440:28664:20729,A01050:468:HW3HNDSXY:1:1664:16884:22654,A01050:468:HW3HNDSXY:1:1103:3504:10848,
LK032508:172833|180952	LK032508	172833	180952	5	0	0	1.66667	2_2_1	0	0	0	1	0	0	intergenic_region	n/a	+	A01050:468:HW3HNDSXY:1:1253:17445:1611,A00253:313:H32N5DSX2:1:2669:5412:11083,A00253:313:H32N5DSX2:1:1669:5647:34695,A01050:468:HW3HNDSXY:1:2201:16242:25394,A01050:468:HW3HNDSXY:1:1270:7753:18176,
LK031806:297463|318032	LK031806	297463	318032	0	5	0	1.66667	3_2_1	0	336	0	0	0.029	0	intergenic_region	n/a	-	A01050:468:HW3HNDSXY:1:1562:12816:25379,A01050:468:HW3HNDSXY:1:2439:31114:28510,A01050:468:HW3HNDSXY:1:2444:4345:21887,A01050:468:HW3HNDSXY:1:2563:11469:33317,A01050:468:HW3HNDSXY:1:1118:17065:25285,
LK031842:1746556|1751539	LK031842	1746556	1751539	0	5	0	1.66667	4_1_2	0	26	0	0	0.278	0	intergenic_region	n/a	+	A01050:468:HW3HNDSXY:1:1174:31286:21324,A01050:468:HW3HNDSXY:1:1144:14525:12461,A01050:468:HW3HNDSXY:1:1674:2519:5916,A01050:468:HW3HNDSXY:1:2564:3694:10457,A01050:468:HW3HNDSXY:1:2575:1380:36448,
LK031938:686831|714859	LK031938	686831	714859	0	5	0	1.66667	1_1_1	0	1448	0	0	0.007	0	intergenic_region	n/a	+	A01050:468:HW3HNDSXY:1:2316:22010:5760,A01050:468:HW3HNDSXY:1:1503:10339:21840,A01050:468:HW3HNDSXY:1:2173:32389:18568,A01050:468:HW3HNDSXY:1:2173:32063:29997,A01050:468:HW3HNDSXY:1:2617:31611:33223,
LK031953:680947|682723	LK031953	680947	682723	0	5	0	1.66667	2_2_0	0	12	0	0	0.455	0	intergenic_region	n/a	-	A01050:468:HW3HNDSXY:1:2524:2953:31313,A01050:468:HW3HNDSXY:1:1541:8187:27477,A01050:468:HW3HNDSXY:1:2132:21522:4852,A01050:468:HW3HNDSXY:1:1351:30409:7341,A01050:468:HW3HNDSXY:1:2666:3079:35477,
LK031791:816571|816795	LK031791	816571	816795	0	0	5	1.66667	3_1_0	0	0	671	0	0	0.015	exon	GSBRNA2T00140343001,	+	A00253:313:H32N5DSX2:2:1567:32271:35149,A01050:468:HW3HNDSXY:1:2332:10926:8265,A00253:313:H32N5DSX2:2:1371:10710:21449,A00253:313:H32N5DSX2:2:1269:18810:19257,A00253:313:H32N5DSX2:2:1269:16251:24533,
LK031796:1010524|1011283	LK031796	1010524	1011283	0	0	5	1.66667	1_1_0	0	0	74	0	0	0.119	exon	GSBRNA2T00099886001,	-	A01050:468:HW3HNDSXY:1:2478:32814:17487,A01050:468:HW3HNDSXY:1:1655:16125:10535,A01050:468:HW3HNDSXY:1:1655:16125:10723,A00253:313:H32N5DSX2:2:2253:17969:1517,A00253:313:H32N5DSX2:2:2253:17273:2534,
LK031975:715429|716356	LK031975	715429	716356	0	0	5	1.66667	0_1_1	0	0	10	0	0	0.5	intergenic_region	n/a	-	A00253:313:H32N5DSX2:2:1369:15076:20556,A00253:313:H32N5DSX2:2:1369:15772:20666,A00253:313:H32N5DSX2:2:2470:7554:28573,A00253:313:H32N5DSX2:2:2369:13711:2722,A01050:468:HW3HNDSXY:1:2651:19723:17394,
LK032228:308610|312041	LK032228	308610	312041	0	0	5	1.66667	1_1_0	0	0	113	0	0	0.081	intergenic_region	n/a	-	A01050:468:HW3HNDSXY:1:2323:27507:16658,A00253:313:H32N5DSX2:2:2443:30201:16845,A00253:313:H32N5DSX2:2:2443:30400:17127,A00253:313:H32N5DSX2:2:2443:30210:17206,A00253:313:H32N5DSX2:2:2542:25066:9298,
LK032225:8943|9529	LK032225	8943	9529	2	2	0	1.33333	1_1_0	119	111	0	0,033	0,035	0	exon	GSBRNA2T00041284001,	-	A00253:313:H32N5DSX2:1:1650:17083:5556,A00253:313:H32N5DSX2:1:1650:16595:7404,
LK031802:2171445|2215306	LK031802	2171445	2215306	2	2	0	1.33333	0_2_0	35	33	0	0,103	0,108	0	intergenic_region	n/a	+	A01050:468:HW3HNDSXY:1:2617:30852:26365,A01050:468:HW3HNDSXY:1:1349:18629:26146,
LK031819:1096975|1097241	LK031819	1096975	1097241	2	2	0	1.33333	1_1_0	393	368	0	0,01	0,011	0	exon	GSBRNA2T00132829001,	-	A01050:468:HW3HNDSXY:1:1221:26530:19570,A01050:468:HW3HNDSXY:1:1222:26304:24251,
LK031854:1635489|1635883	LK031854	1635489	1635883	2	2	0	1.33333	1_0_1	411	358	0	0,01	0,011	0	exon	GSBRNA2T00147730001,	+	A01050:468:HW3HNDSXY:1:1538:9408:17879,A01050:468:HW3HNDSXY:1:1373:15944:14231,
LK032309:383165|384112	LK032309	383165	384112	2	0	2	1.33333	2_2_0	152	0	190	0,026	0	0,021	intron	GSBRNA2T00054018001,	-	A01050:468:HW3HNDSXY:1:2643:16821:16939,A01050:468:HW3HNDSXY:1:2559:13458:20791,
LK032647:11048|37073	LK032647	11048	37073	2	0	2	1.33333	2_2_0	34	0	30	0,105	0	0,118	intergenic_region	n/a	-	A01050:468:HW3HNDSXY:1:2250:26277:30436,A01050:468:HW3HNDSXY:1:1622:19913:9204,
LK032134:513736|518088	LK032134	513736	518088	4	0	0	1.33333	2_2_0	25	0	0	0.242	0	0	intergenic_region	n/a	+	A01050:468:HW3HNDSXY:1:1515:23619:33974,A01050:468:HW3HNDSXY:1:2224:24659:36808,A01050:468:HW3HNDSXY:1:1515:23637:33943,A00253:313:H32N5DSX2:1:2339:5104:8516,
LK031935:224304|224829	LK031935	224304	224829	4	0	0	1.33333	2_2_0	562	0	0	0.014	0	0	intergenic_region	n/a	+	A01050:468:HW3HNDSXY:1:1409:7862:14982,A00253:313:H32N5DSX2:1:2404:18611:36385,A00253:313:H32N5DSX2:1:2404:19027:36886,A01050:468:HW3HNDSXY:1:2563:13015:8500,
LK031947:222794|224984	LK031947	222794	224984	4	0	0	1.33333	3_2_0	13	0	0	0.381	0	0	intergenic_region	n/a	+	A01050:468:HW3HNDSXY:1:1430:3405:29277,A01050:468:HW3HNDSXY:1:2244:12762:3145,A01050:468:HW3HNDSXY:1:2244:12599:9001,A00253:313:H32N5DSX2:1:2354:3730:12148,
LK031960:864242|871490	LK031960	864242	871490	4	0	0	1.33333	0_1_1	12	0	0	0.4	0	0	intergenic_region	n/a	-	A01050:468:HW3HNDSXY:1:1161:7591:21778,A01050:468:HW3HNDSXY:1:2314:19199:26224,A01050:468:HW3HNDSXY:1:1161:7401:21762,A01050:468:HW3HNDSXY:1:2314:19090:26224,
LK032072:65304|65577	LK032072	65304	65577	4	0	0	1.33333	1_1_0	252	0	0	0.031	0	0	exon	GSBRNA2T00095374001,	-	A00253:313:H32N5DSX2:1:1319:23592:7592,A00253:313:H32N5DSX2:1:1323:9191:15499,A00253:313:H32N5DSX2:1:1323:9155:15593,A01050:468:HW3HNDSXY:1:1643:12563:18427,
LK032910:68257|68831	LK032910	68257	68831	4	0	0	1.33333	3_2_0	85	0	0	0.086	0	0	exon	GSBRNA2T00096699001,	+	A01050:468:HW3HNDSXY:1:2526:1127:5635,A00253:313:H32N5DSX2:1:2659:9317:7451,A00253:313:H32N5DSX2:1:2308:3414:23093,A01050:468:HW3HNDSXY:1:2302:27950:32737,
LK033608:28610|37252	LK033608	28610	37252	4	0	0	1.33333	1_1_1	25	0	0	0.242	0	0	intergenic_region	n/a	+	A01050:468:HW3HNDSXY:1:1463:24831:5165,A01050:468:HW3HNDSXY:1:2424:14986:35086,A01050:468:HW3HNDSXY:1:2425:15094:2769,A00253:313:H32N5DSX2:1:1213:5891:9721,
LK034544:3169|6495	LK034544	3169	6495	4	0	0	1.33333	1_3_0	72	0	0	0.1	0	0	intergenic_region	n/a	-	A01050:468:HW3HNDSXY:1:1502:8015:12336,A01050:468:HW3HNDSXY:1:2211:20952:21527,A01050:468:HW3HNDSXY:1:2211:21061:21559,A01050:468:HW3HNDSXY:1:1119:11713:5494,
LK031787:4107949|4111192	LK031787	4107949	4111192	0	4	0	1.33333	1_1_0	0	23	0	0	0.258	0	intergenic_region	n/a	-	A01050:468:HW3HNDSXY:1:1276:11080:29637,A01050:468:HW3HNDSXY:1:2454:10384:15092,A01050:468:HW3HNDSXY:1:2454:10402:15123,A01050:468:HW3HNDSXY:1:2163:7274:22075,
LK031800:610872|611423	LK031800	610872	611423	0	4	0	1.33333	1_1_0	0	83	0	0	0.088	0	exon	GSBRNA2T00111664001,	-	A01050:468:HW3HNDSXY:1:1238:26404:10332,A01050:468:HW3HNDSXY:1:1238:25581:10723,A01050:468:HW3HNDSXY:1:1175:25391:11960,A01050:468:HW3HNDSXY:1:1175:25012:12117,
LK031807:1992870|1993363	LK031807	1992870	1993363	0	4	0	1.33333	1_1_0	0	63	0	0	0.113	0	exon	GSBRNA2T00126981001,	-	A01050:468:HW3HNDSXY:1:2120:16694:36573,A01050:468:HW3HNDSXY:1:2120:16794:36620,A01050:468:HW3HNDSXY:1:2121:16947:4664,A01050:468:HW3HNDSXY:1:2329:10041:36448,
LK031832:294370|300160	LK031832	294370	300160	0	4	0	1.33333	2_3_1	0	34	0	0	0.19	0	intergenic_region	n/a	+	A01050:468:HW3HNDSXY:1:2460:12156:30123,A01050:468:HW3HNDSXY:1:2514:19162:24909,A01050:468:HW3HNDSXY:1:2450:4137:31986,A01050:468:HW3HNDSXY:1:1516:5746:3490,
LK031992:75289|75485	LK031992	75289	75485	0	4	0	1.33333	1_1_0	0	31	0	0	0.205	0	intergenic_region	n/a	+	A01050:468:HW3HNDSXY:1:1101:25934:17910,A01050:468:HW3HNDSXY:1:1221:32289:7874,A01050:468:HW3HNDSXY:1:1224:20772:22811,A01050:468:HW3HNDSXY:1:2657:27371:33990,
LK032089:75062|177280	LK032089	75062	177280	0	4	0	1.33333	1_1_0	0	88	0	0	0.083	0	intergenic_region	n/a	+	A01050:468:HW3HNDSXY:1:1375:11849:28494,A01050:468:HW3HNDSXY:1:1375:11605:34648,A01050:468:HW3HNDSXY:1:1674:4182:17566,A01050:468:HW3HNDSXY:1:2562:25644:16939,
LK032177:293749|294100	LK032177	293749	294100	0	4	0	1.33333	1_2_0	0	403	0	0	0.019	0	exon	GSBRNA2T00032897001,	+	A01050:468:HW3HNDSXY:1:2139:9444:34475,A01050:468:HW3HNDSXY:1:2139:8522:35102,A01050:468:HW3HNDSXY:1:2350:31901:15092,A01050:468:HW3HNDSXY:1:2450:30734:13510,
LK033602:45902|46238	LK033602	45902	46238	0	4	0	1.33333	1_1_0	0	32	0	0	0.2	0	exon	GSBRNA2T00022614001,	+	A01050:468:HW3HNDSXY:1:1642:6189:33098,A01050:468:HW3HNDSXY:1:1604:25003:29512,A01050:468:HW3HNDSXY:1:1605:25898:34945,A01050:468:HW3HNDSXY:1:1402:29405:14278,
LK031789:3392114|3392582	LK031789	3392114	3392582	0	0	4	1.33333	1_1_0	0	0	23	0	0	0.258	exon	GSBRNA2T00130992001,	-	A00253:313:H32N5DSX2:2:2320:28989:9486,A00253:313:H32N5DSX2:2:2320:29722:13855,A00253:313:H32N5DSX2:2:2320:29360:14043,A00253:313:H32N5DSX2:2:1278:23475:6073,
LK031797:1405676|1406121	LK031797	1405676	1406121	0	0	4	1.33333	1_0_1	0	0	384	0	0	0.02	exon	GSBRNA2T00103396001,	+	A01050:468:HW3HNDSXY:1:1605:11297:30326,A01050:468:HW3HNDSXY:1:2576:4924:7263,A01050:468:HW3HNDSXY:1:2576:5095:7341,A01050:468:HW3HNDSXY:1:1637:7708:15906,
LK031816:284085|285223	LK031816	284085	285223	0	0	4	1.33333	1_1_0	0	0	55	0	0	0.127	exon	GSBRNA2T00131295001,	-	A01050:468:HW3HNDSXY:1:1134:17101:23093,A00253:313:H32N5DSX2:2:2517:19144:36589,A01050:468:HW3HNDSXY:1:1134:17128:22983,A00253:313:H32N5DSX2:2:2517:19895:34162,
LK031817:367329|368453	LK031817	367329	368453	0	0	4	1.33333	1_3_0	0	0	78	0	0	0.093	intergenic_region	n/a	+	A00253:313:H32N5DSX2:2:1622:28438:21339,A00253:313:H32N5DSX2:2:1622:31195:30874,A01050:468:HW3HNDSXY:1:2570:1723:16845,A00253:313:H32N5DSX2:2:2365:11532:17143,
LK032344:398817|405539	LK032344	398817	405539	0	0	4	1.33333	1_2_2	0	0	0	0	0	1	intergenic_region	n/a	-	A01050:468:HW3HNDSXY:1:1252:7084:12038,A00253:313:H32N5DSX2:2:2626:9887:1391,A01050:468:HW3HNDSXY:1:1446:2736:8359,A01050:468:HW3HNDSXY:1:1446:4752:36464,
LK032743:146491|147220	LK032743	146491	147220	0	0	4	1.33333	1_0_2	0	0	2099	0	0	0.004	exon	GSBRNA2T00088403001,	+	A01050:468:HW3HNDSXY:1:1376:31720:2472,A01050:468:HW3HNDSXY:1:2160:7392:27821,A01050:468:HW3HNDSXY:1:2375:31105:18286,A01050:468:HW3HNDSXY:1:1143:31485:20134,
LK032124:39724|40931	LK032124	39724	40931	3	0	0	1	0_1_1	93	0	0	0.061	0	0	exon	GSBRNA2T00016293001,	+	A00253:313:H32N5DSX2:1:2344:19407:32315,A00253:313:H32N5DSX2:1:2344:19343:32581,A01050:468:HW3HNDSXY:1:2349:25364:14794,
LK032126:372494|376700	LK032126	372494	376700	3	0	0	1	1_1_0	34	0	0	0.15	0	0	exon	GSBRNA2T00018295001,	-	A00253:313:H32N5DSX2:1:1247:11388:11851,A00253:313:H32N5DSX2:1:2626:14832:18818,A00253:313:H32N5DSX2:1:2626:15447:21010,
LK031837:1132521|1132703	LK031837	1132521	1132703	3	0	0	1	1_1_0	18	0	0	0.25	0	0	exon	GSBRNA2T00141634001,	-	A00253:313:H32N5DSX2:1:2226:21016:24424,A00253:313:H32N5DSX2:1:2226:19940:24659,A01050:468:HW3HNDSXY:1:1360:8657:35837,
LK031848:1442062|1442419	LK031848	1442062	1442419	3	0	0	1	1_1_0	1574	0	0	0.004	0	0	exon	GSBRNA2T00145851001,	+	A01050:468:HW3HNDSXY:1:1512:7509:29152,A01050:468:HW3HNDSXY:1:1675:26820:20259,A01050:468:HW3HNDSXY:1:1675:26756:20870,
LK031874:1072389|1073430	LK031874	1072389	1073430	3	0	0	1	1_1_0	97	0	0	0.058	0	0	exon	GSBRNA2T00154987001,	-	A01050:468:HW3HNDSXY:1:1574:16938:13636,A01050:468:HW3HNDSXY:1:1620:6940:36088,A01050:468:HW3HNDSXY:1:1255:21504:32659,
LK031881:1140805|1141490	LK031881	1140805	1141490	3	0	0	1	1_1_0	63	0	0	0.087	0	0	exon	GSBRNA2T00157580001,	-	A01050:468:HW3HNDSXY:1:2447:32018:20306,A01050:468:HW3HNDSXY:1:1274:17056:10175,A01050:468:HW3HNDSXY:1:1137:7581:20697,
LK032011:592611|605578	LK032011	592611	605578	3	0	0	1	2_0_2	77	0	0	0.072	0	0	intergenic_region	n/a	-	A00253:313:H32N5DSX2:1:2323:28537:5541,A01050:468:HW3HNDSXY:1:1423:27299:3302,A01050:468:HW3HNDSXY:1:1119:13033:4711,
LK032013:338902|339369	LK032013	338902	339369	3	0	0	1	1_1_0	582	0	0	0.01	0	0	exon	GSBRNA2T00049854001,	-	A00253:313:H32N5DSX2:1:1602:25247:4914,A00253:313:H32N5DSX2:1:1602:25183:4930,A00253:313:H32N5DSX2:1:1602:25174:4946,
LK032028:100053|100246	LK032028	100053	100246	3	0	0	1	1_1_0	2	0	0	0.75	0	0	intron	GSBRNA2T00070533001,	-	A00253:313:H32N5DSX2:1:1359:25473:25817,A00253:313:H32N5DSX2:1:2171:8929:16172,A00253:313:H32N5DSX2:1:1359:24614:1595,
LK032043:124131|125154	LK032043	124131	125154	3	0	0	1	0_1_1	510	0	0	0.012	0	0	exon	GSBRNA2T00079068001,	+	A00253:313:H32N5DSX2:1:2126:9824:36385,A01050:468:HW3HNDSXY:1:1636:24758:33223,A01050:468:HW3HNDSXY:1:1637:24469:9298,
LK032064:246843|247385	LK032064	246843	247385	3	0	0	1	0_1_1	387	0	0	0.015	0	0	intergenic_region	n/a	+	A00253:313:H32N5DSX2:1:1306:28320:33630,A00253:313:H32N5DSX2:1:1306:28709:35712,A00253:313:H32N5DSX2:1:1306:28456:35837,
LK032069:310022|312279	LK032069	310022	312279	3	0	0	1	0_1_1	105	0	0	0.054	0	0	exon	GSBRNA2T00094990001,	+	A01050:468:HW3HNDSXY:1:1517:9543:9972,A01050:468:HW3HNDSXY:1:1517:10357:16235,A01050:468:HW3HNDSXY:1:1517:9643:19100,
LK032076:584437|585289	LK032076	584437	585289	3	0	0	1	2_0_2	10	0	0	0.375	0	0	exon	GSBRNA2T00001907001,	-	A00253:313:H32N5DSX2:1:1567:21730:22122,A00253:313:H32N5DSX2:1:1567:22083:22388,A00253:313:H32N5DSX2:1:2402:31819:27539,
LK032298:283646|284017	LK032298	283646	284017	3	0	0	1	1_1_0	339	0	0	0.017	0	0	exon	GSBRNA2T00052753001,	-	A01050:468:HW3HNDSXY:1:2174:16758:19711,A01050:468:HW3HNDSXY:1:1158:14425:34898,A01050:468:HW3HNDSXY:1:1159:13910:1031,
LK032504:149150|151685	LK032504	149150	151685	3	0	0	1	1_1_0	50	0	0	0.107	0	0	intergenic_region	n/a	-	A01050:468:HW3HNDSXY:1:1247:13612:29105,A01050:468:HW3HNDSXY:1:1247:14326:34287,A01050:468:HW3HNDSXY:1:1567:28999:28886,
LK032776:109069|109263	LK032776	109069	109263	3	0	0	1	1_1_0	209	0	0	0.028	0	0	exon	GSBRNA2T00091222001,	+	A00253:313:H32N5DSX2:1:1528:11586:7153,A00253:313:H32N5DSX2:1:1528:10881:8813,A00253:313:H32N5DSX2:1:1126:12970:2190,
LK032805:32586|33025	LK032805	32586	33025	3	0	0	1	2_1_0	94	0	0	0.06	0	0	exon	GSBRNA2T00092177001,	-	A00253:313:H32N5DSX2:1:1220:8766:29262,A01050:468:HW3HNDSXY:1:1608:17228:4366,A01050:468:HW3HNDSXY:1:1619:25997:32487,
LK032825:109802|110768	LK032825	109802	110768	3	0	0	1	1_1_0	305	0	0	0.019	0	0	exon	GSBRNA2T00092861001,	+	A00253:313:H32N5DSX2:1:1353:17309:10895,A00253:313:H32N5DSX2:1:1353:17146:11992,A00253:313:H32N5DSX2:1:1353:18511:13448,
LK032988:35547|35774	LK032988	35547	35774	3	0	0	1	1_1_0	571	0	0	0.01	0	0	exon	GSBRNA2T00003267001,	+	A00253:313:H32N5DSX2:1:2665:22073:6934,A01050:468:HW3HNDSXY:1:2213:11550:6934,A01050:468:HW3HNDSXY:1:2213:8368:25285,
LK036397:5210|5457	LK036397	5210	5457	3	0	0	1	2_2_0	19358	0	0	0	0	0	intergenic_region	n/a	+	A01050:468:HW3HNDSXY:1:1314:27380:32377,A01050:468:HW3HNDSXY:1:1111:16089:23813,A01050:468:HW3HNDSXY:1:1314:28058:33332,
LK037703:1385|3627	LK037703	1385	3627	3	0	0	1	3_1_0	28	0	0	0.176	0	0	intergenic_region	n/a	+	A01050:468:HW3HNDSXY:1:1466:24957:35039,A01050:468:HW3HNDSXY:1:2643:23674:10332,A00253:313:H32N5DSX2:1:2650:8612:34632,
LK032222:497136|497348	LK032222	497136	497348	0	3	0	1	1_0_2	0	1825	0	0	0.003	0	exon	GSBRNA2T00040552001,	+	A01050:468:HW3HNDSXY:1:2573:21350:32111,A01050:468:HW3HNDSXY:1:1476:2519:20134,A01050:468:HW3HNDSXY:1:1107:8422:35963,
LK032260:6020|6896	LK032260	6020	6896	0	3	0	1	1_1_0	0	462	0	0	0.013	0	exon	GSBRNA2T00046166001,	-	A01050:468:HW3HNDSXY:1:1528:6659:31751,A01050:468:HW3HNDSXY:1:1224:6903:9596,A01050:468:HW3HNDSXY:1:1224:7545:16877,
LK032309:50672|53393	LK032309	50672	53393	0	3	0	1	1_0_1	0	72	0	0	0.077	0	intergenic_region	n/a	-	A01050:468:HW3HNDSXY:1:2456:18267:23891,A01050:468:HW3HNDSXY:1:2220:23845:22936,A01050:468:HW3HNDSXY:1:2456:17725:13244,
LK031790:3421381|3421846	LK031790	3421381	3421846	0	3	0	1	1_0_1	0	274	0	0	0.021	0	exon	GSBRNA2T00136295001,	+	A01050:468:HW3HNDSXY:1:1456:21224:25128,A01050:468:HW3HNDSXY:1:1369:1687:2440,A01050:468:HW3HNDSXY:1:2560:19533:1470,
LK031800:251008|256295	LK031800	251008	256295	0	3	0	1	1_0_2	0	30	0	0	0.167	0	intergenic_region	n/a	-	A01050:468:HW3HNDSXY:1:1563:14109:30561,A01050:468:HW3HNDSXY:1:2267:30255:30718,A01050:468:HW3HNDSXY:1:2630:31801:28072,
LK031819:748241|753356	LK031819	748241	753356	0	3	0	1	1_3_0	0	57	0	0	0.095	0	intergenic_region	n/a	+	A01050:468:HW3HNDSXY:1:2475:11623:9690,A01050:468:HW3HNDSXY:1:2504:8404:7968,A01050:468:HW3HNDSXY:1:1213:1678:34710,
LK031849:516193|549533	LK031849	516193	549533	0	3	0	1	0_1_1	0	3	0	0	0.667	0	intergenic_region	n/a	+	A01050:468:HW3HNDSXY:1:1319:20292:31187,A01050:468:HW3HNDSXY:1:1319:20229:31234,A01050:468:HW3HNDSXY:1:1321:27706:15718,
LK031878:433269|434073	LK031878	433269	434073	0	3	0	1	0_1_1	0	596	0	0	0.01	0	exon	GSBRNA2T00156706001,	-	A01050:468:HW3HNDSXY:1:2576:24587:5337,A01050:468:HW3HNDSXY:1:2576:24994:5478,A01050:468:HW3HNDSXY:1:2576:23330:15374,
LK031900:367411|367680	LK031900	367411	367680	0	3	0	1	1_1_0	0	116	0	0	0.049	0	exon	GSBRNA2T00104786001,	-	A01050:468:HW3HNDSXY:1:2228:14380:29215,A01050:468:HW3HNDSXY:1:2229:14073:6699,A01050:468:HW3HNDSXY:1:2229:15112:27320,
LK031905:713525|713858	LK031905	713525	713858	0	3	0	1	1_1_0	0	7	0	0	0.462	0	exon	GSBRNA2T00106161001,	-	A01050:468:HW3HNDSXY:1:1258:8422:19460,A01050:468:HW3HNDSXY:1:2417:13612:15734,A01050:468:HW3HNDSXY:1:2176:23610:28792,
LK031938:433928|435200	LK031938	433928	435200	0	3	0	1	1_0_1	0	21	0	0	0.222	0	intergenic_region	n/a	+	A01050:468:HW3HNDSXY:1:2570:26377:21120,A01050:468:HW3HNDSXY:1:1156:30373:34209,A01050:468:HW3HNDSXY:1:2156:30789:30358,
LK031955:221412|222034	LK031955	221412	222034	0	3	0	1	2_1_1	0	106	0	0	0.054	0	intron	GSBRNA2T00118641001,	+	A01050:468:HW3HNDSXY:1:1261:20121:33301,A01050:468:HW3HNDSXY:1:2429:11568:33552,A01050:468:HW3HNDSXY:1:2430:12807:7858,
LK031980:616716|617189	LK031980	616716	617189	0	3	0	1	1_1_2	0	34	0	0	0.15	0	exon	GSBRNA2T00124843001,	-	A01050:468:HW3HNDSXY:1:1566:6460:32315,A01050:468:HW3HNDSXY:1:2122:5376:6981,A01050:468:HW3HNDSXY:1:2566:5077:21026,
LK032003:291776|292158	LK032003	291776	292158	0	3	0	1	1_0_1	0	76	0	0	0.073	0	exon	GSBRNA2T00032317001,	-	A01050:468:HW3HNDSXY:1:1250:13928:10802,A01050:468:HW3HNDSXY:1:1250:13286:11819,A01050:468:HW3HNDSXY:1:2612:24343:29778,
LK032014:816467|832393	LK032014	816467	832393	0	3	0	1	1_0_0	0	54	0	0	0.1	0	intergenic_region	n/a	+	A01050:468:HW3HNDSXY:1:1265:21875:11600,A01050:468:HW3HNDSXY:1:1145:10248:12602,A01050:468:HW3HNDSXY:1:1146:9426:10363,
LK032051:513976|519187	LK032051	513976	519187	0	3	0	1	2_1_0	0	1888	0	0	0.003	0	intergenic_region	n/a	+	A01050:468:HW3HNDSXY:1:2364:3224:13902,A01050:468:HW3HNDSXY:1:1222:24062:32894,A01050:468:HW3HNDSXY:1:1223:24758:5165,
LK032080:427667|437573	LK032080	427667	437573	0	3	0	1	2_2_2	0	80	0	0	0.07	0	intergenic_region	n/a	+	A01050:468:HW3HNDSXY:1:1676:28022:5744,A01050:468:HW3HNDSXY:1:1212:20374:28667,A01050:468:HW3HNDSXY:1:1145:18864:21418,
LK032091:462854|484768	LK032091	462854	484768	0	3	0	1	1_1_0	0	437	0	0	0.014	0	intergenic_region	n/a	-	A01050:468:HW3HNDSXY:1:2476:3974:33708,A01050:468:HW3HNDSXY:1:1601:20302:18427,A01050:468:HW3HNDSXY:1:1320:26720:25567,
LK032112:568197|569531	LK032112	568197	569531	0	3	0	1	1_1_0	0	95	0	0	0.059	0	exon	GSBRNA2T00013098001,	+	A01050:468:HW3HNDSXY:1:1526:9227:9330,A01050:468:HW3HNDSXY:1:2362:3296:36104,A01050:468:HW3HNDSXY:1:2364:2645:27962,
LK032599:114642|118537	LK032599	114642	118537	0	3	0	1	1_0_1	0	26	0	0	0.188	0	intergenic_region	n/a	-	A01050:468:HW3HNDSXY:1:1540:17381:18317,A01050:468:HW3HNDSXY:1:1540:17571:18615,A01050:468:HW3HNDSXY:1:1540:17553:20024,
LK032937:95681|96703	LK032937	95681	96703	0	3	0	1	0_1_1	0	243	0	0	0.024	0	exon	GSBRNA2T00097457001,	+	A01050:468:HW3HNDSXY:1:2304:22101:26052,A01050:468:HW3HNDSXY:1:2629:3161:10191,A01050:468:HW3HNDSXY:1:2629:2926:15515,
LK033457:7127|7490	LK033457	7127	7490	0	3	0	1	1_1_0	0	42	0	0	0.125	0	exon	GSBRNA2T00017812001,	-	A01050:468:HW3HNDSXY:1:1508:19497:3035,A01050:468:HW3HNDSXY:1:2347:30897:19147,A01050:468:HW3HNDSXY:1:2347:30852:19225,
LK034544:28421|28612	LK034544	28421	28612	0	3	0	1	1_2_0	0	6018	0	0	0.001	0	exon	GSBRNA2T00042695001,	-	A01050:468:HW3HNDSXY:1:1563:14000:28620,A01050:468:HW3HNDSXY:1:2412:12057:12665,A01050:468:HW3HNDSXY:1:2218:17671:34914,
LK035463:12958|13480	LK035463	12958	13480	0	3	0	1	1_1_0	0	8	0	0	0.429	0	intergenic_region	n/a	-	A01050:468:HW3HNDSXY:1:2460:22878:12461,A01050:468:HW3HNDSXY:1:2325:29315:36636,A01050:468:HW3HNDSXY:1:2325:29749:36949,
LK051242:618|868	LK051242	618	868	0	3	0	1	1_1_0	0	2062	0	0	0.003	0	exon	GSBRNA2T00029937001,	-	A01050:468:HW3HNDSXY:1:2527:15302:11960,A01050:468:HW3HNDSXY:1:2455:32560:13730,A01050:468:HW3HNDSXY:1:2455:32723:13886,
LK031796:504454|504969	LK031796	504454	504969	0	0	3	1	1_1_0	0	0	22	0	0	0.214	exon	GSBRNA2T00099776001,	+	A00253:313:H32N5DSX2:2:1470:1796:16783,A01050:468:HW3HNDSXY:1:1230:10908:29309,A00253:313:H32N5DSX2:2:2470:3622:29434,
LK031797:1585777|1586294	LK031797	1585777	1586294	0	0	3	1	1_0_1	0	0	7	0	0	0.462	exon	GSBRNA2T00103436001,	-	A01050:468:HW3HNDSXY:1:2460:8178:18098,A00253:313:H32N5DSX2:2:2466:11189:26725,A01050:468:HW3HNDSXY:1:2118:26512:7827,
LK031802:2189611|2215306	LK031802	2189611	2215306	0	0	3	1	1_2_0	0	0	35	0	0	0.146	intergenic_region	n/a	+	A00253:313:H32N5DSX2:2:2620:32208:32690,A01050:468:HW3HNDSXY:1:2644:6054:31735,A00253:313:H32N5DSX2:2:1153:30038:25144,
LK031815:566519|567115	LK031815	566519	567115	0	0	3	1	1_1_0	0	0	171	0	0	0.034	exon	GSBRNA2T00129765001,	+	A00253:313:H32N5DSX2:2:1458:25988:6386,A01050:468:HW3HNDSXY:1:2617:30942:5948,A00253:313:H32N5DSX2:2:2351:32579:35556,
LK031817:778382|779282	LK031817	778382	779282	0	0	3	1	1_1_0	0	0	1242	0	0	0.005	exon	GSBRNA2T00131882001,	-	A01050:468:HW3HNDSXY:1:1430:15185:16423,A01050:468:HW3HNDSXY:1:2450:5791:29183,A01050:468:HW3HNDSXY:1:2451:8350:19867,
LK031818:818975|819166	LK031818	818975	819166	0	0	3	1	3_3_0	0	0	6510	0	0	0.001	intergenic_region	n/a	-	A01050:468:HW3HNDSXY:1:1336:9362:17675,A01050:468:HW3HNDSXY:1:2548:17508:7263,A01050:468:HW3HNDSXY:1:1604:24460:3082,
LK031819:863201|863857	LK031819	863201	863857	0	0	3	1	1_0_1	0	0	45	0	0	0.118	intron	GSBRNA2T00132779001,	-	A01050:468:HW3HNDSXY:1:2335:14018:10081,A00253:313:H32N5DSX2:2:1474:19669:14137,A00253:313:H32N5DSX2:2:1122:31873:8844,
LK031824:1165870|1185733	LK031824	1165870	1185733	0	0	3	1	1_1_0	0	0	4	0	0	0.6	intergenic_region	n/a	+	A00253:313:H32N5DSX2:2:1405:27037:10269,A00253:313:H32N5DSX2:2:1405:27389:11412,A01050:468:HW3HNDSXY:1:1629:3134:24017,
LK031829:60726|61059	LK031829	60726	61059	0	0	3	1	0_1_1	0	0	117	0	0	0.049	exon	GSBRNA2T00137753001,	+	A01050:468:HW3HNDSXY:1:1526:7527:33912,A01050:468:HW3HNDSXY:1:1526:7618:33943,A01050:468:HW3HNDSXY:1:2507:27425:31798,
LK031846:462756|462900	LK031846	462756	462900	0	0	3	1	1_1_0	0	0	34	0	0	0.15	intergenic_region	n/a	-	A00253:313:H32N5DSX2:2:2271:26069:35086,A01050:468:HW3HNDSXY:1:2346:2166:27132,A01050:468:HW3HNDSXY:1:2346:2022:28792,
LK031850:1471209|1471616	LK031850	1471209	1471616	0	0	3	1	1_1_0	0	0	174	0	0	0.033	exon	GSBRNA2T00146618001,	+	A00253:313:H32N5DSX2:2:1564:24225:36714,A00253:313:H32N5DSX2:2:1564:24008:37059,A00253:313:H32N5DSX2:2:2564:22833:20212,
LK031874:1191072|1191462	LK031874	1191072	1191462	0	0	3	1	1_1_0	0	0	470	0	0	0.013	exon	GSBRNA2T00155010001,	+	A00253:313:H32N5DSX2:2:2641:19343:25097,A00253:313:H32N5DSX2:2:1641:22128:31986,A00253:313:H32N5DSX2:2:1641:22073:32017,
LK031910:610069|610425	LK031910	610069	610425	0	0	3	1	1_1_0	0	0	63	0	0	0.087	intron	GSBRNA2T00107763001,	-	A00253:313:H32N5DSX2:2:1664:1551:29919,A01050:468:HW3HNDSXY:1:1177:28348:4523,A00253:313:H32N5DSX2:2:1312:9851:25661,
LK031916:15792|16406	LK031916	15792	16406	0	0	3	1	1_1_0	0	0	4911	0	0	0.001	exon	GSBRNA2T00109436001,	-	A00253:313:H32N5DSX2:2:1252:26910:30248,A01050:468:HW3HNDSXY:1:1127:4237:19946,A00253:313:H32N5DSX2:2:1252:23773:19867,
LK031932:369853|370082	LK031932	369853	370082	0	0	3	1	1_0_1	0	0	141	0	0	0.041	exon	GSBRNA2T00113544001,	-	A01050:468:HW3HNDSXY:1:1513:6714:15499,A01050:468:HW3HNDSXY:1:1630:20790:30326,A01050:468:HW3HNDSXY:1:1631:22182:29418,
LK031950:58939|59596	LK031950	58939	59596	0	0	3	1	1_1_0	0	0	481	0	0	0.012	exon	GSBRNA2T00117907001,	-	A00253:313:H32N5DSX2:2:2350:7636:32221,A00253:313:H32N5DSX2:2:2350:8287:34976,A00253:313:H32N5DSX2:2:2350:7780:36010,
LK032011:301042|301361	LK032011	301042	301361	0	0	3	1	0_1_1	0	0	427	0	0	0.014	exon	GSBRNA2T00049482001,	-	A00253:313:H32N5DSX2:2:1615:14000:9455,A00253:313:H32N5DSX2:2:2208:24641:29074,A01050:468:HW3HNDSXY:1:1342:4020:19977,
LK032013:256192|256769	LK032013	256192	256769	0	0	3	1	0_2_1	0	0	11	0	0	0.353	intergenic_region	n/a	-	A01050:468:HW3HNDSXY:1:2556:3830:3583,A01050:468:HW3HNDSXY:1:1556:4047:24220,A01050:468:HW3HNDSXY:1:2409:15429:36824,
LK032028:788580|788860	LK032028	788580	788860	0	0	3	1	1_1_0	0	0	3889	0	0	0.002	intergenic_region	n/a	-	A01050:468:HW3HNDSXY:1:2473:15781:35556,A00253:313:H32N5DSX2:2:2316:15628:28087,A00253:313:H32N5DSX2:2:1316:13078:30373,
LK032059:377176|377623	LK032059	377176	377623	0	0	3	1	1_0_1	0	0	51	0	0	0.105	exon	GSBRNA2T00090260001,	+	A00253:313:H32N5DSX2:2:2338:10393:1673,A01050:468:HW3HNDSXY:1:1337:16071:35023,A00253:313:H32N5DSX2:2:2338:10945:1438,
LK032080:438124|445743	LK032080	438124	445743	0	0	3	1	0_2_2	0	0	7	0	0	0.462	intergenic_region	n/a	+	A01050:468:HW3HNDSXY:1:2609:28194:34225,A01050:468:HW3HNDSXY:1:2176:10682:17143,A01050:468:HW3HNDSXY:1:2410:18132:26725,
LK032086:86305|93021	LK032086	86305	93021	0	0	3	1	1_0_1	0	0	358	0	0	0.016	intergenic_region	n/a	+	A01050:468:HW3HNDSXY:1:1534:15926:4805,A01050:468:HW3HNDSXY:1:2219:20464:18396,A01050:468:HW3HNDSXY:1:2220:20048:20369,
LK032102:476716|488566	LK032102	476716	488566	0	0	3	1	0_2_0	0	0	0	0	0	1	intergenic_region	n/a	+	A01050:468:HW3HNDSXY:1:1514:27434:12618,A00253:313:H32N5DSX2:2:2560:23719:10316,A01050:468:HW3HNDSXY:1:2430:17598:11021,
LK032111:554690|555787	LK032111	554690	555787	0	0	3	1	1_1_0	0	0	60	0	0	0.091	exon	GSBRNA2T00013008001,	+	A00253:313:H32N5DSX2:2:2277:5457:16673,A00253:313:H32N5DSX2:2:2609:3721:35180,A00253:313:H32N5DSX2:2:2220:7139:27289,
LK032141:396270|396758	LK032141	396270	396758	0	0	3	1	0_1_1	0	0	32	0	0	0.158	intergenic_region	n/a	+	A01050:468:HW3HNDSXY:1:2345:14606:5181,A00253:313:H32N5DSX2:2:1367:27733:3740,A00253:313:H32N5DSX2:2:1367:27742:3787,
LK032221:369070|377999	LK032221	369070	377999	0	0	3	1	1_0_2	0	0	31	0	0	0.162	intergenic_region	n/a	-	A00253:313:H32N5DSX2:2:1131:23285:30358,A01050:468:HW3HNDSXY:1:2235:24758:17754,A00253:313:H32N5DSX2:2:1131:23936:29199,
LK032427:134319|134777	LK032427	134319	134777	0	0	3	1	1_1_0	0	0	105	0	0	0.054	exon	GSBRNA2T00066272001,	-	A01050:468:HW3HNDSXY:1:2436:10619:15562,A01050:468:HW3HNDSXY:1:2436:9724:24596,A01050:468:HW3HNDSXY:1:2436:9869:24721,
LK032460:128665|129334	LK032460	128665	129334	0	0	3	1	1_1_0	0	0	104	0	0	0.055	exon	GSBRNA2T00068771001,	+	A01050:468:HW3HNDSXY:1:2552:8296:30577,A01050:468:HW3HNDSXY:1:2223:13919:32957,A01050:468:HW3HNDSXY:1:2552:7997:30780,
LK032466:137310|137783	LK032466	137310	137783	0	0	3	1	1_1_0	0	0	841	0	0	0.007	exon	GSBRNA2T00069369001,	+	A00253:313:H32N5DSX2:2:1559:3983:29872,A00253:313:H32N5DSX2:2:1559:4933:30577,A00253:313:H32N5DSX2:2:1559:4508:31125,
LK032542:47854|48161	LK032542	47854	48161	0	0	3	1	0_1_1	0	0	6	0	0	0.5	exon	GSBRNA2T00075802001,	+	A01050:468:HW3HNDSXY:1:2317:4544:35415,A01050:468:HW3HNDSXY:1:2317:4562:35477,A00253:313:H32N5DSX2:2:2403:17047:5274,
LK032627:106350|106878	LK032627	106350	106878	0	0	3	1	1_1_0	0	0	3187	0	0	0.002	intergenic_region	n/a	-	A00253:313:H32N5DSX2:2:1635:4010:19867,A01050:468:HW3HNDSXY:1:1144:7139:36213,A00253:313:H32N5DSX2:2:1635:3233:20149,
LK033033:56297|57376	LK033033	56297	57376	0	0	3	1	2_0_3	0	0	266	0	0	0.022	exon	GSBRNA2T00004328001,	+	A01050:468:HW3HNDSXY:1:1108:22516:20979,A01050:468:HW3HNDSXY:1:1305:9652:31923,A00253:313:H32N5DSX2:2:2471:6343:23844,
LK033524:3015|3331	LK033524	3015	3331	0	0	3	1	1_1_0	0	0	70	0	0	0.079	exon	GSBRNA2T00020133001,	-	A01050:468:HW3HNDSXY:1:2609:24099:14763,A01050:468:HW3HNDSXY:1:1414:22878:1470,A01050:468:HW3HNDSXY:1:1426:31855:36839,
LK033921:15763|16561	LK033921	15763	16561	0	0	3	1	1_1_0	0	0	123	0	0	0.047	exon	GSBRNA2T00030130001,	+	A00253:313:H32N5DSX2:2:2622:10917:20243,A01050:468:HW3HNDSXY:1:1641:3450:18771,A01050:468:HW3HNDSXY:1:2452:18611:30154,
LK035465:8626|8959	LK035465	8626	8959	0	0	3	1	0_1_1	0	0	47	0	0	0.113	intergenic_region	n/a	-	A01050:468:HW3HNDSXY:1:1217:18231:30843,A01050:468:HW3HNDSXY:1:1217:18267:30906,A01050:468:HW3HNDSXY:1:1422:6280:4351,
LK032110:230437|230848	LK032110	230437	230848	2	0	0	0.666667	0_1_1	30	0	0	0.118	0	0	exon	GSBRNA2T00012782001,	-	A01050:468:HW3HNDSXY:1:1118:6958:23062,A01050:468:HW3HNDSXY:1:1118:5674:30608,
LK032167:141665|145816	LK032167	141665	145816	2	0	0	0.666667	0_2_1	22	0	0	0.154	0	0	intergenic_region	n/a	+	A01050:468:HW3HNDSXY:1:2461:30798:29810,A01050:468:HW3HNDSXY:1:2611:29234:29637,
LK032181:102396|102570	LK032181	102396	102570	2	0	0	0.666667	1_1_0	150	0	0	0.026	0	0	intergenic_region	n/a	-	A01050:468:HW3HNDSXY:1:1506:7283:1235,A01050:468:HW3HNDSXY:1:1506:7355:1266,
LK032212:228635|230189	LK032212	228635	230189	2	0	0	0.666667	1_1_0	25	0	0	0.138	0	0	intergenic_region	n/a	+	A01050:468:HW3HNDSXY:1:1677:8865:21731,A00253:313:H32N5DSX2:1:1274:8440:7216,
LK032233:10903|11099	LK032233	10903	11099	2	0	0	0.666667	1_1_0	57	0	0	0.066	0	0	exon	GSBRNA2T00042065001,	+	A01050:468:HW3HNDSXY:1:1524:18123:20447,A00253:313:H32N5DSX2:1:2448:30816:28808,
LK031787:2116671|2116904	LK031787	2116671	2116904	2	0	0	0.666667	2_1_0	59	0	0	0.063	0	0	exon	GSBRNA2T00098947001,	+	A01050:468:HW3HNDSXY:1:1347:29152:16564,A00253:313:H32N5DSX2:1:1546:7708:10770,
LK031798:364757|364939	LK031798	364757	364939	2	0	0	0.666667	1_1_0	1	0	0	0.8	0	0	intergenic_region	n/a	+	A01050:468:HW3HNDSXY:1:2368:26530:22608,A01050:468:HW3HNDSXY:1:2368:26512:22639,
LK031802:2146748|2147266	LK031802	2146748	2147266	2	0	0	0.666667	1_1_0	71	0	0	0.053	0	0	exon	GSBRNA2T00117069001,	-	A00253:313:H32N5DSX2:1:2636:26295:16564,A00253:313:H32N5DSX2:1:2636:26883:16673,
LK031831:1157924|1158213	LK031831	1157924	1158213	2	0	0	0.666667	1_1_0	140	0	0	0.028	0	0	exon	GSBRNA2T00138543001,	+	A00253:313:H32N5DSX2:1:2523:29496:27712,A00253:313:H32N5DSX2:1:2537:2718:15280,
LK031834:1738576|1745311	LK031834	1738576	1745311	2	0	0	0.666667	0_1_1	21	0	0	0.16	0	0	intergenic_region	n/a	+	A01050:468:HW3HNDSXY:1:2674:30273:6511,A01050:468:HW3HNDSXY:1:2674:30924:14810,
LK031839:455048|455924	LK031839	455048	455924	2	0	0	0.666667	1_1_0	120	0	0	0.032	0	0	exon	GSBRNA2T00142300001,	+	A01050:468:HW3HNDSXY:1:2105:26042:25520,A01050:468:HW3HNDSXY:1:1104:26928:17347,
LK031842:960655|960973	LK031842	960655	960973	2	0	0	0.666667	1_1_0	21	0	0	0.16	0	0	exon	GSBRNA2T00143366001,	-	A01050:468:HW3HNDSXY:1:1213:15302:35289,A01050:468:HW3HNDSXY:1:2505:8250:15843,
LK031842:1587619|1588205	LK031842	1587619	1588205	2	0	0	0.666667	1_1_0	6	0	0	0.4	0	0	exon	GSBRNA2T00143521001,	+	A01050:468:HW3HNDSXY:1:1460:26106:4586,A01050:468:HW3HNDSXY:1:2465:4191:16767,
LK031850:1378829|1379222	LK031850	1378829	1379222	2	0	0	0.666667	1_1_0	162	0	0	0.024	0	0	intergenic_region	n/a	+	A00253:313:H32N5DSX2:1:1112:31819:26788,A00253:313:H32N5DSX2:1:1112:30074:34663,
LK031861:275640|275942	LK031861	275640	275942	2	0	0	0.666667	1_0_1	116	0	0	0.033	0	0	exon	GSBRNA2T00150283001,	-	A01050:468:HW3HNDSXY:1:2457:29740:35180,A01050:468:HW3HNDSXY:1:2459:30617:13307,
LK031877:912810|913127	LK031877	912810	913127	2	0	0	0.666667	1_1_0	4265	0	0	0.001	0	0	exon	GSBRNA2T00156553001,	+	A01050:468:HW3HNDSXY:1:1323:22634:11506,A01050:468:HW3HNDSXY:1:2566:18765:13041,
LK031883:958842|959000	LK031883	958842	959000	2	0	0	0.666667	2_2_0	409	0	0	0.01	0	0	exon	GSBRNA2T00158005001,	-	A00253:313:H32N5DSX2:1:1138:14705:4288,A01050:468:HW3HNDSXY:1:2205:26106:29136,
LK031900:536788|537275	LK031900	536788	537275	2	0	0	0.666667	1_1_0	4797	0	0	0.001	0	0	exon	GSBRNA2T00104822001,	+	A01050:468:HW3HNDSXY:1:2117:11098:14011,A01050:468:HW3HNDSXY:1:2128:9489:22717,
LK031900:536987|537363	LK031900	536987	537363	2	0	0	0.666667	1_1_0	4934	0	0	0.001	0	0	intron	GSBRNA2T00104822001,	-	A01050:468:HW3HNDSXY:1:1301:4679:35712,A01050:468:HW3HNDSXY:1:1302:5294:1266,
LK031935:10291|10615	LK031935	10291	10615	2	0	0	0.666667	1_0_1	369	0	0	0.011	0	0	exon	GSBRNA2T00114056001,	+	A00253:313:H32N5DSX2:1:2208:3938:24001,A00253:313:H32N5DSX2:1:2208:4209:24627,
LK031935:528479|529388	LK031935	528479	529388	2	0	0	0.666667	1_0_1	69	0	0	0.055	0	0	exon	GSBRNA2T00114150001,	+	A01050:468:HW3HNDSXY:1:1125:23647:20400,A01050:468:HW3HNDSXY:1:1126:22887:9001,
LK031944:744209|758438	LK031944	744209	758438	2	0	0	0.666667	0_1_1	37	0	0	0.098	0	0	intergenic_region	n/a	+	A01050:468:HW3HNDSXY:1:1163:18665:34068,A01050:468:HW3HNDSXY:1:1629:4869:22451,
LK031945:992570|1003343	LK031945	992570	1003343	2	0	0	0.666667	0_1_1	9	0	0	0.308	0	0	intron	GSBRNA2T00116586001,	+	A01050:468:HW3HNDSXY:1:1465:4499:12007,A01050:468:HW3HNDSXY:1:2608:28085:26396,
LK031950:59802|60587	LK031950	59802	60587	2	0	0	0.666667	0_1_1	326	0	0	0.012	0	0	exon	GSBRNA2T00117907001,	-	A01050:468:HW3HNDSXY:1:2653:11885:22420,A01050:468:HW3HNDSXY:1:1652:13105:18740,
LK031973:958684|958998	LK031973	958684	958998	2	0	0	0.666667	1_1_0	633	0	0	0.006	0	0	exon	GSBRNA2T00123159001,	+	A00253:313:H32N5DSX2:1:2108:27118:5087,A00253:313:H32N5DSX2:1:2129:12825:22858,
LK031983:314880|315022	LK031983	314880	315022	2	0	0	0.666667	1_1_0	938	0	0	0.004	0	0	exon	GSBRNA2T00125376001,	-	A01050:468:HW3HNDSXY:1:1212:4508:2597,A01050:468:HW3HNDSXY:1:2210:4056:5948,
LK031990:200341|201012	LK031990	200341	201012	2	0	0	0.666667	1_1_0	143	0	0	0.027	0	0	exon	GSBRNA2T00000876001,	+	A01050:468:HW3HNDSXY:1:1242:16966:19946,A01050:468:HW3HNDSXY:1:1242:17128:20635,
LK032011:846317|846595	LK032011	846317	846595	2	0	0	0.666667	1_1_0	33	0	0	0.108	0	0	exon	GSBRNA2T00049617001,	+	A00253:313:H32N5DSX2:1:2665:19922:14011,A00253:313:H32N5DSX2:1:2665:21052:31438,
LK032047:669105|669674	LK032047	669105	669674	2	0	0	0.666667	0_1_1	204	0	0	0.019	0	0	exon	GSBRNA2T00084729001,	-	A01050:468:HW3HNDSXY:1:2207:15673:15515,A01050:468:HW3HNDSXY:1:1140:23384:36793,
LK032332:316077|316548	LK032332	316077	316548	2	0	0	0.666667	1_1_0	267	0	0	0.015	0	0	exon	GSBRNA2T00056367001,	+	A01050:468:HW3HNDSXY:1:1431:17418:6731,A01050:468:HW3HNDSXY:1:1431:17960:27148,
LK032343:324564|335605	LK032343	324564	335605	2	0	0	0.666667	2_2_0	31	0	0	0.114	0	0	intergenic_region	n/a	+	A01050:468:HW3HNDSXY:1:2577:22896:30154,A01050:468:HW3HNDSXY:1:1325:23041:18411,
LK032350:290713|290943	LK032350	290713	290943	2	0	0	0.666667	1_1_0	637	0	0	0.006	0	0	exon	GSBRNA2T00058333001,	-	A01050:468:HW3HNDSXY:1:2160:23556:25316,A01050:468:HW3HNDSXY:1:1217:27489:33505,
LK032366:21442|22292	LK032366	21442	22292	2	0	0	0.666667	1_0_1	48	0	0	0.077	0	0	exon	GSBRNA2T00059847001,	+	A01050:468:HW3HNDSXY:1:2568:21468:4664,A01050:468:HW3HNDSXY:1:2568:20980:5697,
LK032372:157016|170858	LK032372	157016	170858	2	0	0	0.666667	1_0_0	2	0	0	0.667	0	0	intergenic_region	n/a	+	A01050:468:HW3HNDSXY:1:1342:18367:27978,A01050:468:HW3HNDSXY:1:1342:19000:35837,
LK032375:169413|169662	LK032375	169413	169662	2	0	0	0.666667	0_1_1	17	0	0	0.19	0	0	exon	GSBRNA2T00062028001,	+	A01050:468:HW3HNDSXY:1:1609:6885:33833,A01050:468:HW3HNDSXY:1:1610:6488:10410,
LK032378:338711|342577	LK032378	338711	342577	2	0	0	0.666667	0_2_2	9	0	0	0.308	0	0	intergenic_region	n/a	-	A01050:468:HW3HNDSXY:1:1559:13476:28056,A01050:468:HW3HNDSXY:1:1360:16613:21371,
LK032474:68749|69223	LK032474	68749	69223	2	0	0	0.666667	1_1_0	176	0	0	0.022	0	0	intergenic_region	n/a	+	A00253:313:H32N5DSX2:1:2613:21377:10269,A01050:468:HW3HNDSXY:1:1557:14371:25347,
LK032485:272320|273165	LK032485	272320	273165	2	0	0	0.666667	1_0_1	244	0	0	0.016	0	0	exon	GSBRNA2T00072173001,	+	A00253:313:H32N5DSX2:1:2631:24894:25379,A00253:313:H32N5DSX2:1:2631:25120:25394,
LK032497:119502|119660	LK032497	119502	119660	2	0	0	0.666667	1_1_0	190	0	0	0.021	0	0	exon	GSBRNA2T00072989001,	-	A01050:468:HW3HNDSXY:1:2243:15790:28150,A01050:468:HW3HNDSXY:1:2572:27868:34538,
LK032520:26172|26376	LK032520	26172	26376	2	0	0	0.666667	1_1_0	1742	0	0	0.002	0	0	exon	GSBRNA2T00074507001,	+	A01050:468:HW3HNDSXY:1:2378:13602:6574,A01050:468:HW3HNDSXY:1:2148:26829:28917,
LK032599:174881|175050	LK032599	174881	175050	2	0	0	0.666667	1_1_0	106	0	0	0.036	0	0	exon	GSBRNA2T00080693001,	+	A00253:313:H32N5DSX2:1:2172:18973:4789,A01050:468:HW3HNDSXY:1:1639:7473:9079,
LK032612:2169|2662	LK032612	2169	2662	2	0	0	0.666667	1_1_0	6726	0	0	0.001	0	0	exon	GSBRNA2T00081298001,	-	A01050:468:HW3HNDSXY:1:1237:5520:28275,A01050:468:HW3HNDSXY:1:1238:7735:6903,
LK032613:186583|187742	LK032613	186583	187742	2	0	0	0.666667	1_0_1	186	0	0	0.021	0	0	intergenic_region	n/a	-	A01050:468:HW3HNDSXY:1:1348:11469:29778,A01050:468:HW3HNDSXY:1:1348:11234:29904,
LK032627:48750|50895	LK032627	48750	50895	2	0	0	0.666667	1_1_0	32137	0	0	0	0	0	intergenic_region	n/a	+	A01050:468:HW3HNDSXY:1:2436:12807:19758,A01050:468:HW3HNDSXY:1:1308:6144:13166,
LK032627:164810|165098	LK032627	164810	165098	2	0	0	0.666667	1_1_0	1377	0	0	0.003	0	0	intergenic_region	n/a	+	A00253:313:H32N5DSX2:1:2168:21938:36072,A01050:468:HW3HNDSXY:1:2141:5439:2425,
LK032627:214288|214507	LK032627	214288	214507	2	0	0	0.666667	1_1_0	7101	0	0	0.001	0	0	exon	GSBRNA2T00082260001,	-	A01050:468:HW3HNDSXY:1:1222:14009:3959,A01050:468:HW3HNDSXY:1:1222:14235:10614,
LK032784:61793|63072	LK032784	61793	63072	2	0	0	0.666667	0_1_1	220	0	0	0.018	0	0	exon	GSBRNA2T00091421001,	+	A01050:468:HW3HNDSXY:1:2171:31810:36855,A01050:468:HW3HNDSXY:1:1660:28655:1579,
LK032961:14112|14453	LK032961	14112	14453	2	0	0	0.666667	1_1_0	219	0	0	0.018	0	0	exon	GSBRNA2T00098093001,	-	A01050:468:HW3HNDSXY:1:2129:14145:36605,A01050:468:HW3HNDSXY:1:2350:21061:2425,
LK032970:16048|16675	LK032970	16048	16675	2	0	0	0.666667	1_1_0	7	0	0	0.364	0	0	exon	GSBRNA2T00098329001,	+	A00253:313:H32N5DSX2:1:1202:19750:23516,A00253:313:H32N5DSX2:1:1202:17571:24345,
LK033213:41879|42113	LK033213	41879	42113	2	0	0	0.666667	1_1_0	77	0	0	0.049	0	0	intergenic_region	n/a	+	A00253:313:H32N5DSX2:1:2640:17128:35947,A00253:313:H32N5DSX2:1:2640:19235:36088,
LK033912:33181|33742	LK033912	33181	33742	2	0	0	0.666667	1_1_0	240	0	0	0.016	0	0	exon	GSBRNA2T00030020001,	-	A01050:468:HW3HNDSXY:1:2356:24677:36119,A01050:468:HW3HNDSXY:1:2357:24126:6856,
LK038408:2582|2830	LK038408	2582	2830	2	0	0	0.666667	1_1_0	2156	0	0	0.002	0	0	exon	GSBRNA2T00081968001,	+	A00253:313:H32N5DSX2:1:2617:30129:20729,A01050:468:HW3HNDSXY:1:1101:30002:14403,
LK038584:1647|3260	LK038584	1647	3260	2	0	0	0.666667	1_1_0	220	0	0	0.018	0	0	exon	GSBRNA2T00083001001,	-	A00253:313:H32N5DSX2:1:1567:20871:34381,A00253:313:H32N5DSX2:1:2529:12283:14685,
LK032211:453883|528765	LK032211	453883	528765	0	2	0	0.666667	0_2_2	0	13	0	0	0.235	0	intergenic_region	n/a	-	A01050:468:HW3HNDSXY:1:2262:20401:12555,A01050:468:HW3HNDSXY:1:2610:22073:9314,
LK032221:74232|74569	LK032221	74232	74569	0	2	0	0.666667	1_1_0	0	224	0	0	0.018	0	exon	GSBRNA2T00040393001,	+	A01050:468:HW3HNDSXY:1:2274:23312:18411,A01050:468:HW3HNDSXY:1:2274:23204:18443,
LK032222:26394|26828	LK032222	26394	26828	0	2	0	0.666667	0_1_1	0	185	0	0	0.021	0	exon	GSBRNA2T00040479001,	+	A01050:468:HW3HNDSXY:1:1323:13883:1517,A01050:468:HW3HNDSXY:1:2160:20853:35728,
LK032225:8777|9529	LK032225	8777	9529	0	2	0	0.666667	1_1_0	0	116	0	0	0.033	0	exon	GSBRNA2T00041284001,	-	A01050:468:HW3HNDSXY:1:2214:23683:5525,A01050:468:HW3HNDSXY:1:2335:15031:14998,
LK032247:63598|64125	LK032247	63598	64125	0	2	0	0.666667	0_1_2	0	25	0	0	0.138	0	exon	GSBRNA2T00044470001,	-	A01050:468:HW3HNDSXY:1:2269:15203:8469,A01050:468:HW3HNDSXY:1:2269:15094:8625,
LK032247:425840|426511	LK032247	425840	426511	0	2	0	0.666667	1_1_0	0	654	0	0	0.006	0	exon	GSBRNA2T00044537001,	+	A01050:468:HW3HNDSXY:1:1214:23637:19758,A01050:468:HW3HNDSXY:1:2575:24867:32503,
LK032253:314313|314456	LK032253	314313	314456	0	2	0	0.666667	1_1_0	0	923	0	0	0.004	0	exon	GSBRNA2T00045156001,	+	A01050:468:HW3HNDSXY:1:1448:10465:27759,A01050:468:HW3HNDSXY:1:2420:5547:29763,
LK032281:294483|297560	LK032281	294483	297560	0	2	0	0.666667	2_0_1	0	1496	0	0	0.003	0	intergenic_region	n/a	-	A01050:468:HW3HNDSXY:1:2117:10854:23140,A01050:468:HW3HNDSXY:1:1148:12915:3474,
LK032290:32710|33072	LK032290	32710	33072	0	2	0	0.666667	1_1_0	0	103	0	0	0.037	0	exon	GSBRNA2T00051646001,	-	A01050:468:HW3HNDSXY:1:2531:16188:29183,A01050:468:HW3HNDSXY:1:1211:15013:3004,
LK032298:428626|428955	LK032298	428626	428955	0	2	0	0.666667	1_1_0	0	855	0	0	0.005	0	exon	GSBRNA2T00052796001,	-	A01050:468:HW3HNDSXY:1:1242:1660:36307,A01050:468:HW3HNDSXY:1:1531:9625:10113,
LK032309:382614|383625	LK032309	382614	383625	0	2	0	0.666667	1_1_0	0	253	0	0	0.016	0	exon	GSBRNA2T00054018001,	-	A01050:468:HW3HNDSXY:1:1316:28094:25911,A01050:468:HW3HNDSXY:1:1369:15103:28745,
LK032332:275664|276326	LK032332	275664	276326	0	2	0	0.666667	1_1_0	0	153	0	0	0.025	0	intergenic_region	n/a	-	A01050:468:HW3HNDSXY:1:1445:14027:28980,A01050:468:HW3HNDSXY:1:1445:15727:32142,
LK032372:244956|326141	LK032372	244956	326141	0	2	0	0.666667	2_2_0	0	145	0	0	0.027	0	intergenic_region	n/a	-	A01050:468:HW3HNDSXY:1:1654:2456:36370,A01050:468:HW3HNDSXY:1:1275:29234:2362,
LK031799:1102638|1103994	LK031799	1102638	1103994	0	2	0	0.666667	1_1_0	0	205	0	0	0.019	0	exon	GSBRNA2T00109079001,	-	A01050:468:HW3HNDSXY:1:2275:10158:13667,A01050:468:HW3HNDSXY:1:2112:21694:3051,
LK031801:2119572|2119844	LK031801	2119572	2119844	0	2	0	0.666667	1_1_0	0	92	0	0	0.042	0	exon	GSBRNA2T00114593001,	-	A01050:468:HW3HNDSXY:1:2623:1832:6918,A01050:468:HW3HNDSXY:1:2623:1452:6825,
LK031804:153574|154277	LK031804	153574	154277	0	2	0	0.666667	0_1_1	0	95	0	0	0.04	0	exon	GSBRNA2T00121064001,	+	A01050:468:HW3HNDSXY:1:1554:11822:21308,A01050:468:HW3HNDSXY:1:1554:11812:21574,
LK031809:666550|698322	LK031809	666550	698322	0	2	0	0.666667	1_1_0	0	61	0	0	0.062	0	intergenic_region	n/a	+	A01050:468:HW3HNDSXY:1:2437:32063:21731,A01050:468:HW3HNDSXY:1:2448:26585:32033,
LK031811:1021785|1022180	LK031811	1021785	1022180	0	2	0	0.666667	1_1_0	0	54	0	0	0.069	0	exon	GSBRNA2T00128347001,	+	A01050:468:HW3HNDSXY:1:2217:7853:20165,A01050:468:HW3HNDSXY:1:2217:8142:24298,
LK031826:298082|299768	LK031826	298082	299768	0	2	0	0.666667	2_0_2	0	15	0	0	0.211	0	intergenic_region	n/a	-	A01050:468:HW3HNDSXY:1:1428:19045:16407,A01050:468:HW3HNDSXY:1:1131:8938:15562,
LK031827:789162|790564	LK031827	789162	790564	0	2	0	0.666667	1_1_0	0	48	0	0	0.077	0	exon	GSBRNA2T00137152001,	-	A01050:468:HW3HNDSXY:1:2574:12283:34851,A01050:468:HW3HNDSXY:1:2574:12237:34992,
LK031830:1434683|1435980	LK031830	1434683	1435980	0	2	0	0.666667	1_0_1	0	36	0	0	0.1	0	intergenic_region	n/a	+	A01050:468:HW3HNDSXY:1:2461:3305:4272,A01050:468:HW3HNDSXY:1:1266:10583:30467,
LK031832:1796666|1797696	LK031832	1796666	1797696	0	2	0	0.666667	1_1_0	0	108	0	0	0.036	0	exon	GSBRNA2T00139086001,	-	A01050:468:HW3HNDSXY:1:2470:24144:22514,A01050:468:HW3HNDSXY:1:1376:21052:33035,
LK031845:1697537|1697813	LK031845	1697537	1697813	0	2	0	0.666667	1_1_0	0	8	0	0	0.333	0	exon	GSBRNA2T00144614001,	-	A01050:468:HW3HNDSXY:1:1320:2871:33051,A01050:468:HW3HNDSXY:1:1320:2826:33473,
LK031846:1394149|1394582	LK031846	1394149	1394582	0	2	0	0.666667	1_1_0	0	78	0	0	0.049	0	exon	GSBRNA2T00145321001,	-	A01050:468:HW3HNDSXY:1:1675:19379:31516,A01050:468:HW3HNDSXY:1:1332:6397:22028,
LK031855:710928|711561	LK031855	710928	711561	0	2	0	0.666667	0_1_1	0	51	0	0	0.073	0	exon	GSBRNA2T00147916001,	+	A01050:468:HW3HNDSXY:1:2463:1931:7780,A01050:468:HW3HNDSXY:1:1150:12210:30749,
LK031857:1441016|1441162	LK031857	1441016	1441162	0	2	0	0.666667	1_1_2	0	1020	0	0	0.004	0	exon	GSBRNA2T00149306001,	-	A01050:468:HW3HNDSXY:1:1669:17689:36448,A01050:468:HW3HNDSXY:1:2256:21811:13964,
LK031862:5735|6298	LK031862	5735	6298	0	2	0	0.666667	1_0_1	0	49	0	0	0.075	0	exon	GSBRNA2T00150600001,	+	A01050:468:HW3HNDSXY:1:1207:12436:1391,A01050:468:HW3HNDSXY:1:1207:12165:10567,
LK031872:324434|324984	LK031872	324434	324984	0	2	0	0.666667	2_1_1	0	73	0	0	0.052	0	exon	GSBRNA2T00154141001,	+	A01050:468:HW3HNDSXY:1:1537:28863:15123,A01050:468:HW3HNDSXY:1:2347:15799:11005,
LK031886:909607|909784	LK031886	909607	909784	0	2	0	0.666667	1_1_0	0	246	0	0	0.016	0	intergenic_region	n/a	+	A01050:468:HW3HNDSXY:1:1219:13991:33332,A01050:468:HW3HNDSXY:1:1219:14461:24158,
LK031957:199708|200027	LK031957	199708	200027	0	2	0	0.666667	1_1_0	0	4088	0	0	0.001	0	intergenic_region	n/a	+	A01050:468:HW3HNDSXY:1:1116:27941:23923,A01050:468:HW3HNDSXY:1:2359:3983:20760,
LK032013:283649|284021	LK032013	283649	284021	0	2	0	0.666667	1_1_0	0	8	0	0	0.333	0	intergenic_region	n/a	+	A01050:468:HW3HNDSXY:1:1673:5068:15436,A01050:468:HW3HNDSXY:1:2638:5565:17206,
LK032020:744238|744709	LK032020	744238	744709	0	2	0	0.666667	1_1_0	0	66	0	0	0.057	0	intergenic_region	n/a	-	A01050:468:HW3HNDSXY:1:1273:30409:17644,A01050:468:HW3HNDSXY:1:1274:30734:1266,
LK032038:444170|444577	LK032038	444170	444577	0	2	0	0.666667	1_0_1	0	0	0	0	1	0	exon	GSBRNA2T00078238001,	-	A01050:468:HW3HNDSXY:1:1477:5575:19946,A01050:468:HW3HNDSXY:1:1477:6849:22404,
LK032046:358778|363221	LK032046	358778	363221	0	2	0	0.666667	1_2_0	0	26	0	0	0.133	0	intergenic_region	n/a	-	A01050:468:HW3HNDSXY:1:1448:7880:10285,A01050:468:HW3HNDSXY:1:2126:18340:35196,
LK032076:520429|526569	LK032076	520429	526569	0	2	0	0.666667	1_1_0	0	0	0	0	1	0	intergenic_region	n/a	-	A01050:468:HW3HNDSXY:1:2260:10981:27054,A01050:468:HW3HNDSXY:1:1463:28158:24956,
LK032077:483668|485297	LK032077	483668	485297	0	2	0	0.666667	1_1_0	0	52	0	0	0.071	0	intergenic_region	n/a	+	A01050:468:HW3HNDSXY:1:1553:2953:30906,A01050:468:HW3HNDSXY:1:1105:13901:22341,
LK032089:75065|177280	LK032089	75065	177280	0	2	0	0.666667	0_0_1	0	88	0	0	0.043	0	intergenic_region	n/a	+	A01050:468:HW3HNDSXY:1:1132:25201:9189,A01050:468:HW3HNDSXY:1:1132:24596:10300,
LK032089:76669|178890	LK032089	76669	178890	0	2	0	0.666667	1_2_0	0	73	0	0	0.052	0	intergenic_region	n/a	+	A01050:468:HW3HNDSXY:1:2153:19370:6511,A01050:468:HW3HNDSXY:1:2126:1307:32941,
LK032116:280756|293716	LK032116	280756	293716	0	2	0	0.666667	2_1_0	0	0	0	0	1	0	intergenic_region	n/a	+	A01050:468:HW3HNDSXY:1:1119:26964:30123,A01050:468:HW3HNDSXY:1:1233:18213:21073,
LK032167:130173|145816	LK032167	130173	145816	0	2	0	0.666667	0_1_1	0	51	0	0	0.073	0	intergenic_region	n/a	+	A01050:468:HW3HNDSXY:1:2237:28908:13792,A01050:468:HW3HNDSXY:1:2660:28827:1658,
LK032167:411502|412928	LK032167	411502	412928	0	2	0	0.666667	2_2_0	0	14	0	0	0.222	0	exon	GSBRNA2T00028864001,	-	A01050:468:HW3HNDSXY:1:1111:19027:34601,A01050:468:HW3HNDSXY:1:2351:7654:19069,
LK032411:310194|311221	LK032411	310194	311221	0	2	0	0.666667	1_1_0	0	52	0	0	0.071	0	exon	GSBRNA2T00064931001,	-	A01050:468:HW3HNDSXY:1:1420:2103:31469,A01050:468:HW3HNDSXY:1:2104:18014:27806,
LK032429:93838|94339	LK032429	93838	94339	0	2	0	0.666667	1_1_0	0	79	0	0	0.048	0	exon	GSBRNA2T00066382001,	-	A01050:468:HW3HNDSXY:1:1336:18041:23062,A01050:468:HW3HNDSXY:1:1337:16179:5744,
LK032446:247380|248080	LK032446	247380	248080	0	2	0	0.666667	0_1_1	0	99	0	0	0.039	0	exon	GSBRNA2T00067816001,	-	A01050:468:HW3HNDSXY:1:2419:31602:8124,A01050:468:HW3HNDSXY:1:2656:23312:8797,
LK032552:48415|50562	LK032552	48415	50562	0	2	0	0.666667	1_2_0	0	17	0	0	0.19	0	intergenic_region	n/a	-	A01050:468:HW3HNDSXY:1:2522:1832:32659,A01050:468:HW3HNDSXY:1:2248:7446:27539,
LK032619:164994|165155	LK032619	164994	165155	0	2	0	0.666667	1_2_0	0	82	0	0	0.047	0	exon	GSBRNA2T00081738001,	-	A01050:468:HW3HNDSXY:1:2363:27887:23985,A01050:468:HW3HNDSXY:1:2363:27796:23985,
LK032622:158704|159334	LK032622	158704	159334	0	2	0	0.666667	1_1_0	0	34	0	0	0.105	0	exon	GSBRNA2T00081862001,	+	A01050:468:HW3HNDSXY:1:2201:29631:2425,A01050:468:HW3HNDSXY:1:2201:29695:2722,
LK033470:14867|16957	LK033470	14867	16957	0	2	0	0.666667	1_1_0	0	23	0	0	0.148	0	exon	GSBRNA2T00017992001,	+	A01050:468:HW3HNDSXY:1:2535:3287:7028,A01050:468:HW3HNDSXY:1:2535:3278:7044,
LK033651:44730|45366	LK033651	44730	45366	0	2	0	0.666667	1_1_0	0	969	0	0	0.004	0	exon	GSBRNA2T00023338001,	+	A01050:468:HW3HNDSXY:1:2524:6686:3082,A01050:468:HW3HNDSXY:1:1523:30101:1517,
LK034211:12316|12573	LK034211	12316	12573	0	2	0	0.666667	1_1_0	0	175	0	0	0.022	0	exon	GSBRNA2T00037704001,	-	A01050:468:HW3HNDSXY:1:1537:7365:24361,A01050:468:HW3HNDSXY:1:2651:18665:6010,
LK034660:19492|21456	LK034660	19492	21456	0	2	0	0.666667	1_1_1	0	21	0	0	0.16	0	intergenic_region	n/a	+	A01050:468:HW3HNDSXY:1:2144:21838:18771,A01050:468:HW3HNDSXY:1:2538:14498:12602,
LK035150:11700|11918	LK035150	11700	11918	0	2	0	0.666667	1_1_0	0	105	0	0	0.037	0	exon	GSBRNA2T00052327001,	-	A01050:468:HW3HNDSXY:1:1171:21938:31000,A01050:468:HW3HNDSXY:1:1171:21965:31391,
LK038489:2451|2844	LK038489	2451	2844	0	2	0	0.666667	1_0_1	0	64	0	0	0.059	0	exon	GSBRNA2T00082559001,	+	A01050:468:HW3HNDSXY:1:2507:16369:18161,A01050:468:HW3HNDSXY:1:1449:12283:19194,
LK031787:2281733|2281900	LK031787	2281733	2281900	0	0	2	0.666667	1_1_0	0	0	134	0	0	0.029	exon	GSBRNA2T00098988001,	-	A01050:468:HW3HNDSXY:1:1250:30662:33833,A01050:468:HW3HNDSXY:1:1440:4056:12994,
LK031787:4539125|4539382	LK031787	4539125	4539382	0	0	2	0.666667	1_1_0	0	0	14	0	0	0.222	exon	GSBRNA2T00099502001,	-	A00253:313:H32N5DSX2:2:1501:27444:5869,A00253:313:H32N5DSX2:2:1501:26919:7529,
LK031790:579454|579790	LK031790	579454	579790	0	0	2	0.666667	1_1_0	0	0	192	0	0	0.02	exon	GSBRNA2T00135512001,	-	A01050:468:HW3HNDSXY:1:1373:16848:29011,A01050:468:HW3HNDSXY:1:1374:17011:16955,
LK031790:3434744|3435229	LK031790	3434744	3435229	0	0	2	0.666667	1_1_0	0	0	373	0	0	0.011	intron	GSBRNA2T00136299001,	+	A01050:468:HW3HNDSXY:1:2227:30056:14904,A01050:468:HW3HNDSXY:1:2227:30101:14920,
LK031791:1534616|1535769	LK031791	1534616	1535769	0	0	2	0.666667	1_1_0	0	0	140	0	0	0.028	exon	GSBRNA2T00140546001,	-	A01050:468:HW3HNDSXY:1:1219:24975:11021,A01050:468:HW3HNDSXY:1:1628:19614:14794,
LK031797:1874435|1874792	LK031797	1874435	1874792	0	0	2	0.666667	1_1_0	0	0	151	0	0	0.026	intergenic_region	n/a	-	A01050:468:HW3HNDSXY:1:2316:4218:20322,A00253:313:H32N5DSX2:2:1518:10719:23062,
LK031799:1033913|1034677	LK031799	1033913	1034677	0	0	2	0.666667	1_1_0	0	0	104	0	0	0.037	exon	GSBRNA2T00109065001,	-	A00253:313:H32N5DSX2:2:2538:20509:11177,A00253:313:H32N5DSX2:2:2538:20139:15828,
LK031808:1921489|1921749	LK031808	1921489	1921749	0	0	2	0.666667	1_1_0	0	0	158	0	0	0.025	exon	GSBRNA2T00127419001,	-	A01050:468:HW3HNDSXY:1:2278:4490:36636,A01050:468:HW3HNDSXY:1:2327:20292:30248,
LK031814:432087|432289	LK031814	432087	432289	0	0	2	0.666667	1_1_0	0	0	164	0	0	0.024	exon	GSBRNA2T00129251001,	+	A01050:468:HW3HNDSXY:1:2241:14642:24596,A00253:313:H32N5DSX2:2:2567:30951:9032,
LK031815:2148716|2149177	LK031815	2148716	2149177	0	0	2	0.666667	1_1_0	0	0	4589	0	0	0.001	exon	GSBRNA2T00130206001,	-	A00253:313:H32N5DSX2:2:2647:29776:29982,A01050:468:HW3HNDSXY:1:2419:6470:36808,
LK031816:649454|705067	LK031816	649454	705067	0	0	2	0.666667	2_1_0	0	0	2	0	0	0.667	intergenic_region	n/a	-	A00253:313:H32N5DSX2:2:2266:11876:2863,A00253:313:H32N5DSX2:2:1574:21323:28557,
LK031817:367316|368453	LK031817	367316	368453	0	0	2	0.666667	1_1_0	0	0	51	0	0	0.073	intergenic_region	n/a	+	A01050:468:HW3HNDSXY:1:1553:17698:10974,A01050:468:HW3HNDSXY:1:1552:18150:7153,
LK031817:2010460|2010800	LK031817	2010460	2010800	0	0	2	0.666667	1_1_0	0	0	12	0	0	0.25	intron	GSBRNA2T00132129001,	+	A01050:468:HW3HNDSXY:1:1139:7835:2315,A01050:468:HW3HNDSXY:1:1139:7907:2440,
LK031819:235796|236146	LK031819	235796	236146	0	0	2	0.666667	1_1_0	0	0	390	0	0	0.01	exon	GSBRNA2T00132641001,	+	A00253:313:H32N5DSX2:2:1575:9435:34178,A00253:313:H32N5DSX2:2:1575:8784:34616,
LK031819:1324002|1324354	LK031819	1324002	1324354	0	0	2	0.666667	1_1_0	0	0	28	0	0	0.125	exon	GSBRNA2T00132891001,	+	A00253:313:H32N5DSX2:2:2651:25681:21699,A01050:468:HW3HNDSXY:1:2439:22607:21543,
LK031824:1834573|1835604	LK031824	1834573	1835604	0	0	2	0.666667	1_1_0	0	0	28	0	0	0.125	exon	GSBRNA2T00135027001,	-	A01050:468:HW3HNDSXY:1:2202:25220:22435,A01050:468:HW3HNDSXY:1:2202:24578:23359,
LK031824:1909084|1910439	LK031824	1909084	1910439	0	0	2	0.666667	0_1_1	0	0	100	0	0	0.038	exon	GSBRNA2T00135041001,	+	A01050:468:HW3HNDSXY:1:1233:4363:14121,A01050:468:HW3HNDSXY:1:2444:20410:13197,
LK031830:1434680|1435980	LK031830	1434680	1435980	0	0	2	0.666667	2_0_2	0	0	41	0	0	0.089	intergenic_region	n/a	+	A01050:468:HW3HNDSXY:1:1373:16622:32972,A00253:313:H32N5DSX2:2:2270:28628:31532,
LK031832:275220|275462	LK031832	275220	275462	0	0	2	0.666667	1_1_0	0	0	882	0	0	0.005	exon	GSBRNA2T00138714001,	-	A00253:313:H32N5DSX2:2:1568:1949:2456,A01050:468:HW3HNDSXY:1:1368:25789:16939,
LK031833:1707392|1708525	LK031833	1707392	1708525	0	0	2	0.666667	1_1_0	0	0	47	0	0	0.078	intron	GSBRNA2T00139411001,	-	A01050:468:HW3HNDSXY:1:1619:31123:17472,A01050:468:HW3HNDSXY:1:1619:31186:17519,
LK031840:1541847|1542311	LK031840	1541847	1542311	0	0	2	0.666667	1_0_1	0	0	171	0	0	0.023	exon	GSBRNA2T00142735001,	-	A00253:313:H32N5DSX2:2:2541:24388:20964,A00253:313:H32N5DSX2:2:2541:24126:21324,
LK031845:797823|798389	LK031845	797823	798389	0	0	2	0.666667	1_0_1	0	0	308	0	0	0.013	exon	GSBRNA2T00144406001,	+	A00253:313:H32N5DSX2:2:1322:12527:18615,A00253:313:H32N5DSX2:2:1322:13150:29935,
LK031846:372402|372579	LK031846	372402	372579	0	0	2	0.666667	1_1_0	0	0	609	0	0	0.007	exon	GSBRNA2T00145122001,	+	A00253:313:H32N5DSX2:2:1517:11071:18255,A00253:313:H32N5DSX2:2:2408:8115:18646,
LK031846:1407942|1408535	LK031846	1407942	1408535	0	0	2	0.666667	1_1_0	0	0	31	0	0	0.114	exon	GSBRNA2T00145323001,	-	A01050:468:HW3HNDSXY:1:1228:21377:5071,A01050:468:HW3HNDSXY:1:1455:17282:17957,
LK031849:30496|33315	LK031849	30496	33315	0	0	2	0.666667	1_1_0	0	0	18	0	0	0.182	intergenic_region	n/a	-	A00253:313:H32N5DSX2:2:1330:7762:4319,A00253:313:H32N5DSX2:2:2329:5394:29966,
LK031850:1530258|1530433	LK031850	1530258	1530433	0	0	2	0.666667	1_1_0	0	0	4318	0	0	0.001	exon	GSBRNA2T00146637001,	+	A01050:468:HW3HNDSXY:1:1514:3387:34757,A01050:468:HW3HNDSXY:1:2567:30599:3505,
LK031855:712961|713519	LK031855	712961	713519	0	0	2	0.666667	1_0_1	0	0	63	0	0	0.06	exon	GSBRNA2T00147916001,	+	A01050:468:HW3HNDSXY:1:2201:2465:12524,A01050:468:HW3HNDSXY:1:2201:2790:12743,
LK031858:230541|231434	LK031858	230541	231434	0	0	2	0.666667	1_1_0	0	0	81	0	0	0.047	exon	GSBRNA2T00149409001,	-	A01050:468:HW3HNDSXY:1:2151:32461:31908,A01050:468:HW3HNDSXY:1:2361:20166:13307,
LK031863:375365|375771	LK031863	375365	375771	0	0	2	0.666667	1_1_0	0	0	101	0	0	0.038	exon	GSBRNA2T00151074001,	-	A00253:313:H32N5DSX2:2:1438:19985:4319,A00253:313:H32N5DSX2:2:1438:21052:4507,
LK031904:231690|255319	LK031904	231690	255319	0	0	2	0.666667	1_1_0	0	0	96	0	0	0.04	intergenic_region	n/a	-	A01050:468:HW3HNDSXY:1:1458:23746:16626,A01050:468:HW3HNDSXY:1:1458:23981:16532,
LK031904:1295780|1300212	LK031904	1295780	1300212	0	0	2	0.666667	1_0_1	0	0	38	0	0	0.095	intergenic_region	n/a	-	A01050:468:HW3HNDSXY:1:2341:7093:25739,A00253:313:H32N5DSX2:2:1505:14579:20228,
LK031913:534637|535056	LK031913	534637	535056	0	0	2	0.666667	1_0_1	0	0	44	0	0	0.083	exon	GSBRNA2T00108357001,	-	A00253:313:H32N5DSX2:2:2534:26910:7576,A00253:313:H32N5DSX2:2:1214:20283:25848,
LK031921:965952|967879	LK031921	965952	967879	0	0	2	0.666667	1_1_0	0	0	87	0	0	0.044	exon	GSBRNA2T00110626001,	-	A00253:313:H32N5DSX2:2:1540:5656:25974,A00253:313:H32N5DSX2:2:1540:5593:25207,
LK031926:539698|539878	LK031926	539698	539878	0	0	2	0.666667	1_1_0	0	0	473	0	0	0.008	exon	GSBRNA2T00112341001,	-	A00253:313:H32N5DSX2:2:2256:24975:35947,A00253:313:H32N5DSX2:2:1256:26250:20588,
LK031929:5305|5503	LK031929	5305	5503	0	0	2	0.666667	1_0_1	0	0	3498	0	0	0.001	exon	GSBRNA2T00112868001,	-	A00253:313:H32N5DSX2:2:1235:20365:11052,A01050:468:HW3HNDSXY:1:2618:24487:31438,
LK031929:903811|930477	LK031929	903811	930477	0	0	2	0.666667	1_1_0	0	0	34	0	0	0.105	intergenic_region	n/a	-	A01050:468:HW3HNDSXY:1:1678:19723:12947,A01050:468:HW3HNDSXY:1:2454:15564:3834,
LK031935:223750|225080	LK031935	223750	225080	0	0	2	0.666667	1_1_0	0	0	26	0	0	0.133	intergenic_region	n/a	+	A01050:468:HW3HNDSXY:1:2177:5376:22576,A01050:468:HW3HNDSXY:1:2178:6017:24064,
LK031958:763331|767346	LK031958	763331	767346	0	0	2	0.666667	1_0_1	0	0	1432	0	0	0.003	exon	GSBRNA2T00119665001,	-	A01050:468:HW3HNDSXY:1:1642:12626:10081,A00253:313:H32N5DSX2:2:1107:6470:9878,
LK031960:919601|920407	LK031960	919601	920407	0	0	2	0.666667	1_1_0	0	0	110	0	0	0.035	exon	GSBRNA2T00120124001,	+	A01050:468:HW3HNDSXY:1:2304:19777:22842,A01050:468:HW3HNDSXY:1:2305:19416:11788,
LK031990:567441|567685	LK031990	567441	567685	0	0	2	0.666667	1_1_0	0	0	144	0	0	0.027	exon	GSBRNA2T00000962001,	+	A00253:313:H32N5DSX2:2:1465:24505:9236,A00253:313:H32N5DSX2:2:1465:25310:13448,
LK031993:478944|488958	LK031993	478944	488958	0	0	2	0.666667	1_1_0	0	0	7	0	0	0.364	intergenic_region	n/a	-	A00253:313:H32N5DSX2:2:2366:12807:29528,A00253:313:H32N5DSX2:2:1252:23981:6355,
LK032011:83012|83634	LK032011	83012	83634	0	0	2	0.666667	1_1_0	0	0	50	0	0	0.074	exon	GSBRNA2T00049431001,	-	A01050:468:HW3HNDSXY:1:1270:30789:30545,A01050:468:HW3HNDSXY:1:1617:6714:15248,
LK032015:458433|458705	LK032015	458433	458705	0	0	2	0.666667	1_1_0	0	0	1756	0	0	0.002	intron	GSBRNA2T00060765001,	-	A00253:313:H32N5DSX2:2:2345:27290:30812,A00253:313:H32N5DSX2:2:2345:26259:32283,
LK032015:680683|680936	LK032015	680683	680936	0	0	2	0.666667	0_1_1	0	0	56	0	0	0.067	exon	GSBRNA2T00060827001,	-	A01050:468:HW3HNDSXY:1:1224:9887:31767,A01050:468:HW3HNDSXY:1:1224:9751:35790,
LK032041:748141|748394	LK032041	748141	748394	0	0	2	0.666667	1_1_0	0	0	78	0	0	0.049	exon	GSBRNA2T00078898001,	-	A00253:313:H32N5DSX2:2:2619:5864:22169,A00253:313:H32N5DSX2:2:2619:7346:24392,
LK032052:140175|147672	LK032052	140175	147672	0	0	2	0.666667	0_1_1	0	0	61	0	0	0.062	intergenic_region	n/a	-	A00253:313:H32N5DSX2:2:2630:22950:2566,A01050:468:HW3HNDSXY:1:2410:23448:29825,
LK032055:615778|622895	LK032055	615778	622895	0	0	2	0.666667	0_1_1	0	0	55	0	0	0.068	intergenic_region	n/a	-	A01050:468:HW3HNDSXY:1:1120:15781:16642,A01050:468:HW3HNDSXY:1:1120:15790:16658,
LK032065:439237|439470	LK032065	439237	439470	0	0	2	0.666667	1_1_0	0	0	245	0	0	0.016	exon	GSBRNA2T00094389001,	-	A00253:313:H32N5DSX2:2:1457:11505:12524,A00253:313:H32N5DSX2:2:1120:20654:21543,
LK032083:6137|6860	LK032083	6137	6860	0	0	2	0.666667	1_0_1	0	0	100	0	0	0.038	exon	GSBRNA2T00002650001,	-	A00253:313:H32N5DSX2:2:1538:16559:10911,A01050:468:HW3HNDSXY:1:1446:10384:12712,
LK032092:152590|152890	LK032092	152590	152890	0	0	2	0.666667	0_1_1	0	0	107	0	0	0.036	exon	GSBRNA2T00006351001,	-	A00253:313:H32N5DSX2:2:2435:29695:32597,A00253:313:H32N5DSX2:2:2436:30074:8829,
LK032097:624136|624339	LK032097	624136	624339	0	0	2	0.666667	1_1_0	0	0	5789	0	0	0.001	exon	GSBRNA2T00009198001,	+	A01050:468:HW3HNDSXY:1:2675:20790:25285,A01050:468:HW3HNDSXY:1:2675:18367:36401,
LK032110:633353|633535	LK032110	633353	633535	0	0	2	0.666667	1_1_0	0	0	940	0	0	0.004	intron	GSBRNA2T00012869001,	-	A01050:468:HW3HNDSXY:1:2148:15537:16125,A01050:468:HW3HNDSXY:1:2148:15139:19194,
LK032116:33144|33345	LK032116	33144	33345	0	0	2	0.666667	1_0_1	0	0	834	0	0	0.005	exon	GSBRNA2T00015287001,	-	A01050:468:HW3HNDSXY:1:1221:9507:28134,A01050:468:HW3HNDSXY:1:1221:10041:28682,
LK032139:510419|517121	LK032139	510419	517121	0	0	2	0.666667	1_1_0	0	0	48	0	0	0.077	intergenic_region	n/a	-	A00253:313:H32N5DSX2:2:1441:1027:32612,A00253:313:H32N5DSX2:2:2341:32362:36526,
LK032153:453612|460973	LK032153	453612	460973	0	0	2	0.666667	1_2_0	0	0	9	0	0	0.308	intergenic_region	n/a	-	A00253:313:H32N5DSX2:2:1122:27263:10598,A01050:468:HW3HNDSXY:1:2450:24966:22341,
LK032177:43722|47128	LK032177	43722	47128	0	0	2	0.666667	1_1_0	0	0	128	0	0	0.03	exon	GSBRNA2T00032849001,	+	A01050:468:HW3HNDSXY:1:2257:30291:12493,A01050:468:HW3HNDSXY:1:2257:30192:12665,
LK032216:245980|246370	LK032216	245980	246370	0	0	2	0.666667	1_1_0	0	0	85	0	0	0.045	intergenic_region	n/a	+	A00253:313:H32N5DSX2:2:1155:16423:34131,A00253:313:H32N5DSX2:2:1155:15546:34209,
LK032228:311454|312041	LK032228	311454	312041	0	0	2	0.666667	2_2_0	0	0	122	0	0	0.032	exon	GSBRNA2T00041668001,	-	A01050:468:HW3HNDSXY:1:1451:26612:32205,A01050:468:HW3HNDSXY:1:2437:14796:27649,
LK032248:62273|62776	LK032248	62273	62776	0	0	2	0.666667	1_1_0	0	0	105	0	0	0.037	exon	GSBRNA2T00044581001,	-	A00253:313:H32N5DSX2:2:1473:25156:9925,A00253:313:H32N5DSX2:2:1578:26503:13260,
LK032250:81506|82138	LK032250	81506	82138	0	0	2	0.666667	1_1_0	0	0	312	0	0	0.013	exon	GSBRNA2T00044767001,	-	A01050:468:HW3HNDSXY:1:2618:3694:15092,A01050:468:HW3HNDSXY:1:2364:26585:12273,
LK032295:211953|212183	LK032295	211953	212183	0	0	2	0.666667	1_1_0	0	0	1	0	0	0.8	intron	GSBRNA2T00052466001,	+	A00253:313:H32N5DSX2:2:2219:21938:32002,A01050:468:HW3HNDSXY:1:1434:4273:27993,
LK032302:419127|419282	LK032302	419127	419282	0	0	2	0.666667	1_1_0	0	0	1	0	0	0.8	intergenic_region	n/a	-	A01050:468:HW3HNDSXY:1:2555:28628:35947,A01050:468:HW3HNDSXY:1:1230:5348:27853,
LK032304:59743|78041	LK032304	59743	78041	0	0	2	0.666667	1_1_0	0	0	36	0	0	0.1	intergenic_region	n/a	-	A01050:468:HW3HNDSXY:1:2243:3034:28385,A01050:468:HW3HNDSXY:1:2243:3034:28573,
LK032306:374707|374876	LK032306	374707	374876	0	0	2	0.666667	1_1_0	0	0	295	0	0	0.013	exon	GSBRNA2T00053805001,	-	A00253:313:H32N5DSX2:2:1549:1832:15499,A00253:313:H32N5DSX2:2:2438:6506:14450,
LK032320:227127|227543	LK032320	227127	227543	0	0	2	0.666667	1_1_0	0	0	102	0	0	0.038	exon	GSBRNA2T00055087001,	-	A01050:468:HW3HNDSXY:1:1151:16984:1971,A01050:468:HW3HNDSXY:1:2646:21359:24580,
LK032351:301604|301745	LK032351	301604	301745	0	0	2	0.666667	1_1_0	0	0	239	0	0	0.016	exon	GSBRNA2T00058420001,	-	A00253:313:H32N5DSX2:2:1255:1678:4836,A00253:313:H32N5DSX2:2:1255:1325:5290,
LK032356:131021|131300	LK032356	131021	131300	0	0	2	0.666667	1_1_0	0	0	211	0	0	0.019	exon	GSBRNA2T00058961001,	+	A01050:468:HW3HNDSXY:1:1302:19253:19335,A01050:468:HW3HNDSXY:1:1421:18719:35947,
LK032369:197684|198013	LK032369	197684	198013	0	0	2	0.666667	1_1_0	0	0	1017	0	0	0.004	exon	GSBRNA2T00060092001,	+	A00253:313:H32N5DSX2:2:2663:12906:1391,A01050:468:HW3HNDSXY:1:1133:8070:34225,
LK032400:244205|244731	LK032400	244205	244731	0	0	2	0.666667	1_1_0	0	0	14	0	0	0.222	exon	GSBRNA2T00064051001,	-	A01050:468:HW3HNDSXY:1:1309:5475:19398,A01050:468:HW3HNDSXY:1:1523:13485:17675,
LK032414:267725|268502	LK032414	267725	268502	0	0	2	0.666667	0_1_1	0	0	379	0	0	0.01	exon	GSBRNA2T00065113001,	-	A01050:468:HW3HNDSXY:1:2303:5141:2628,A01050:468:HW3HNDSXY:1:2414:16098:31375,
LK032530:191598|194809	LK032530	191598	194809	0	0	2	0.666667	1_1_0	0	0	6	0	0	0.4	intergenic_region	n/a	+	A01050:468:HW3HNDSXY:1:1103:7527:30812,A01050:468:HW3HNDSXY:1:2156:23005:13996,
LK032536:266439|266686	LK032536	266439	266686	0	0	2	0.666667	1_1_0	0	0	29	0	0	0.121	intron	GSBRNA2T00075579001,	-	A00253:313:H32N5DSX2:2:1346:23249:18239,A00253:313:H32N5DSX2:2:1346:24885:22701,
LK032578:94125|94616	LK032578	94125	94616	0	0	2	0.666667	2_2_0	0	0	5	0	0	0.444	exon	GSBRNA2T00079494001,	+	A00253:313:H32N5DSX2:2:2149:31656:24627,A01050:468:HW3HNDSXY:1:1455:8820:27007,
LK032590:155846|156811	LK032590	155846	156811	0	0	2	0.666667	1_1_0	0	0	1242	0	0	0.003	exon	GSBRNA2T00080193001,	-	A00253:313:H32N5DSX2:2:2645:7057:2566,A00253:313:H32N5DSX2:2:2644:1090:25207,
LK032758:138740|139193	LK032758	138740	139193	0	0	2	0.666667	1_0_1	0	0	170	0	0	0.023	intergenic_region	n/a	-	A01050:468:HW3HNDSXY:1:2533:7283:8030,A01050:468:HW3HNDSXY:1:1230:1461:10629,
LK032769:7068|7595	LK032769	7068	7595	0	0	2	0.666667	1_0_1	0	0	83	0	0	0.046	exon	GSBRNA2T00089370001,	-	A01050:468:HW3HNDSXY:1:1551:16269:28291,A01050:468:HW3HNDSXY:1:1551:16297:28369,
LK032779:92639|92922	LK032779	92639	92922	0	0	2	0.666667	1_1_0	0	0	175	0	0	0.022	exon	GSBRNA2T00091303001,	-	A01050:468:HW3HNDSXY:1:2612:11397:21543,A01050:468:HW3HNDSXY:1:2370:30273:18192,
LK032805:78803|79120	LK032805	78803	79120	0	0	2	0.666667	1_1_0	0	0	62	0	0	0.061	exon	GSBRNA2T00092192001,	+	A01050:468:HW3HNDSXY:1:2662:21929:17675,A00253:313:H32N5DSX2:2:1666:4580:3693,
LK032895:33842|34206	LK032895	33842	34206	0	0	2	0.666667	1_1_0	0	0	126	0	0	0.031	exon	GSBRNA2T00096335001,	-	A01050:468:HW3HNDSXY:1:1274:8287:21793,A01050:468:HW3HNDSXY:1:1275:7898:2707,
LK032982:21509|21650	LK032982	21509	21650	0	0	2	0.666667	1_1_0	0	0	153	0	0	0.025	exon	GSBRNA2T00003089001,	+	A01050:468:HW3HNDSXY:1:2560:14091:36761,A01050:468:HW3HNDSXY:1:1658:9778:10285,
LK033072:23394|23711	LK033072	23394	23711	0	0	2	0.666667	1_1_0	0	0	110	0	0	0.035	exon	GSBRNA2T00005248001,	-	A01050:468:HW3HNDSXY:1:2516:17300:10848,A01050:468:HW3HNDSXY:1:2521:27100:26819,
LK033075:56944|57208	LK033075	56944	57208	0	0	2	0.666667	1_1_0	0	0	139	0	0	0.028	exon	GSBRNA2T00006703001,	+	A01050:468:HW3HNDSXY:1:2269:24858:35994,A00253:313:H32N5DSX2:2:2153:1506:29590,
LK033357:61988|62362	LK033357	61988	62362	0	0	2	0.666667	1_1_0	0	0	135	0	0	0.029	exon	GSBRNA2T00014781001,	-	A00253:313:H32N5DSX2:2:1431:13241:23109,A00253:313:H32N5DSX2:2:1431:12807:24831,
LK033379:35774|36913	LK033379	35774	36913	0	0	2	0.666667	1_1_0	0	0	60	0	0	0.062	exon	GSBRNA2T00016464001,	-	A00253:313:H32N5DSX2:2:2552:12093:18803,A00253:313:H32N5DSX2:2:2622:27380:13182,
LK034182:18863|19144	LK034182	18863	19144	0	0	2	0.666667	1_0_2	0	0	4274	0	0	0.001	exon	GSBRNA2T00037528001,	-	A00253:313:H32N5DSX2:2:1623:28266:25019,A01050:468:HW3HNDSXY:1:2427:12427:9799,
LK034556:24230|24729	LK034556	24230	24729	0	0	2	0.666667	1_0_1	0	0	134	0	0	0.029	exon	GSBRNA2T00042765001,	+	A01050:468:HW3HNDSXY:1:1234:1262:7717,A01050:468:HW3HNDSXY:1:2202:12463:22545,
LK034789:8788|9266	LK034789	8788	9266	0	0	2	0.666667	1_1_0	0	0	4	0	0	0.5	intergenic_region	n/a	-	A01050:468:HW3HNDSXY:1:1456:32289:13917,A00253:313:H32N5DSX2:2:1257:17092:4288,
LK035320:4034|4260	LK035320	4034	4260	0	0	2	0.666667	1_1_0	0	0	1277	0	0	0.003	intergenic_region	n/a	-	A01050:468:HW3HNDSXY:1:2220:9037:22247,A01050:468:HW3HNDSXY:1:2401:12337:9298,
LK035811:4724|4932	LK035811	4724	4932	0	0	2	0.666667	1_1_0	0	0	578	0	0	0.007	exon	GSBRNA2T00059649001,	+	A00253:313:H32N5DSX2:2:1651:3577:7059,A00253:313:H32N5DSX2:2:1651:3224:6793,
LK036498:7558|8176	LK036498	7558	8176	0	0	2	0.666667	1_1_0	0	0	0	0	0	1	intergenic_region	n/a	+	A01050:468:HW3HNDSXY:1:2566:15411:4476,A01050:468:HW3HNDSXY:1:2667:5972:27555,
LK036515:6284|6831	LK036515	6284	6831	0	0	2	0.666667	1_0_1	0	0	259	0	0	0.015	exon	GSBRNA2T00066854001,	-	A01050:468:HW3HNDSXY:1:2237:21242:33990,A00253:313:H32N5DSX2:2:2413:19967:24580,
LK038408:2389|2641	LK038408	2389	2641	0	0	2	0.666667	1_2_0	0	0	3440	0	0	0.001	exon	GSBRNA2T00081968001,	+	A00253:313:H32N5DSX2:2:2115:26856:33442,A01050:468:HW3HNDSXY:1:2227:27534:30264,

## Sheet: Supplementary Tab. S4
Supplementary Tab. S4: circRNAs detected with circtools in phloem samples in circRNA library sequencing data.
Location	Chr	Start	End	junction read rep1	junction read rep2	Mean junction reads	Gene	JunctionType	Strand	Start-End Region	OverallRegion
LK031960 346929 347294 -	LK031960	346929	347294	0	33	16.5	not_annotated	2	-	intergenic-intergenic	not_annotated
LK031909 615171 615536 +	LK031909	615171	615536	0	32	16	BnaC05g33730D	1	+	exon-exon	CDS,transcript,exon,gene
LK032008 622555 622953 +	LK032008	622555	622953	0	32	16	BnaA03g46660D	1	+	exon-exon	CDS,transcript,exon,gene
LK032143 45998 46695 +	LK032143	45998	46695	0	30	15	BnaC04g48700D	1	+	exon-exon	CDS,transcript,exon,gene
LK031803 1018954 1019322 -	LK031803	1018954	1019322	0	29	14.5	BnaC09g25310D	1	-	intron-exon	CDS,transcript,exon,gene
LK031889 298418 299059 -	LK031889	298418	299059	6	23	14.5	not_annotated	1	-	intergenic-intergenic	not_annotated
LK031864 527545 528354 -	LK031864	527545	528354	28	0	14	BnaA03g24680D	1	-	exon-exon	CDS,transcript,exon,gene
LK031813 2017074 2018095 +	LK031813	2017074	2018095	8	19	13.5	BnaC03g53070D	1	+	exon-exon	CDS,transcript,exon,gene
LK031967 7043 7475 +	LK031967	7043	7475	0	27	13.5	BnaA09g38170D	1	+	exon-exon	CDS,transcript,exon,gene
LK031787 3108939 3109503 +	LK031787	3108939	3109503	26	0	13	BnaA07g19990D	1	+	intergenic-exon	transcript,gene,exon,not_annotated,CDS
LK032104 439841 440197 +	LK032104	439841	440197	0	26	13	Intron_gpII	2	+	intergenic-exon	exon,transcript,not_annotated,gene
LK032223 267701 267978 +	LK032223	267701	267978	0	26	13	not_annotated	1	+	intergenic-intergenic	not_annotated
LK051289 1405 1793 +	LK051289	1405	1793	0	26	13	not_annotated	1	+	intergenic-intergenic	not_annotated
LK031955 193145 193384 +	LK031955	193145	193384	0	25	12.5	BnaA07g13040D	2	+	exon-exon	CDS,transcript,exon,gene
LK031958 194117 194930 +	LK031958	194117	194930	0	25	12.5	BnaAnng00220D	1	+	exon-exon	CDS,transcript,exon,gene
LK031797 1982759 1983857 +	LK031797	1982759	1983857	4	20	12	BnaC06g35330D	1	+	exon-exon	transcript,gene,exon,CDS,three_prime_utr
LK031915 988836 989188 +	LK031915	988836	989188	24	0	12	BnaC09g27530D	1	+	intron-exon	CDS,transcript,exon,gene
LK032039 335598 336254 -	LK032039	335598	336254	0	24	12	BnaC09g38840D	1	-	exon-exon	CDS,transcript,exon,gene
LK032045 141379 143249 -	LK032045	141379	143249	24	0	12	BnaC02g25110D	2	-	intergenic-exon	transcript,five_prime_utr,gene,exon,not_annotated
LK032158 147250 147897 +	LK032158	147250	147897	24	0	12	BnaCnng04590D	1	+	exon-exon	CDS,transcript,exon,gene
LK032298 346136 346536 -	LK032298	346136	346536	0	24	12	BnaA02g07840D	1	-	intron-exon	CDS,transcript,exon,gene
LK031872 37640 37979 +	LK031872	37640	37979	0	23	11.5	BnaA10g13780D	1	+	intron-intron	transcript,gene
LK031905 67346 67772 -	LK031905	67346	67772	0	23	11.5	BnaC05g39400D	2	-	exon-exon	transcript,gene,exon,CDS,three_prime_utr
LK031959 846222 846497 -	LK031959	846222	846497	0	23	11.5	not_annotated	1	-	intergenic-intergenic	not_annotated
LK032284 327634 328288 +	LK032284	327634	328288	0	23	11.5	not_annotated	1	+	intergenic-intergenic	not_annotated
LK032366 137229 137815 +	LK032366	137229	137815	23	0	11.5	BnaC03g41500D	1	+	exon-exon	CDS,transcript,exon,gene
LK033861 15148 15633 +	LK033861	15148	15633	0	23	11.5	BnaC05g49260D	1	+	exon-exon	CDS,transcript,exon,gene
LK031799 1989522 1989952 -	LK031799	1989522	1989952	0	22	11	BnaC08g23450D	1	-	exon-exon	transcript,five_prime_utr,gene,exon,CDS
LK031956 1066825 1067151 +	LK031956	1066825	1067151	22	0	11	BnaC05g17360D	1	+	exon-exon	transcript,five_prime_utr,gene,exon,CDS
LK032055 279171 279451 +	LK032055	279171	279451	0	22	11	BnaA08g27890D	1	+	exon-exon	transcript,gene,exon,CDS,three_prime_utr
LK032116 502539 502838 +	LK032116	502539	502838	0	22	11	BnaA01g34300D	1	+	exon-exon	CDS,transcript,exon,gene
LK032891 83881 84061 +	LK032891	83881	84061	0	22	11	BnaC08g14790D	1	+	exon-intergenic	transcript,gene,not_annotated,exon,CDS
LK033598 29772 30271 -	LK033598	29772	30271	0	22	11	BnaC04g51910D	1	-	exon-exon	CDS,transcript,exon,gene
LK031995 893464 894115 -	LK031995	893464	894115	21	0	10.5	BnaA02g25790D	1	-	intron-intron	transcript,gene
LK032104 439794 440204 +	LK032104	439794	440204	0	21	10.5	Intron_gpII	1	+	intergenic-exon	exon,transcript,not_annotated,gene
LK032110 230541 230848 -	LK032110	230541	230848	0	21	10.5	BnaC08g14490D	1	-	exon-exon	CDS,transcript,exon,gene
LK032241 230894 231196 -	LK032241	230894	231196	0	21	10.5	BnaA04g17540D	1	-	exon-exon	CDS,transcript,exon,gene
LK031804 1918292 1918901 +	LK031804	1918292	1918901	0	20	10	BnaA01g00880D	1	+	exon-exon	CDS,transcript,exon,gene
LK031828 1800490 1801136 +	LK031828	1800490	1801136	0	20	10	BnaA03g32830D	1	+	exon-exon	CDS,transcript,exon,gene
LK031882 261117 262969 +	LK031882	261117	262969	0	20	10	BnaC09g23400D	1	+	intron-intergenic	transcript,not_annotated,gene
LK032247 311874 312217 +	LK032247	311874	312217	20	0	10	BnaC01g40210D	1	+	exon-exon	transcript,gene,exon,CDS,three_prime_utr
LK032627 48551 48939 +	LK032627	48551	48939	0	20	10	not_annotated	1	+	intergenic-intergenic	not_annotated
LK032627 98130 98558 +	LK032627	98130	98558	20	0	10	BnaCnng12670D	1	+	intron-exon	CDS,transcript,exon,gene
LK032957 4121 4612 +	LK032957	4121	4612	20	0	10	BnaC04g55240D	1	+	exon-exon	CDS,transcript,exon,gene
LK033228 62065 62374 -	LK033228	62065	62374	0	20	10	BnaA07g37870D	1	-	exon-exon	CDS,transcript,exon,gene
LK031817 1087666 1087961 -	LK031817	1087666	1087961	0	19	9.5	BnaC06g20100D	1	-	intergenic-exon	transcript,gene,exon,not_annotated,CDS
LK031982 494122 494774 +	LK031982	494122	494774	19	0	9.5	BnaC03g35250D	1	+	exon-exon	CDS,transcript,exon,gene
LK031989 451440 451977 -	LK031989	451440	451977	0	19	9.5	BnaA06g24320D	1	-	exon-exon	CDS,transcript,exon,gene
LK032022 699702 700443 -	LK032022	699702	700443	0	19	9.5	not_annotated	1	-	intergenic-intergenic	not_annotated
LK032154 546867 547218 -	LK032154	546867	547218	0	19	9.5	BnaC03g57070D	1	-	intron-exon	CDS,transcript,exon,gene
LK032238 252563 252926 -	LK032238	252563	252926	0	19	9.5	not_annotated	1	-	intergenic-intergenic	not_annotated
LK033123 56136 58146 +	LK033123	56136	58146	0	19	9.5	BnaC09g53370D	1	+	exon-exon	CDS,transcript,exon,gene
LK033797 43894 44339 +	LK033797	43894	44339	0	19	9.5	BnaCnng35430D	1	+	exon-exon	CDS,transcript,exon,gene
LK033832 5885 6517 +	LK033832	5885	6517	0	19	9.5	BnaAnng16370D	1	+	exon-exon	CDS,transcript,exon,gene
LK031828 1330906 1331955 +	LK031828	1330906	1331955	0	18	9	BnaA03g33740D	1	+	exon-exon	CDS,transcript,exon,gene
LK031993 415446 415830 -	LK031993	415446	415830	0	18	9	BnaA02g05900D	1	-	exon-exon	CDS,transcript,exon,gene
LK032104 439424 439901 +	LK032104	439424	439901	0	18	9	not_annotated	1	+	intergenic-intergenic	not_annotated
LK032116 501860 502822 +	LK032116	501860	502822	18	0	9	BnaA01g34300D	1	+	exon-exon	CDS,transcript,exon,gene
LK032160 524051 524578 -	LK032160	524051	524578	0	18	9	BnaA01g22440D	1	-	exon-exon	CDS,transcript,exon,gene
LK032406 71420 71916 +	LK032406	71420	71916	18	0	9	BnaA04g19850D	1	+	exon-exon	CDS,transcript,exon,gene
LK032661 151175 151586 -	LK032661	151175	151586	18	0	9	BnaC01g31630D	1	-	exon-exon	CDS,transcript,exon,gene
LK033943 11714 12353 -	LK033943	11714	12353	0	18	9	BnaA03g56540D	2	-	exon-intron	CDS,transcript,exon,gene
LK031799 282961 283504 +	LK031799	282961	283504	0	17	8.5	BnaC08g25820D	1	+	exon-exon	CDS,transcript,exon,gene
LK031817 1074874 1075619 +	LK031817	1074874	1075619	0	17	8.5	BnaC06g20160D	1	+	exon-exon	transcript,five_prime_utr,gene,exon,three_prime_utr
LK031850 452816 454048 +	LK031850	452816	454048	17	0	8.5	BnaA07g34720D	1	+	exon-exon	transcript,five_prime_utr,gene,exon,CDS
LK031892 887538 888111 +	LK031892	887538	888111	0	17	8.5	BnaA07g26650D	1	+	exon-exon	CDS,transcript,exon,gene
LK032198 241686 242417 +	LK032198	241686	242417	17	0	8.5	BnaC06g12160D	1	+	exon-exon	CDS,transcript,exon,gene
LK032581 234583 234873 -	LK032581	234583	234873	0	17	8.5	not_annotated	2	-	intergenic-intergenic	not_annotated
LK032627 49580 49925 +	LK032627	49580	49925	0	17	8.5	not_annotated	1	+	intergenic-intergenic	not_annotated
LK034011 6908 7286 -	LK034011	6908	7286	0	17	8.5	BnaCnng37980D	1	-	exon-exon	transcript,five_prime_utr,gene,exon,CDS
LK031787 4050100 4050417 -	LK031787	4050100	4050417	16	0	8	BnaA07g21710D	1	-	exon-exon	CDS,transcript,exon,gene
LK031789 907781 908085 +	LK031789	907781	908085	0	16	8	BnaC01g07380D	1	+	exon-intergenic	transcript,gene,not_annotated,exon,CDS
LK031830 1290067 1291283 +	LK031830	1290067	1291283	0	16	8	BnaC01g13580D	1	+	intron-exon	CDS,transcript,exon,gene
LK031830 1434683 1435980 +	LK031830	1434683	1435980	0	16	8	not_annotated	1	+	intergenic-intergenic	not_annotated
LK031883 961427 962349 -	LK031883	961427	962349	0	16	8	BnaC07g09890D	2	-	exon-exon	transcript,five_prime_utr,gene,exon,CDS
LK031915 992797 993263 -	LK031915	992797	993263	0	16	8	BnaC09g27520D	2	-	exon-exon	CDS,transcript,exon,gene
LK032796 58729 59111 +	LK032796	58729	59111	16	0	8	not_annotated	1	+	intergenic-intergenic	not_annotated
LK032905 5850 6100 -	LK032905	5850	6100	0	16	8	BnaCnng19080D	1	-	exon-exon	CDS,transcript,exon,gene
LK033290 60745 65825 -	LK033290	60745	65825	0	16	8	BnaA08g29210D	1	-	exon-exon	CDS,transcript,exon,gene
LK033669 40306 42510 +	LK033669	40306	42510	16	0	8	BnaC08g47190D	1	+	exon-exon	CDS,transcript,exon,gene
LK033757 9376 10187 -	LK033757	9376	10187	16	0	8	BnaC09g52660D	1	-	intron-intergenic	transcript,not_annotated,gene
LK031790 2892165 2892522 +	LK031790	2892165	2892522	0	15	7.5	BnaA10g24000D	1	+	exon-exon	CDS,transcript,exon,gene
LK031818 78953 79439 -	LK031818	78953	79439	0	15	7.5	BnaC03g17810D	1	-	exon-exon	CDS,transcript,exon,gene
LK031818 1774653 1775314 +	LK031818	1774653	1775314	15	0	7.5	BnaC03g20400D	1	+	exon-exon	CDS,transcript,exon,gene
LK031888 204374 204692 -	LK031888	204374	204692	15	0	7.5	BnaC04g28370D	1	-	exon-exon	CDS,transcript,exon,gene
LK031967 573917 574292 -	LK031967	573917	574292	0	15	7.5	BnaA09g37130D	1	-	exon-exon	CDS,transcript,exon,gene
LK032003 529610 529958 +	LK032003	529610	529958	0	15	7.5	BnaCnng03470D	2	+	exon-exon	transcript,gene,exon,CDS,three_prime_utr
LK032014 480648 481131 +	LK032014	480648	481131	0	15	7.5	BnaC03g57850D	1	+	exon-exon	CDS,transcript,exon,gene
LK032627 111219 111597 -	LK032627	111219	111597	15	0	7.5	not_annotated	1	-	intergenic-intergenic	not_annotated
LK033217 59750 61637 -	LK033217	59750	61637	15	0	7.5	BnaC02g48340D	2	-	exon-exon	transcript,five_prime_utr,gene,exon,three_prime_utr
LK031802 507378 507678 +	LK031802	507378	507678	0	14	7	BnaA05g05070D	1	+	exon-exon	CDS,transcript,exon,gene
LK031802 2281728 2282077 +	LK031802	2281728	2282077	0	14	7	BnaA05g08100D	1	+	exon-exon	CDS,transcript,exon,gene
LK031819 1639559 1639932 +	LK031819	1639559	1639932	14	0	7	BnaA05g00900D	2	+	exon-exon	CDS,transcript,exon,gene
LK031824 163060 163464 +	LK031824	163060	163464	14	0	7	BnaC09g06290D	1	+	exon-exon	CDS,transcript,exon,gene
LK031842 585263 585737 +	LK031842	585263	585737	14	0	7	BnaA02g02660D	1	+	exon-exon	CDS,transcript,exon,gene
LK031884 975199 975746 +	LK031884	975199	975746	14	0	7	BnaC07g17730D	1	+	exon-exon	CDS,transcript,exon,gene
LK031915 991509 991899 -	LK031915	991509	991899	0	14	7	BnaC09g27520D	2	-	exon-exon	CDS,transcript,exon,gene
LK031947 224267 224984 +	LK031947	224267	224984	0	14	7	BnaC07g10790D	1	+	intergenic-exon	transcript,five_prime_utr,gene,exon,not_annotated
LK031947 872820 874717 +	LK031947	872820	874717	0	14	7	BnaC07g11580D	1	+	exon-exon	transcript,five_prime_utr,gene,exon,CDS
LK032091 284354 284782 -	LK032091	284354	284782	0	14	7	BnaC01g20580D	1	-	exon-exon	CDS,transcript,exon,gene
LK032212 228635 232236 +	LK032212	228635	232236	0	14	7	BnaCnng05120D	1	+	intergenic-intron	transcript,not_annotated,gene
LK033844 42451 43699 -	LK033844	42451	43699	0	14	7	not_annotated	1	-	intergenic-intergenic	not_annotated
LK031790 3016645 3018040 +	LK031790	3016645	3018040	13	0	6.5	BnaA10g24300D	1	+	exon-exon	transcript,three_prime_utr,exon,gene
LK031802 1959870 1960640 +	LK031802	1959870	1960640	13	0	6.5	BnaA05g07560D	1	+	exon-exon	CDS,transcript,exon,gene
LK031808 401045 401278 +	LK031808	401045	401278	13	0	6.5	not_annotated	2	+	intergenic-intergenic	not_annotated
LK031824 1832436 1832953 -	LK031824	1832436	1832953	0	13	6.5	BnaC09g08550D	1	-	exon-exon	CDS,transcript,exon,gene
LK031861 703389 703769 -	LK031861	703389	703769	13	0	6.5	BnaA10g01780D	1	-	exon-exon	CDS,transcript,exon,gene
LK031894 223364 224292 +	LK031894	223364	224292	0	13	6.5	BnaA07g29190D	1	+	exon-exon	CDS,transcript,exon,gene
LK031959 846219 846494 +	LK031959	846219	846494	0	13	6.5	BnaC03g29200D	2	+	exon-exon	CDS,transcript,exon,gene
LK032006 814460 815223 +	LK032006	814460	815223	13	0	6.5	BnaA05g11370D	1	+	exon-exon	transcript,gene,exon,CDS,three_prime_utr
LK032077 80723 81019 +	LK032077	80723	81019	0	13	6.5	BnaC08g21480D	1	+	exon-exon	transcript,gene,exon,CDS,three_prime_utr
LK032203 457955 459054 -	LK032203	457955	459054	0	13	6.5	BnaC04g50130D	1	-	exon-exon	transcript,five_prime_utr,gene,exon,CDS
LK032264 360205 360442 -	LK032264	360205	360442	0	13	6.5	BnaA06g19650D	2	-	intron-intron	transcript,gene
LK032391 184242 184682 -	LK032391	184242	184682	13	0	6.5	BnaAnng04520D	1	-	exon-exon	CDS,transcript,exon,gene
LK032627 50512 50873 +	LK032627	50512	50873	0	13	6.5	not_annotated	2	+	intergenic-intergenic	not_annotated
LK031902 1054925 1055373 -	LK031902	1054925	1055373	12	0	6	BnaA06g08510D	1	-	exon-intron	transcript,three_prime_utr,exon,gene
LK031932 30599 31197 +	LK031932	30599	31197	12	0	6	BnaA03g40850D	1	+	exon-exon	CDS,transcript,exon,gene
LK032004 238337 238898 +	LK032004	238337	238898	0	12	6	BnaC03g70740D	1	+	exon-exon	CDS,transcript,exon,gene
LK032343 216585 218015 -	LK032343	216585	218015	12	0	6	BnaA01g32650D	2	-	exon-exon	transcript,gene,exon,CDS,three_prime_utr
LK032627 26355 26737 -	LK032627	26355	26737	12	0	6	not_annotated	2	-	intergenic-intergenic	not_annotated
LK032627 109948 110257 -	LK032627	109948	110257	12	0	6	BnaCnng12720D	2	-	intergenic-exon	transcript,gene,exon,not_annotated,CDS
LK032627 111292 111600 -	LK032627	111292	111600	0	12	6	not_annotated	1	-	intergenic-intergenic	not_annotated
LK032933 22379 22946 +	LK032933	22379	22946	12	0	6	BnaCnng19440D	1	+	exon-exon	CDS,transcript,exon,gene
LK034322 25631 25937 +	LK034322	25631	25937	0	12	6	not_annotated	1	+	intergenic-intergenic	not_annotated
LK035367 2173 3037 +	LK035367	2173	3037	12	0	6	BnaCnng51680D	2	+	exon-exon	transcript,gene,exon,CDS,three_prime_utr
LK031804 154214 154438 +	LK031804	154214	154438	11	0	5.5	BnaA01g04880D	1	+	exon-exon	transcript,three_prime_utr,exon,gene
LK031920 886341 886640 +	LK031920	886341	886640	11	0	5.5	not_annotated	2	+	intergenic-intergenic	not_annotated
LK031971 84738 85331 -	LK031971	84738	85331	0	11	5.5	BnaC02g12450D	1	-	exon-exon	CDS,transcript,exon,gene
LK031979 236708 237227 -	LK031979	236708	237227	11	0	5.5	BnaC06g15490D	1	-	exon-exon	CDS,transcript,exon,gene
LK032003 528407 528652 +	LK032003	528407	528652	11	0	5.5	BnaCnng03460D	1	+	exon-exon	CDS,transcript,exon,gene
LK032212 228635 230189 +	LK032212	228635	230189	11	0	5.5	BnaCnng05120D	1	+	intergenic-exon	transcript,gene,exon,not_annotated,CDS
LK032290 208627 209063 +	LK032290	208627	209063	11	0	5.5	BnaA01g17450D	1	+	exon-exon	CDS,transcript,exon,gene
LK033808 39769 40740 +	LK033808	39769	40740	11	0	5.5	BnaA09g51670D	1	+	exon-exon	CDS,transcript,exon,gene
LK036416 1869 2278 -	LK036416	1869	2278	0	11	5.5	BnaUnng02400D	1	-	exon-exon	CDS,transcript,exon,gene
LK031790 3948435 3948636 -	LK031790	3948435	3948636	0	10	5	not_annotated	1	-	intergenic-intergenic	not_annotated
LK031795 1325396 1326146 -	LK031795	1325396	1326146	10	0	5	BnaC08g29500D	1	-	exon-exon	CDS,transcript,exon,gene
LK031805 1126587 1128376 +	LK031805	1126587	1128376	0	10	5	BnaC03g39290D	1	+	exon-exon	CDS,transcript,exon,gene
LK031833 1897778 1898169 +	LK031833	1897778	1898169	10	0	5	BnaC07g24660D	1	+	exon-exon	CDS,transcript,exon,gene
LK032090 322238 323306 +	LK032090	322238	323306	0	10	5	BnaC04g04370D	1	+	exon-exon	transcript,gene,exon,CDS,three_prime_utr
LK032213 122110 122904 +	LK032213	122110	122904	10	0	5	BnaC05g43970D	1	+	exon-exon	CDS,transcript,exon,gene
LK032225 9187 9529 -	LK032225	9187	9529	10	0	5	BnaCnng05460D	1	-	exon-exon	transcript,five_prime_utr,gene,exon,CDS
LK032274 172473 172826 +	LK032274	172473	172826	0	10	5	BnaA10g13260D	2	+	exon-exon	CDS,transcript,exon,gene
LK032470 81148 81579 +	LK032470	81148	81579	10	0	5	BnaA04g20940D	1	+	exon-exon	CDS,transcript,exon,gene
LK032552 254873 255235 +	LK032552	254873	255235	10	0	5	BnaC03g59070D	1	+	exon-intron	CDS,transcript,exon,gene
LK032627 9874 10077 +	LK032627	9874	10077	10	0	5	BnaCnng12430D	2	+	intron-intron	transcript,gene
LK032627 59197 59756 -	LK032627	59197	59756	10	0	5	BnaCnng12560D	1	-	exon-intergenic	transcript,gene,not_annotated,exon,CDS
LK032627 111187 111600 -	LK032627	111187	111600	10	0	5	not_annotated	1	-	intergenic-intergenic	not_annotated
LK035660 10878 12521 +	LK035660	10878	12521	0	10	5	BnaCnng53100D	1	+	exon-exon	CDS,transcript,exon,gene
LK031790 3610803 3611136 -	LK031790	3610803	3611136	9	0	4.5	BnaA10g25690D	1	-	exon-exon	CDS,transcript,exon,gene
LK031834 1250865 1251137 -	LK031834	1250865	1251137	9	0	4.5	BnaC08g17260D	1	-	exon-exon	CDS,transcript,exon,gene
LK031862 570940 571436 -	LK031862	570940	571436	0	9	4.5	BnaA08g17940D	1	-	exon-exon	CDS,transcript,exon,gene
LK031874 1440853 1441005 +	LK031874	1440853	1441005	9	0	4.5	BnaA03g38740D	2	+	exon-exon	CDS,transcript,exon,gene
LK031884 1163548 1163948 -	LK031884	1163548	1163948	0	9	4.5	BnaC07g17810D	1	-	exon-exon	CDS,transcript,exon,gene
LK032017 807361 808230 +	LK032017	807361	808230	0	9	4.5	BnaC03g60540D	1	+	exon-exon	CDS,transcript,exon,gene
LK032092 486627 486970 +	LK032092	486627	486970	9	0	4.5	BnaA04g18820D	1	+	exon-exon	CDS,transcript,exon,gene
LK032248 21133 21697 +	LK032248	21133	21697	0	9	4.5	BnaC05g09880D	1	+	exon-exon	CDS,transcript,exon,gene
LK032270 134247 134817 +	LK032270	134247	134817	9	0	4.5	not_annotated	2	+	intergenic-intergenic	not_annotated
LK032359 364142 365529 -	LK032359	364142	365529	9	0	4.5	BnaC03g58750D	1	-	exon-exon	CDS,transcript,exon,gene
LK032485 273465 274032 +	LK032485	273465	274032	9	0	4.5	BnaAnng06520D	1	+	exon-exon	CDS,transcript,exon,gene
LK033291 39023 39574 +	LK033291	39023	39574	9	0	4.5	BnaCnng26450D	1	+	exon-exon	CDS,transcript,exon,gene
LK033554 19833 21336 +	LK033554	19833	21336	0	9	4.5	BnaA04g27780D	2	+	exon-exon	transcript,gene,exon,CDS,three_prime_utr
LK034502 5945 6535 +	LK034502	5945	6535	9	0	4.5	BnaCnng44390D	1	+	exon-exon	CDS,transcript,exon,gene
LK036416 619 1014 -	LK036416	619	1014	0	9	4.5	not_annotated	2	-	intergenic-intergenic	not_annotated
LK031789 187717 188328 +	LK031789	187717	188328	8	0	4	BnaC01g08350D	1	+	exon-exon	CDS,transcript,exon,gene
LK031795 868821 869156 -	LK031795	868821	869156	8	0	4	BnaC08g30150D	1	-	exon-exon	CDS,transcript,exon,gene
LK031795 892815 893247 +	LK031795	892815	893247	8	0	4	BnaC08g30130D	1	+	exon-exon	CDS,transcript,exon,gene
LK031797 622571 623182 +	LK031797	622571	623182	8	0	4	BnaC06g32920D	1	+	exon-exon	transcript,five_prime_utr,gene,exon,CDS
LK031803 966046 966374 -	LK031803	966046	966374	8	0	4	not_annotated	1	-	intergenic-intergenic	not_annotated
LK031816 1659895 1660005 -	LK031816	1659895	1660005	8	0	4	BnaA01g11490D	1	-	exon-exon	CDS,transcript,exon,gene
LK031872 964265 964766 -	LK031872	964265	964766	8	0	4	BnaA10g15400D	1	-	exon-exon	CDS,transcript,exon,gene
LK031881 431805 432147 +	LK031881	431805	432147	8	0	4	BnaC01g18310D	1	+	exon-exon	transcript,five_prime_utr,exon,gene
LK031929 254353 255551 -	LK031929	254353	255551	8	0	4	BnaC06g28250D	1	-	exon-exon	CDS,transcript,exon,gene
LK031966 366637 366940 +	LK031966	366637	366940	8	0	4	BnaC08g20710D	1	+	exon-exon	CDS,transcript,exon,gene
LK032000 211240 211562 +	LK032000	211240	211562	8	0	4	BnaC08g45010D	2	+	exon-intron	CDS,transcript,exon,gene
LK032005 177832 178132 +	LK032005	177832	178132	8	0	4	BnaA05g17250D	1	+	exon-exon	CDS,transcript,exon,gene
LK032020 1792 2028 -	LK032020	1792	2028	8	0	4	BnaA06g20290D	2	-	exon-exon	CDS,transcript,exon,gene
LK032270 134247 134817 -	LK032270	134247	134817	8	0	4	BnaA02g34360D	1	-	exon-exon	CDS,transcript,exon,gene
LK032435 191739 192360 +	LK032435	191739	192360	0	8	4	BnaA04g13600D	1	+	exon-exon	CDS,transcript,exon,gene
LK032627 28927 29963 -	LK032627	28927	29963	0	8	4	not_annotated	1	-	intergenic-intergenic	not_annotated
LK032790 54155 55117 +	LK032790	54155	55117	8	0	4	BnaC04g02190D	2	+	exon-exon	transcript,five_prime_utr,gene,exon,CDS
LK032811 41438 42386 +	LK032811	41438	42386	8	0	4	BnaA02g16870D	1	+	exon-exon	transcript,five_prime_utr,gene,exon,three_prime_utr
LK033269 41754 42008 +	LK033269	41754	42008	8	0	4	BnaCnng26110D	1	+	exon-exon	CDS,transcript,exon,gene
LK036397 3901 4316 -	LK036397	3901	4316	8	0	4	BnaUnng02370D	2	-	exon-exon	CDS,transcript,exon,gene
LK044162 1638 1947 -	LK044162	1638	1947	8	0	4	BnaA09g52790D	1	-	exon-exon	CDS,transcript,exon,gene
LK031886 984571 984829 -	LK031886	984571	984829	7	0	3.5	BnaC05g05970D	1	-	exon-exon	CDS,transcript,exon,gene
LK031972 91095 91413 -	LK031972	91095	91413	7	0	3.5	BnaA10g04390D	1	-	intron-intron	transcript,gene
LK032040 137776 137865 +	LK032040	137776	137865	7	0	3.5	BnaC02g01650D	1	+	exon-exon	CDS,transcript,exon,gene
LK032287 109777 110137 +	LK032287	109777	110137	7	0	3.5	BnaC04g44940D	2	+	exon-exon	CDS,transcript,exon,gene
LK032627 10567 10920 +	LK032627	10567	10920	0	7	3.5	not_annotated	1	+	intergenic-intergenic	not_annotated
LK032713 33330 34012 -	LK032713	33330	34012	7	0	3.5	BnaC04g24880D	1	-	exon-exon	CDS,transcript,exon,gene
LK031804 1478655 1479229 +	LK031804	1478655	1479229	6	0	3	BnaA01g01810D	1	+	exon-exon	CDS,transcript,exon,gene
LK031823 452561 452819 +	LK031823	452561	452819	0	6	3	BnaC03g00960D	2	+	exon-exon	CDS,transcript,exon,gene
LK031829 940513 941065 +	LK031829	940513	941065	6	0	3	not_annotated	1	+	intergenic-intergenic	not_annotated
LK031838 35445 35674 -	LK031838	35445	35674	6	0	3	BnaA03g16770D	2	-	exon-exon	CDS,transcript,exon,gene
LK031845 1697537 1697813 -	LK031845	1697537	1697813	6	0	3	BnaA06g31810D	1	-	exon-exon	CDS,transcript,exon,gene
LK031847 164191 164243 -	LK031847	164191	164243	0	6	3	BnaA09g21150D	1	-	exon-exon	transcript,five_prime_utr,exon,gene
LK031874 847363 848140 +	LK031874	847363	848140	6	0	3	BnaA03g37610D	1	+	exon-exon	CDS,transcript,exon,gene
LK031881 33668 34158 -	LK031881	33668	34158	0	6	3	BnaC01g18910D	1	-	exon-exon	CDS,transcript,exon,gene
LK031915 977091 977464 +	LK031915	977091	977464	0	6	3	BnaC09g27570D	2	+	exon-exon	CDS,transcript,exon,gene
LK031923 801536 801736 +	LK031923	801536	801736	6	0	3	BnaC05g41670D	1	+	exon-exon	transcript,five_prime_utr,exon,gene
LK031927 1067208 1067647 -	LK031927	1067208	1067647	6	0	3	BnaC07g36060D	1	-	exon-exon	CDS,transcript,exon,gene
LK032005 285865 287228 -	LK032005	285865	287228	6	0	3	not_annotated	2	-	intergenic-intergenic	not_annotated
LK032167 23870 24243 -	LK032167	23870	24243	0	6	3	BnaC02g40260D	1	-	exon-exon	CDS,transcript,exon,gene
LK032225 8777 9529 -	LK032225	8777	9529	6	0	3	BnaCnng05460D	1	-	exon-exon	transcript,five_prime_utr,gene,exon,CDS
LK032378 151664 151939 -	LK032378	151664	151939	6	0	3	Plant_SRP	2	-	exon-exon	transcript,exon,gene
LK032627 111579 133173 -	LK032627	111579	133173	6	0	3	not_annotated	1	-	intergenic-intergenic	not_annotated
LK032755 114273 114626 -	LK032755	114273	114626	6	0	3	BnaCnng15820D	1	-	exon-exon	transcript,gene,exon,CDS,three_prime_utr
LK036397 4682 5353 -	LK036397	4682	5353	6	0	3	not_annotated	1	-	intergenic-intergenic	not_annotated
LK050018 397 960 +	LK050018	397	960	6	0	3	BnaAnng40580D	1	+	exon-exon	CDS,transcript,exon,gene
LK031789 187717 188328 -	LK031789	187717	188328	5	0	2.5	not_annotated	2	-	intergenic-intergenic	not_annotated
LK031837 1560470 1560686 +	LK031837	1560470	1560686	5	0	2.5	BnaC03g49860D	2	+	exon-exon	transcript,five_prime_utr,gene,exon,CDS
LK032005 285865 287228 +	LK032005	285865	287228	5	0	2.5	BnaA05g17170D	1	+	exon-exon	transcript,gene,exon,CDS,three_prime_utr
LK032079 484540 484919 -	LK032079	484540	484919	5	0	2.5	BnaC04g03010D	2	-	intron-exon	CDS,transcript,exon,gene
LK032453 1462 2230 -	LK032453	1462	2230	0	5	2.5	BnaC05g11210D	1	-	exon-exon	CDS,transcript,exon,gene
LK032552 50273 50692 -	LK032552	50273	50692	5	0	2.5	not_annotated	2	-	intergenic-intergenic	not_annotated
LK032563 246112 246167 +	LK032563	246112	246167	0	5	2.5	BnaC02g33040D	2	+	exon-exon	CDS,transcript,exon,gene
LK043135 1733 2026 -	LK043135	1733	2026	5	0	2.5	not_annotated	1	-	intergenic-intergenic	not_annotated
LK031815 1884440 1884777 +	LK031815	1884440	1884777	4	0	2	BnaA03g06160D	1	+	exon-exon	CDS,transcript,exon,gene
LK031838 34105 34585 -	LK031838	34105	34585	4	0	2	BnaA03g16770D	1	-	exon-exon	CDS,transcript,exon,gene
LK032043 84087 84652 -	LK032043	84087	84652	4	0	2	BnaC03g21920D	1	-	exon-exon	transcript,gene,exon,CDS,three_prime_utr
LK032075 638793 639180 -	LK032075	638793	639180	4	0	2	BnaC01g26930D	1	-	exon-intron	CDS,transcript,exon,gene
LK032270 316037 316815 -	LK032270	316037	316815	0	4	2	BnaA02g34020D	1	-	exon-exon	CDS,transcript,exon,gene
LK033921 17256 18908 +	LK033921	17256	18908	0	4	2	BnaA01g34800D	2	+	exon-intron	CDS,transcript,exon,gene
LK041923 1571 1648 +	LK041923	1571	1648	4	0	2	BnaCnng68070D	2	+	exon-exon	CDS,transcript,exon,gene
LK031834 1248594 1249392 -	LK031834	1248594	1249392	0	3	1.5	BnaC08g17260D	1	-	exon-exon	CDS,transcript,exon,gene
LK031856 882835 883251 +	LK031856	882835	883251	0	3	1.5	BnaA03g08730D	1	+	exon-exon	CDS,transcript,exon,gene
LK031882 5743 6325 +	LK031882	5743	6325	0	3	1.5	BnaC09g23660D	1	+	exon-exon	transcript,five_prime_utr,gene,exon,CDS
LK031894 989478 990271 -	LK031894	989478	990271	3	0	1.5	BnaA07g30840D	1	-	exon-exon	transcript,five_prime_utr,gene,exon,CDS
LK031915 991716 991907 -	LK031915	991716	991907	3	0	1.5	BnaC09g27520D	1	-	intron-exon	CDS,transcript,exon,gene
LK031980 799997 800796 +	LK031980	799997	800796	3	0	1.5	BnaA03g17560D	1	+	exon-exon	CDS,transcript,exon,gene
LK031997 500195 500293 +	LK031997	500195	500293	0	3	1.5	BnaC05g23610D	1	+	exon-exon	CDS,transcript,exon,gene
LK032143 45998 46695 -	LK032143	45998	46695	0	3	1.5	not_annotated	2	-	intergenic-intergenic	not_annotated
LK032155 230743 231003 +	LK032155	230743	231003	3	0	1.5	BnaC01g37790D	1	+	exon-exon	CDS,transcript,exon,gene
LK032643 51929 52534 -	LK032643	51929	52534	3	0	1.5	BnaA02g17730D	1	-	intergenic-exon	transcript,gene,exon,not_annotated,CDS
LK032891 85002 85037 -	LK032891	85002	85037	3	0	1.5	not_annotated	1	-	intergenic-intergenic	not_annotated
LK034492 9428 10147 -	LK034492	9428	10147	3	0	1.5	BnaCnng44230D	1	-	exon-exon	CDS,transcript,exon,gene
LK034680 3566 3646 +	LK034680	3566	3646	3	0	1.5	BnaCnng45920D	1	+	exon-exon	CDS,transcript,exon,gene
LK031816 1134364 1134597 -	LK031816	1134364	1134597	2	0	1	BnaA01g10360D	2	-	exon-exon	CDS,transcript,exon,gene
LK031817 1087666 1087961 +	LK031817	1087666	1087961	0	2	1	not_annotated	2	+	intergenic-intergenic	not_annotated
LK031818 1774653 1775314 -	LK031818	1774653	1775314	2	0	1	not_annotated	2	-	intergenic-intergenic	not_annotated
LK031830 514179 514505 +	LK031830	514179	514505	2	0	1	BnaC01g12720D	1	+	exon-exon	transcript,three_prime_utr,exon,gene
LK031838 35472 35674 -	LK031838	35472	35674	2	0	1	BnaA03g16770D	2	-	exon-exon	CDS,transcript,exon,gene
LK031894 776691 777445 +	LK031894	776691	777445	2	0	1	BnaA07g30350D	1	+	exon-exon	transcript,five_prime_utr,gene,exon,CDS
LK031955 193145 193384 -	LK031955	193145	193384	0	2	1	not_annotated	1	-	intergenic-intergenic	not_annotated
LK032206 21055 21587 -	LK032206	21055	21587	1	1	1	not_annotated	2	-	intergenic-intergenic	not_annotated
LK032223 266469 266896 +	LK032223	266469	266896	0	2	1	BnaA06g19410D	1	+	intergenic-exon	transcript,five_prime_utr,gene,exon,not_annotated
LK032557 26873 27924 -	LK032557	26873	27924	0	2	1	BnaAnng07080D	1	-	exon-exon	CDS,transcript,exon,gene
LK032822 108185 108588 -	LK032822	108185	108588	2	0	1	BnaA03g51010D	1	-	exon-exon	CDS,transcript,exon,gene
LK034324 19972 20215 -	LK034324	19972	20215	2	0	1	BnaUnng00850D	1	-	exon-exon	CDS,transcript,exon,gene
LK035484 13194 13339 -	LK035484	13194	13339	0	2	1	BnaCnng52460D	2	-	exon-exon	CDS,transcript,exon,gene
LK031795 1286278 1286864 -	LK031795	1286278	1286864	1	0	0.5	not_annotated	1	-	intergenic-intergenic	not_annotated
LK031804 2085956 2086091 -	LK031804	2085956	2086091	1	0	0.5	BnaA01g00600D	2	-	exon-exon	CDS,transcript,exon,gene
LK031851 1525765 1525931 +	LK031851	1525765	1525931	0	1	0.5	BnaC02g31570D	1	+	exon-exon	CDS,transcript,exon,gene
LK031869 316560 316937 -	LK031869	316560	316937	0	1	0.5	not_annotated	1	-	intergenic-intergenic	not_annotated
LK031874 1440853 1441005 -	LK031874	1440853	1441005	1	0	0.5	not_annotated	1	-	intergenic-intergenic	not_annotated
LK031895 556784 558578 -	LK031895	556784	558578	1	0	0.5	BnaA08g22230D	1	-	exon-exon	CDS,transcript,exon,gene
LK031897 531820 531997 +	LK031897	531820	531997	1	0	0.5	BnaC09g45450D	1	+	exon-exon	CDS,transcript,exon,gene
LK031936 695345 695828 -	LK031936	695345	695828	0	1	0.5	BnaC02g07610D	1	-	exon-exon	CDS,transcript,exon,gene
LK031983 881947 882508 -	LK031983	881947	882508	1	0	0.5	BnaA06g15470D	1	-	exon-exon	CDS,transcript,exon,gene
LK032003 529610 529958 -	LK032003	529610	529958	0	1	0.5	not_annotated	1	-	intergenic-intergenic	not_annotated
LK032099 308343 308699 -	LK032099	308343	308699	0	1	0.5	Intron_gpII	2	-	exon-intergenic	not_annotated,transcript,exon,gene
LK032392 209828 210336 +	LK032392	209828	210336	0	1	0.5	BnaC06g03670D	1	+	exon-exon	CDS,transcript,exon,gene
LK032451 62375 62419 -	LK032451	62375	62419	1	0	0.5	BnaC07g07110D	2	-	exon-exon	CDS,transcript,exon,gene
LK032476 215834 216457 +	LK032476	215834	216457	1	0	0.5	BnaA03g53180D	1	+	exon-exon	CDS,transcript,exon,gene
LK032493 264300 264372 +	LK032493	264300	264372	1	0	0.5	BnaC08g26240D	2	+	exon-exon	start_codon,transcript,gene,exon,CDS
LK033547 20090 21561 +	LK033547	20090	21561	0	1	0.5	BnaC04g56910D	1	+	exon-exon	CDS,transcript,exon,gene
LK033808 39769 40740 -	LK033808	39769	40740	1	0	0.5	not_annotated	2	-	intergenic-intergenic	not_annotated
LK033921 17256 18293 +	LK033921	17256	18293	1	0	0.5	BnaA01g34800D	2	+	exon-intron	CDS,transcript,exon,gene
LK033962 32610 33538 +	LK033962	32610	33538	1	0	0.5	BnaC07g48490D	1	+	exon-exon	CDS,transcript,exon,gene
LK034324 4623 4877 +	LK034324	4623	4877	0	1	0.5	tRNA-Asn	1	+	intergenic-intergenic	not_annotated
LK042359 1046 1461 +	LK042359	1046	1461	1	0	0.5	BnaAnng33970D	1	+	exon-exon	CDS,transcript,exon,gene

## Sheet: Supplementary Tab. S5
Supplementary Tab. S5: circRNAs detected with CIRI2 in phloem samples in circRNA library sequencing data.
LOC	circRNA_ID	chr	circRNA_start	circRNA_end	Phloemcirc1_junction_reads	Phloemcirc2_junction_reads	Phloemcirc_Mean_junction_reads	SM_MS_SMS	Phloemcirc1_non_junction_reads	Phloemcirc2_non_junction_reads	Phloemcirc1_junction_reads_ratio	Phloemcirc2_junction_reads_ratio	circRNA_type	gene_id	strand	junction_reads_ID
LK032372 242287 323778	LK032372:242287|323778	LK032372	242287	323778	65	16	40.5	6_1_7	59	65	0.688	0.33	intergenic_region	n/a	-	A00808:1088:HLHHFDSX3:3:1611:27688:13338,A00808:1088:HLHHFDSX3:3:1619:27742:35571,A00808:1088:HLHHFDSX3:3:2265:20763:24330,A00808:1088:HLHHFDSX3:3:1537:29604:36918,A00808:1088:HLHHFDSX3:3:1538:28348:3646,A00808:1088:HLHHFDSX3:3:2177:14642:21872,A00808:1088:HLHHFDSX3:3:2219:2962:12633,A00808:1088:HLHHFDSX3:3:2344:8558:29904,A00808:1088:HLHHFDSX3:3:2417:2654:11945,A00808:1088:HLHHFDSX3:3:2417:3034:…
LK031993 761778 768450	LK031993:761778|768450	LK031993	761778	768450	17	41	29	1_0_2	15	33	0.694	0.713	intergenic_region	n/a	-	A00808:1088:HLHHFDSX3:3:2250:3549:35070,A00808:1088:HLHHFDSX3:3:2436:3540:21089,A00808:1088:HLHHFDSX3:3:1235:5864:5822,A00808:1088:HLHHFDSX3:3:1251:5186:5181,A00808:1088:HLHHFDSX3:3:1251:5321:6010,A00808:1088:HLHHFDSX3:3:1268:14199:8202,A00808:1088:HLHHFDSX3:3:1268:15076:8688,A00808:1088:HLHHFDSX3:3:1139:17201:17096,A00808:1088:HLHHFDSX3:3:1139:19497:21512,A00808:1088:HLHHFDSX3:3:1208:26060:17409…
LK031797 1982759 1983857	LK031797:1982759|1983857	LK031797	1982759	1983857	4	42	23	1_1_0	21	0	0.276	1	exon	GSBRNA2T00103538001,	+	A00808:1088:HLHHFDSX3:3:2454:5602:24283,A00808:1088:HLHHFDSX3:3:2454:2320:28494,A00808:1088:HLHHFDSX3:3:1269:16577:28698,A00808:1088:HLHHFDSX3:3:1353:24153:18928,
LK032330 191586 192888	LK032330:191586|192888	LK032330	191586	192888	0	36	18	3_2_1	0	20	0	0.783	intergenic_region	n/a	-	A00808:1088:HLHHFDSX3:2:2543:2917:35196,A00808:1088:HLHHFDSX3:2:2544:3577:14638,A00808:1088:HLHHFDSX3:2:1337:19723:20494,A00808:1088:HLHHFDSX3:2:1338:20311:20572,A00808:1088:HLHHFDSX3:2:1156:26033:26036,A00808:1088:HLHHFDSX3:2:1156:25310:30953,A00808:1088:HLHHFDSX3:2:1174:19886:3991,A00808:1088:HLHHFDSX3:2:1676:11198:20165,A00808:1088:HLHHFDSX3:2:2614:29731:4413,A00808:1088:HLHHFDSX3:2:2626:30671…
LK032206 21055 21587	LK032206:21055|21587	LK032206	21055	21587	33	0	16.5	3_2_1	65	0	0.504	0	intergenic_region	n/a	+	A00808:1088:HLHHFDSX3:3:2242:23963:16250,A00808:1088:HLHHFDSX3:3:2323:5864:12962,A00808:1088:HLHHFDSX3:3:1522:11189:10535,A00808:1088:HLHHFDSX3:3:1524:19994:28855,A00808:1088:HLHHFDSX3:3:1553:20283:16861,A00808:1088:HLHHFDSX3:3:2160:10194:29763,A00808:1088:HLHHFDSX3:3:2360:19868:19554,A00808:1088:HLHHFDSX3:3:2113:15998:10974,A00808:1088:HLHHFDSX3:3:2470:31078:12132,A00808:1088:HLHHFDSX3:3:2512:18…
LK031960 346929 347294	LK031960:346929|347294	LK031960	346929	347294	0	33	16.5	1_1_0	0	75	0	0.468	intergenic_region	n/a	+	A00459:348:HJWFTDSX3:1:2113:27362:7232,A00808:1088:HLHHFDSX3:2:2314:24560:23359,A00808:1088:HLHHFDSX3:2:1340:8666:36104,A00808:1088:HLHHFDSX3:2:1357:29595:5682,A00808:1088:HLHHFDSX3:2:1257:20943:24893,A00808:1088:HLHHFDSX3:2:1208:28103:30843,A00808:1088:HLHHFDSX3:2:1217:4309:13025,A00808:1088:HLHHFDSX3:2:1218:5728:2613,A00808:1088:HLHHFDSX3:2:1526:3531:19163,A00808:1088:HLHHFDSX3:2:1629:29451:233…
LK031909 615171 615536	LK031909:615171|615536	LK031909	615171	615536	0	32	16	1_1_0	0	4	0	0.941	exon	GSBRNA2T00107499001,	+	A00459:348:HJWFTDSX3:1:2131:24234:15468,A00808:1088:HLHHFDSX3:2:2261:5385:4053,A00808:1088:HLHHFDSX3:2:2261:5801:4304,A00808:1088:HLHHFDSX3:2:1402:8006:25379,A00808:1088:HLHHFDSX3:2:1402:8260:25755,A00808:1088:HLHHFDSX3:2:1250:17635:18035,A00808:1088:HLHHFDSX3:2:1241:14904:34726,A00808:1088:HLHHFDSX3:2:1521:22761:29450,A00808:1088:HLHHFDSX3:2:1521:22806:29465,A00808:1088:HLHHFDSX3:2:1521:23131:29…
LK031927 332929 333596	LK031927:332929|333596	LK031927	332929	333596	0	32	16	1_1_0	0	0	0	1	intergenic_region	n/a	+	A00808:1088:HLHHFDSX3:2:2528:31222:32174,A00808:1088:HLHHFDSX3:2:2529:30463:9189,A00808:1088:HLHHFDSX3:2:2529:29695:14998,A00808:1088:HLHHFDSX3:2:2533:5683:5290,A00808:1088:HLHHFDSX3:2:2574:21703:10927,A00459:348:HJWFTDSX3:1:2127:3432:17143,A00459:348:HJWFTDSX3:1:2127:3360:17174,A00459:348:HJWFTDSX3:1:2127:2555:18223,A00808:1088:HLHHFDSX3:2:2264:25979:26882,A00808:1088:HLHHFDSX3:2:2264:25418:2738…
LK032008 622555 622953	LK032008:622555|622953	LK032008	622555	622953	0	32	16	1_1_0	0	683	0	0.086	exon	GSBRNA2T00048956001,	+	A00459:348:HJWFTDSX3:1:1518:8549:33865,A00808:1088:HLHHFDSX3:2:1349:7003:26021,A00808:1088:HLHHFDSX3:2:1349:6876:26522,A00808:1088:HLHHFDSX3:2:1412:30427:1548,A00808:1088:HLHHFDSX3:2:1213:26115:19194,A00808:1088:HLHHFDSX3:2:1236:10936:9095,A00808:1088:HLHHFDSX3:2:1445:17020:19507,A00808:1088:HLHHFDSX3:2:1445:17644:30890,A00808:1088:HLHHFDSX3:2:1656:24867:6010,A00808:1088:HLHHFDSX3:2:2659:4924:267…
LK032011 592812 605992	LK032011:592812|605992	LK032011	592812	605992	18	12	15	1_1_0	0	19	1	0.558	intergenic_region	n/a	-	A00808:1088:HLHHFDSX3:3:1610:8612:15029,A00808:1088:HLHHFDSX3:3:2231:20600:30029,A00808:1088:HLHHFDSX3:3:2357:16514:21731,A00808:1088:HLHHFDSX3:3:2510:2184:13604,A00808:1088:HLHHFDSX3:3:1239:2293:18584,A00808:1088:HLHHFDSX3:3:1301:31033:8140,A00808:1088:HLHHFDSX3:3:1301:30915:8155,A00808:1088:HLHHFDSX3:3:1301:30752:8187,A00808:1088:HLHHFDSX3:3:1363:17951:32894,A00808:1088:HLHHFDSX3:3:1459:7057:36…
LK031872 964265 964766	LK031872:964265|964766	LK031872	964265	964766	30	0	15	3_2_0	707	0	0.078	0	exon	GSBRNA2T00154278001,	-	A00808:1088:HLHHFDSX3:3:1615:2817:12571,A00808:1088:HLHHFDSX3:3:1624:18412:11083,A00808:1088:HLHHFDSX3:3:1515:30626:3239,A00808:1088:HLHHFDSX3:3:1531:10827:7717,A00808:1088:HLHHFDSX3:3:1560:21314:15859,A00808:1088:HLHHFDSX3:3:2205:12943:1548,A00808:1088:HLHHFDSX3:3:2413:16062:8985,A00808:1088:HLHHFDSX3:3:2132:10357:31422,A00808:1088:HLHHFDSX3:3:2132:10267:31548,A00808:1088:HLHHFDSX3:3:2445:15917:…
LK031817 1087666 1087961	LK031817:1087666|1087961	LK031817	1087666	1087961	0	30	15	2_2_0	0	27	0	0.69	intergenic_region	n/a	-	A00808:1088:HLHHFDSX3:2:1440:2944:33552,A00808:1088:HLHHFDSX3:2:1440:2871:33583,A00808:1088:HLHHFDSX3:2:1511:20482:33364,A00808:1088:HLHHFDSX3:2:1511:19895:35446,A00808:1088:HLHHFDSX3:2:1667:1877:2832,A00808:1088:HLHHFDSX3:2:2149:25870:20995,A00808:1088:HLHHFDSX3:2:2475:10267:4742,A00808:1088:HLHHFDSX3:2:2502:27661:8907,A00459:348:HJWFTDSX3:1:1429:18394:20478,A00459:348:HJWFTDSX3:1:1433:2808:3162…
LK031953 680947 682723	LK031953:680947|682723	LK031953	680947	682723	0	28	14	1_2_1	0	39	0	0.589	intergenic_region	n/a	-	A00808:1088:HLHHFDSX3:2:2516:6325:20462,A00459:348:HJWFTDSX3:1:1512:30427:16861,A00459:348:HJWFTDSX3:1:1555:31575:10802,A00459:348:HJWFTDSX3:1:1555:31702:12587,A00459:348:HJWFTDSX3:1:1555:31232:12837,A00459:348:HJWFTDSX3:1:2129:12129:7529,A00808:1088:HLHHFDSX3:2:2265:23222:15624,A00808:1088:HLHHFDSX3:2:1264:23032:24972,A00808:1088:HLHHFDSX3:2:1268:26304:19366,A00808:1088:HLHHFDSX3:2:1268:31376:22…
LK031813 2017074 2018095	LK031813:2017074|2018095	LK031813	2017074	2018095	8	19	13.5	1_1_0	0	17	1	0.691	exon	GSBRNA2T00129148001,	+	A00808:1088:HLHHFDSX3:3:2118:11008:29731,A00808:1088:HLHHFDSX3:3:2135:26377:27038,A00808:1088:HLHHFDSX3:3:2135:27516:28040,A00808:1088:HLHHFDSX3:3:2135:27525:28213,A00808:1088:HLHHFDSX3:3:1230:13178:32424,A00808:1088:HLHHFDSX3:3:1349:19271:7842,A00808:1088:HLHHFDSX3:3:2567:8820:6402,A00808:1088:HLHHFDSX3:3:1414:24605:24690,
LK031823 1895973 1903835	LK031823:1895973|1903835	LK031823	1895973	1903835	10	17	13.5	1_2_0	0	20	1	0.63	intergenic_region	n/a	+	A00808:1088:HLHHFDSX3:3:1578:16776:6934,A00808:1088:HLHHFDSX3:3:2165:23032:5588,A00808:1088:HLHHFDSX3:3:2650:24623:29450,A00808:1088:HLHHFDSX3:3:2551:4698:4022,A00808:1088:HLHHFDSX3:3:1439:3233:10316,A00808:1088:HLHHFDSX3:3:2165:21088:5321,A00808:1088:HLHHFDSX3:3:2232:23836:20071,A00808:1088:HLHHFDSX3:3:2232:21224:20838,A00808:1088:HLHHFDSX3:3:2551:4526:4038,A00808:1088:HLHHFDSX3:3:1451:19587:269…
LK031967 7043 7475	LK031967:7043|7475	LK031967	7043	7475	0	27	13.5	1_1_0	0	16	0	0.771	exon	GSBRNA2T00121797001,	+	A00459:348:HJWFTDSX3:1:1540:22941:19523,A00459:348:HJWFTDSX3:1:1540:23050:19586,A00459:348:HJWFTDSX3:1:1575:29803:11303,A00459:348:HJWFTDSX3:1:1642:16875:25739,A00459:348:HJWFTDSX3:1:2128:31006:3583,A00808:1088:HLHHFDSX3:2:2228:23285:34929,A00808:1088:HLHHFDSX3:2:2228:23701:35681,A00808:1088:HLHHFDSX3:2:1443:11614:18787,A00808:1088:HLHHFDSX3:2:1515:7265:7936,A00808:1088:HLHHFDSX3:2:1640:23149:103…
LK031787 3108939 3109503	LK031787:3108939|3109503	LK031787	3108939	3109503	26	0	13	1_1_0	32	0	0.619	0	intergenic_region	n/a	+	A00808:1088:HLHHFDSX3:3:1564:3314:1157,A00808:1088:HLHHFDSX3:3:1510:12391:32753,A00808:1088:HLHHFDSX3:3:1510:12255:32831,A00808:1088:HLHHFDSX3:3:1510:12283:33411,A00808:1088:HLHHFDSX3:3:1515:27453:25801,A00808:1088:HLHHFDSX3:3:1515:27335:25974,A00808:1088:HLHHFDSX3:3:1670:10737:8938,A00808:1088:HLHHFDSX3:3:2426:27516:7153,A00808:1088:HLHHFDSX3:3:2515:2826:33912,A00808:1088:HLHHFDSX3:3:2515:2202:3…
LK032008 850664 851682	LK032008:850664|851682	LK032008	850664	851682	0	26	13	0_1_1	0	1	0	0.981	exon	GSBRNA2T00049015001,	+	A00808:1088:HLHHFDSX3:2:2516:4074:15436,A00808:1088:HLHHFDSX3:2:2516:4119:16297,A00808:1088:HLHHFDSX3:2:2516:3115:26960,A00459:348:HJWFTDSX3:1:2162:21368:35650,A00459:348:HJWFTDSX3:1:2207:29197:15170,A00808:1088:HLHHFDSX3:2:2223:12997:4116,A00808:1088:HLHHFDSX3:2:2223:12707:4241,A00808:1088:HLHHFDSX3:2:2223:12165:5400,A00808:1088:HLHHFDSX3:2:2233:12292:27320,A00808:1088:HLHHFDSX3:2:2233:13530:295…
LK031958 194117 194930	LK031958:194117|194930	LK031958	194117	194930	0	25	12.5	1_1_0	0	85	0	0.37	exon	GSBRNA2T00119553001,	+	A00808:1088:HLHHFDSX3:2:2516:10185:5729,A00808:1088:HLHHFDSX3:2:2566:6451:35650,A00808:1088:HLHHFDSX3:2:2572:27896:30827,A00808:1088:HLHHFDSX3:2:2278:4716:1391,A00808:1088:HLHHFDSX3:2:2312:10673:6386,A00808:1088:HLHHFDSX3:2:2312:10728:14998,A00808:1088:HLHHFDSX3:2:1353:13214:19554,A00808:1088:HLHHFDSX3:2:1473:18638:18803,A00808:1088:HLHHFDSX3:2:1473:18367:27352,A00808:1088:HLHHFDSX3:2:1663:30716:…
LK031830 1574028 1575933	LK031830:1574028|1575933	LK031830	1574028	1575933	0	24	12	1_1_0	0	207	0	0.188	intergenic_region	n/a	+	A00808:1088:HLHHFDSX3:2:1269:30897:4398,A00808:1088:HLHHFDSX3:2:2612:9073:27759,A00808:1088:HLHHFDSX3:2:2632:18267:5353,A00808:1088:HLHHFDSX3:2:2448:31241:20650,A00808:1088:HLHHFDSX3:2:2471:25464:8108,A00808:1088:HLHHFDSX3:2:2471:24758:12493,A00808:1088:HLHHFDSX3:2:2476:14606:1548,A00808:1088:HLHHFDSX3:2:1570:10529:4038,A00459:348:HJWFTDSX3:1:1139:13801:3443,A00459:348:HJWFTDSX3:1:1232:5231:29371…
LK032039 335598 336254	LK032039:335598|336254	LK032039	335598	336254	0	24	12	1_1_0	0	43	0	0.527	exon	GSBRNA2T00078427001,	-	A00808:1088:HLHHFDSX3:2:2238:29432:3490,A00808:1088:HLHHFDSX3:2:2238:29812:3646,A00808:1088:HLHHFDSX3:2:2238:31403:4742,A00808:1088:HLHHFDSX3:2:1365:30237:7576,A00808:1088:HLHHFDSX3:2:1417:19922:34178,A00808:1088:HLHHFDSX3:2:1149:5602:17300,A00808:1088:HLHHFDSX3:2:1238:31367:28917,A00808:1088:HLHHFDSX3:2:1630:7690:31908,A00808:1088:HLHHFDSX3:2:2630:9028:7012,A00459:348:HJWFTDSX3:1:2248:32533:8453…
LK032298 346136 346536	LK032298:346136|346536	LK032298	346136	346536	0	24	12	1_1_0	0	17	0	0.738	intron	GSBRNA2T00052772001,	-	A00459:348:HJWFTDSX3:1:2111:19985:7764,A00808:1088:HLHHFDSX3:2:1352:3079:27398,A00808:1088:HLHHFDSX3:2:1353:1325:2879,A00808:1088:HLHHFDSX3:2:1329:9932:26897,A00808:1088:HLHHFDSX3:2:1329:9706:27414,A00808:1088:HLHHFDSX3:2:1333:19479:2816,A00808:1088:HLHHFDSX3:2:2606:15474:31548,A00459:348:HJWFTDSX3:1:2455:4987:10347,A00459:348:HJWFTDSX3:1:1250:1750:3333,A00459:348:HJWFTDSX3:1:1269:29378:28103,A00…
LK032372 272453 351303	LK032372:272453|351303	LK032372	272453	351303	0	24	12	1_1_0	0	71	0	0.403	intergenic_region	n/a	+	A00808:1088:HLHHFDSX3:2:2560:31828:6825,A00808:1088:HLHHFDSX3:2:2574:7943:18098,A00459:348:HJWFTDSX3:1:2103:32018:6277,A00459:348:HJWFTDSX3:1:2103:31322:6417,A00459:348:HJWFTDSX3:1:2120:28094:24189,A00808:1088:HLHHFDSX3:2:2225:14751:23625,A00808:1088:HLHHFDSX3:2:2226:11605:2769,A00808:1088:HLHHFDSX3:2:1326:14877:32957,A00808:1088:HLHHFDSX3:2:1160:29704:36182,A00808:1088:HLHHFDSX3:2:1161:28908:104…
LK031956 1066825 1067151	LK031956:1066825|1067151	LK031956	1066825	1067151	23	0	11.5	1_1_0	8	0	0.852	0	exon	GSBRNA2T00119329001,	+	A00808:1088:HLHHFDSX3:3:2270:8730:1047,A00808:1088:HLHHFDSX3:3:2270:10140:1517,A00808:1088:HLHHFDSX3:3:1478:17436:18098,A00808:1088:HLHHFDSX3:3:1507:18023:4586,A00808:1088:HLHHFDSX3:3:1667:23231:9220,A00808:1088:HLHHFDSX3:3:1667:23303:10848,A00808:1088:HLHHFDSX3:3:2513:18882:33160,A00808:1088:HLHHFDSX3:3:2513:18186:34115,A00808:1088:HLHHFDSX3:3:1245:18087:18317,A00808:1088:HLHHFDSX3:3:1245:19705:…
LK032012 305966 306938	LK032012:305966|306938	LK032012	305966	306938	23	0	11.5	1_1_0	47	0	0.495	0	exon	GSBRNA2T00049702001,	+	A00808:1088:HLHHFDSX3:3:1574:23375:28322,A00808:1088:HLHHFDSX3:3:1574:23348:28338,A00808:1088:HLHHFDSX3:3:2262:9218:17769,A00808:1088:HLHHFDSX3:3:2262:9299:18004,A00808:1088:HLHHFDSX3:3:2314:7238:32189,A00808:1088:HLHHFDSX3:3:2421:17526:32033,A00808:1088:HLHHFDSX3:3:1669:4526:34569,A00808:1088:HLHHFDSX3:3:2122:23737:8469,A00808:1088:HLHHFDSX3:3:2473:3423:3255,A00808:1088:HLHHFDSX3:3:1217:27633:37…
LK031905 67346 67772	LK031905:67346|67772	LK031905	67346	67772	0	23	11.5	1_1_0	0	21	0	0.687	exon	GSBRNA2T00106038001,	+	A00808:1088:HLHHFDSX3:2:2255:11333:3020,A00808:1088:HLHHFDSX3:2:2265:23927:21386,A00808:1088:HLHHFDSX3:2:1431:1443:35806,A00808:1088:HLHHFDSX3:2:1255:11360:21418,A00808:1088:HLHHFDSX3:2:1442:2076:21903,A00808:1088:HLHHFDSX3:2:2152:10285:10128,A00459:348:HJWFTDSX3:1:2640:28646:13119,A00808:1088:HLHHFDSX3:2:2354:32334:8328,A00808:1088:HLHHFDSX3:2:2408:18322:29215,A00808:1088:HLHHFDSX3:2:2409:18964:…
LK032970 16048 16675	LK032970:16048|16675	LK032970	16048	16675	0	23	11.5	1_1_0	0	0	0	1	exon	GSBRNA2T00098329001,	+	A00808:1088:HLHHFDSX3:2:2532:25364:17487,A00808:1088:HLHHFDSX3:2:2540:10411:2112,A00808:1088:HLHHFDSX3:2:2540:10122:9032,A00808:1088:HLHHFDSX3:2:2552:8196:3630,A00808:1088:HLHHFDSX3:2:2576:4345:22420,A00808:1088:HLHHFDSX3:2:2576:4164:22576,A00459:348:HJWFTDSX3:1:1619:30960:4288,A00459:348:HJWFTDSX3:1:1619:32108:4492,A00808:1088:HLHHFDSX3:2:2230:25825:33536,A00808:1088:HLHHFDSX3:2:2230:26133:33849…
LK031838 1169307 1191699	LK031838:1169307|1191699	LK031838	1169307	1191699	8	14	11	1_2_0	39	117	0.291	0.193	intergenic_region	n/a	-	A00808:1088:HLHHFDSX3:3:2541:22363:28322,A00808:1088:HLHHFDSX3:3:2541:22498:28557,A00808:1088:HLHHFDSX3:3:1631:21332:24533,A00808:1088:HLHHFDSX3:3:1538:16703:11130,A00808:1088:HLHHFDSX3:3:2153:7482:2926,A00808:1088:HLHHFDSX3:3:2373:21441:24690,A00459:348:HJWFTDSX3:1:2651:17372:15765,A00808:1088:HLHHFDSX3:3:2541:21992:29027,
LK032011 591113 604069	LK032011:591113|604069	LK032011	591113	604069	22	0	11	1_1_0	0	0	1	0	intergenic_region	n/a	-	A00808:1088:HLHHFDSX3:3:1615:13566:36417,A00808:1088:HLHHFDSX3:3:2247:12870:23594,A00808:1088:HLHHFDSX3:3:2247:13015:23782,A00808:1088:HLHHFDSX3:3:1473:12970:28808,A00808:1088:HLHHFDSX3:3:1540:7328:5916,A00808:1088:HLHHFDSX3:3:2113:15483:3004,A00808:1088:HLHHFDSX3:3:2129:4155:28886,A00808:1088:HLHHFDSX3:3:2129:4056:28995,A00459:348:HJWFTDSX3:1:2341:5439:32456,A00459:348:HJWFTDSX3:1:2341:5132:3251…
LK031799 1989522 1989952	LK031799:1989522|1989952	LK031799	1989522	1989952	0	22	11	1_1_0	0	122	0	0.265	exon	GSBRNA2T00109238001,	-	A00808:1088:HLHHFDSX3:2:2528:11270:14904,A00808:1088:HLHHFDSX3:2:2528:11858:14920,A00808:1088:HLHHFDSX3:2:2533:11297:16172,A00808:1088:HLHHFDSX3:2:2533:11324:16752,A00459:348:HJWFTDSX3:1:1532:10176:34240,A00459:348:HJWFTDSX3:1:2148:23710:3317,A00808:1088:HLHHFDSX3:2:2305:1642:3583,A00808:1088:HLHHFDSX3:2:1409:10230:28072,A00808:1088:HLHHFDSX3:2:1420:10637:7701,A00808:1088:HLHHFDSX3:2:1270:16785:1…
LK031834 1248594 1249392	LK031834:1248594|1249392	LK031834	1248594	1249392	0	22	11	1_1_0	0	0	0	1	exon	GSBRNA2T00139697001,	-	A00459:348:HJWFTDSX3:1:1629:28167:16924,A00808:1088:HLHHFDSX3:2:1377:6732:17190,A00808:1088:HLHHFDSX3:2:1240:3558:13291,A00808:1088:HLHHFDSX3:2:1449:8901:5603,A00808:1088:HLHHFDSX3:2:2164:21829:6699,A00808:1088:HLHHFDSX3:2:2451:24135:14074,A00808:1088:HLHHFDSX3:2:2451:25201:14231,A00808:1088:HLHHFDSX3:2:1577:17237:34162,A00459:348:HJWFTDSX3:1:1329:14452:14528,A00459:348:HJWFTDSX3:1:1629:28004:177…
LK032110 230541 230848	LK032110:230541|230848	LK032110	230541	230848	0	22	11	1_1_0	0	0	0	1	exon	GSBRNA2T00012782001,	-	A00808:1088:HLHHFDSX3:2:2558:22652:32487,A00459:348:HJWFTDSX3:1:1510:4074:11083,A00459:348:HJWFTDSX3:1:1510:4535:11162,A00459:348:HJWFTDSX3:1:1510:4444:11600,A00459:348:HJWFTDSX3:1:1602:1841:27602,A00459:348:HJWFTDSX3:1:2107:7220:35164,A00459:348:HJWFTDSX3:1:2130:2772:26804,A00808:1088:HLHHFDSX3:2:2263:12192:29434,A00808:1088:HLHHFDSX3:2:2264:10276:2628,A00808:1088:HLHHFDSX3:2:1428:30436:12430,A0…
LK032116 480045 481170	LK032116:480045|481170	LK032116	480045	481170	0	22	11	0_1_1	0	5085	0	0.009	intergenic_region	n/a	-	A00808:1088:HLHHFDSX3:2:2512:7771:3709,A00808:1088:HLHHFDSX3:2:2526:5990:14497,A00808:1088:HLHHFDSX3:2:1357:22236:24972,A00808:1088:HLHHFDSX3:2:1266:12427:20040,A00808:1088:HLHHFDSX3:2:1266:12463:20322,A00808:1088:HLHHFDSX3:2:1266:12798:28416,A00808:1088:HLHHFDSX3:2:1332:31024:22467,A00808:1088:HLHHFDSX3:2:1226:9182:33896,A00808:1088:HLHHFDSX3:2:2512:7726:3693,A00808:1088:HLHHFDSX3:2:1266:13765:2…
LK035503 10772 11362	LK035503:10772|11362	LK035503	10772	11362	0	22	11	1_1_1	0	0	0	1	intergenic_region	n/a	+	A00808:1088:HLHHFDSX3:2:1672:13250:34397,A00808:1088:HLHHFDSX3:2:2611:19434:27696,A00808:1088:HLHHFDSX3:2:2674:7446:26443,A00808:1088:HLHHFDSX3:2:2259:30047:18865,A00808:1088:HLHHFDSX3:2:1416:30201:34100,A00808:1088:HLHHFDSX3:2:1271:8820:18834,A00808:1088:HLHHFDSX3:2:1227:25925:33739,A00808:1088:HLHHFDSX3:2:1228:27073:26428,A00808:1088:HLHHFDSX3:2:1238:14199:23171,A00808:1088:HLHHFDSX3:2:1240:158…
LK032089 75807 177926	LK032089:75807|177926	LK032089	75807	177926	21	0	10.5	0_2_2	24	0	0.636	0	intergenic_region	n/a	+	A00808:1088:HLHHFDSX3:3:1567:23963:22388,A00808:1088:HLHHFDSX3:3:2247:18493:24283,A00808:1088:HLHHFDSX3:3:2247:17888:25081,A00808:1088:HLHHFDSX3:3:1514:31801:21057,A00808:1088:HLHHFDSX3:3:2229:22833:29512,A00808:1088:HLHHFDSX3:3:2505:22037:7059,A00808:1088:HLHHFDSX3:3:2505:21359:7451,A00808:1088:HLHHFDSX3:3:1322:9995:22028,A00808:1088:HLHHFDSX3:3:1322:10257:23015,A00459:348:HJWFTDSX3:1:1618:28465…
LK031848 974841 979916	LK031848:974841|979916	LK031848	974841	979916	0	21	10.5	1_1_1	0	17	0	0.712	intergenic_region	n/a	+	A00808:1088:HLHHFDSX3:2:2522:30707:23954,A00459:348:HJWFTDSX3:1:1546:21197:12712,A00459:348:HJWFTDSX3:1:2109:22987:7451,A00459:348:HJWFTDSX3:1:2163:21658:25755,A00459:348:HJWFTDSX3:1:2163:23927:32628,A00808:1088:HLHHFDSX3:2:1348:1407:34992,A00808:1088:HLHHFDSX3:2:1408:10538:6965,A00808:1088:HLHHFDSX3:2:1248:31665:22795,A00808:1088:HLHHFDSX3:2:1249:32759:10379,A00808:1088:HLHHFDSX3:2:1629:20103:45…
LK032557 26873 27924	LK032557:26873|27924	LK032557	26873	27924	0	21	10.5	0_1_1	0	0	0	1	exon	GSBRNA2T00076658001,	-	A00808:1088:HLHHFDSX3:2:2576:24704:18035,A00459:348:HJWFTDSX3:1:1604:13223:12273,A00459:348:HJWFTDSX3:1:2201:7509:6010,A00808:1088:HLHHFDSX3:2:1359:25599:22091,A00808:1088:HLHHFDSX3:2:2639:6912:33661,A00808:1088:HLHHFDSX3:2:2639:6732:33724,A00808:1088:HLHHFDSX3:2:2640:7500:8594,A00459:348:HJWFTDSX3:1:2520:18023:6746,A00808:1088:HLHHFDSX3:2:2476:13096:31407,A00808:1088:HLHHFDSX3:2:2304:27606:33395…
LK032134 513736 518088	LK032134:513736|518088	LK032134	513736	518088	20	0	10	1_1_0	11	0	0.784	0	intergenic_region	n/a	+	A00808:1088:HLHHFDSX3:3:1576:32009:6950,A00808:1088:HLHHFDSX3:3:1629:25183:22748,A00808:1088:HLHHFDSX3:3:2321:6967:32847,A00808:1088:HLHHFDSX3:3:1472:5240:21371,A00808:1088:HLHHFDSX3:3:2472:8467:11898,A00808:1088:HLHHFDSX3:3:2611:26313:23265,A00459:348:HJWFTDSX3:1:1232:14986:9596,A00459:348:HJWFTDSX3:1:1529:19669:30170,A00808:1088:HLHHFDSX3:3:2571:13657:24486,A00808:1088:HLHHFDSX3:3:1426:17228:33…
LK031804 1918292 1918901	LK031804:1918292|1918901	LK031804	1918292	1918901	0	20	10	1_1_0	0	15	0	0.727	exon	GSBRNA2T00121525001,	+	A00808:1088:HLHHFDSX3:2:1366:27208:6402,A00808:1088:HLHHFDSX3:2:1632:14344:18505,A00459:348:HJWFTDSX3:1:2217:1994:26772,A00459:348:HJWFTDSX3:1:2445:16432:25942,A00808:1088:HLHHFDSX3:2:2141:17996:36385,A00808:1088:HLHHFDSX3:2:2143:4797:25927,A00808:1088:HLHHFDSX3:2:2455:32615:28354,A00808:1088:HLHHFDSX3:2:2554:19886:22968,A00808:1088:HLHHFDSX3:2:2604:6316:11616,A00808:1088:HLHHFDSX3:2:2604:6424:11…
LK031882 261117 262969	LK031882:261117|262969	LK031882	261117	262969	0	20	10	1_0_1	0	12	0	0.769	intergenic_region	n/a	+	A00808:1088:HLHHFDSX3:2:2515:29225:28369,A00808:1088:HLHHFDSX3:2:1405:16016:26412,A00808:1088:HLHHFDSX3:2:1266:27588:16329,A00808:1088:HLHHFDSX3:2:1508:2003:33802,A00808:1088:HLHHFDSX3:2:2625:31286:16094,A00459:348:HJWFTDSX3:1:2362:5891:20212,A00808:1088:HLHHFDSX3:2:2478:28682:31845,A00808:1088:HLHHFDSX3:2:1612:2338:30686,A00459:348:HJWFTDSX3:1:1429:23122:30452,A00808:1088:HLHHFDSX3:2:2348:4453:2…
LK031862 570940 571436	LK031862:570940|571436	LK031862	570940	571436	0	19	9.5	2_2_0	0	116	0	0.247	exon	GSBRNA2T00150742001,	-	A00808:1088:HLHHFDSX3:2:2510:15772:14058,A00808:1088:HLHHFDSX3:2:2536:20121:34240,A00459:348:HJWFTDSX3:1:1476:24080:17832,A00459:348:HJWFTDSX3:1:1476:24596:20008,A00808:1088:HLHHFDSX3:2:2240:15058:8437,A00808:1088:HLHHFDSX3:2:1152:24994:28964,A00808:1088:HLHHFDSX3:2:1239:10429:16203,A00808:1088:HLHHFDSX3:2:1239:10899:22623,A00808:1088:HLHHFDSX3:2:2661:8467:3192,A00808:1088:HLHHFDSX3:2:2661:22435:…
LK031984 514556 515149	LK031984:514556|515149	LK031984	514556	515149	0	19	9.5	2_1_0	0	1	0	0.974	exon	GSBRNA2T00125606001,	+	A00459:348:HJWFTDSX3:1:1657:15194:2785,A00808:1088:HLHHFDSX3:2:2248:24035:23453,A00808:1088:HLHHFDSX3:2:1423:19596:19022,A00808:1088:HLHHFDSX3:2:1271:2220:22404,A00808:1088:HLHHFDSX3:2:1276:13847:35869,A00808:1088:HLHHFDSX3:2:1160:28800:26882,A00808:1088:HLHHFDSX3:2:1203:29559:34898,A00808:1088:HLHHFDSX3:2:2374:19940:15107,A00459:348:HJWFTDSX3:1:1657:14687:1658,A00808:1088:HLHHFDSX3:2:2230:3061:2…
LK032022 699702 700443	LK032022:699702|700443	LK032022	699702	700443	0	19	9.5	1_0_1	0	38	0	0.5	intergenic_region	n/a	-	A00459:348:HJWFTDSX3:1:2101:32009:19758,A00459:348:HJWFTDSX3:1:2111:22498:11271,A00459:348:HJWFTDSX3:1:2201:1868:9925,A00459:348:HJWFTDSX3:1:2201:1588:11036,A00808:1088:HLHHFDSX3:2:1364:18367:35681,A00808:1088:HLHHFDSX3:2:1422:7084:35368,A00808:1088:HLHHFDSX3:2:1247:17481:36464,A00808:1088:HLHHFDSX3:2:1248:16486:6183,A00808:1088:HLHHFDSX3:2:1336:22860:1877,A00808:1088:HLHHFDSX3:2:2631:30861:12821…
LK032265 104842 105617	LK032265:104842|105617	LK032265	104842	105617	0	19	9.5	1_0_1	0	53	0	0.418	exon	GSBRNA2T00046990001,	-	A00808:1088:HLHHFDSX3:2:2530:20274:21762,A00808:1088:HLHHFDSX3:2:2530:23213:22968,A00808:1088:HLHHFDSX3:2:2554:2220:9502,A00459:348:HJWFTDSX3:1:1453:5285:25207,A00808:1088:HLHHFDSX3:2:1255:22923:31579,A00808:1088:HLHHFDSX3:2:2110:6135:4507,A00808:1088:HLHHFDSX3:2:2110:6253:4586,A00808:1088:HLHHFDSX3:2:2161:6198:27602,A00808:1088:HLHHFDSX3:2:2502:3549:32189,A00459:348:HJWFTDSX3:1:1437:19036:19085,…
LK032343 328045 339259	LK032343:328045|339259	LK032343	328045	339259	0	19	9.5	1_1_0	0	12	0	0.76	intergenic_region	n/a	+	A00808:1088:HLHHFDSX3:2:2511:2076:24565,A00808:1088:HLHHFDSX3:2:2548:1931:9189,A00808:1088:HLHHFDSX3:2:2568:26151:16376,A00459:348:HJWFTDSX3:1:1469:7871:15060,A00808:1088:HLHHFDSX3:2:2227:19334:17534,A00808:1088:HLHHFDSX3:2:2305:15609:3474,A00808:1088:HLHHFDSX3:2:2305:15609:3537,A00808:1088:HLHHFDSX3:2:2305:15646:3537,A00808:1088:HLHHFDSX3:2:1346:21685:8860,A00808:1088:HLHHFDSX3:2:1364:30897:1100…
LK033123 56136 58146	LK033123:56136|58146	LK033123	56136	58146	0	19	9.5	1_1_0	0	25	0	0.603	exon	GSBRNA2T00007679001,	+	A00808:1088:HLHHFDSX3:2:2229:23411:29982,A00808:1088:HLHHFDSX3:2:2248:13078:12618,A00808:1088:HLHHFDSX3:2:2275:7817:33411,A00808:1088:HLHHFDSX3:2:2313:17788:32675,A00808:1088:HLHHFDSX3:2:2313:17978:33317,A00808:1088:HLHHFDSX3:2:1355:14064:27602,A00808:1088:HLHHFDSX3:2:1269:14552:4742,A00808:1088:HLHHFDSX3:2:1269:15429:4914,A00808:1088:HLHHFDSX3:2:1215:26874:20948,A00808:1088:HLHHFDSX3:2:1634:3188…
LK033832 5885 6517	LK033832:5885|6517	LK033832	5885	6517	0	19	9.5	1_1_0	0	0	0	1	exon	GSBRNA2T00028033001,	+	A00808:1088:HLHHFDSX3:2:2601:20057:26678,A00808:1088:HLHHFDSX3:2:2240:18792:12211,A00808:1088:HLHHFDSX3:2:2240:19361:13291,A00808:1088:HLHHFDSX3:2:2314:1452:3505,A00808:1088:HLHHFDSX3:2:1343:32515:14622,A00808:1088:HLHHFDSX3:2:1346:18204:36025,A00808:1088:HLHHFDSX3:2:1347:17644:24721,A00808:1088:HLHHFDSX3:2:1350:29921:7373,A00808:1088:HLHHFDSX3:2:1312:26096:12743,A00808:1088:HLHHFDSX3:2:1225:1041…
LK031982 494122 494774	LK031982:494122|494774	LK031982	494122	494774	18	0	9	1_1_0	69	0	0.343	0	exon	GSBRNA2T00125228001,	+	A00808:1088:HLHHFDSX3:3:1515:10619:5854,A00808:1088:HLHHFDSX3:3:1530:27832:29747,A00808:1088:HLHHFDSX3:3:1530:25834:30483,A00808:1088:HLHHFDSX3:3:2372:31729:26537,A00808:1088:HLHHFDSX3:3:1302:32226:30968,A00459:348:HJWFTDSX3:1:2101:20817:4163,A00459:348:HJWFTDSX3:1:1206:26133:29841,A00808:1088:HLHHFDSX3:3:2560:25916:14967,A00808:1088:HLHHFDSX3:3:2560:25762:17644,A00808:1088:HLHHFDSX3:3:1515:10167…
LK032661 151175 151586	LK032661:151175|151586	LK032661	151175	151586	18	0	9	1_1_0	50	0	0.419	0	exon	GSBRNA2T00083738001,	-	A00808:1088:HLHHFDSX3:3:1569:27136:31140,A00808:1088:HLHHFDSX3:3:1569:28556:31407,A00808:1088:HLHHFDSX3:3:1569:27281:33990,A00808:1088:HLHHFDSX3:3:2159:21522:5228,A00808:1088:HLHHFDSX3:3:2169:18023:12164,A00808:1088:HLHHFDSX3:3:2107:15112:16799,A00808:1088:HLHHFDSX3:3:2107:15112:16830,A00808:1088:HLHHFDSX3:3:2425:3314:8578,A00808:1088:HLHHFDSX3:3:2425:4291:8860,A00808:1088:HLHHFDSX3:3:2425:7328:1…
LK032160 524051 524578	LK032160:524051|524578	LK032160	524051	524578	0	18	9	1_1_0	0	45	0	0.444	exon	GSBRNA2T00026857001,	-	A00808:1088:HLHHFDSX3:2:2520:2917:6543,A00808:1088:HLHHFDSX3:2:1260:18023:13197,A00808:1088:HLHHFDSX3:2:1518:8314:24408,A00459:348:HJWFTDSX3:1:2340:8612:30874,A00808:1088:HLHHFDSX3:2:2214:3929:33379,A00808:1088:HLHHFDSX3:2:2214:3803:33411,A00808:1088:HLHHFDSX3:2:2443:18421:4836,A00808:1088:HLHHFDSX3:2:2444:1615:25050,A00808:1088:HLHHFDSX3:2:2520:3812:20838,A00808:1088:HLHHFDSX3:2:2276:4670:11490,…
LK031808 401045 401278	LK031808:401045|401278	LK031808	401045	401278	17	0	8.5	1_1_0	1236	0	0.027	0	intergenic_region	n/a	-	A00808:1088:HLHHFDSX3:3:2259:11776:17566,A00808:1088:HLHHFDSX3:3:2171:26250:33301,A00808:1088:HLHHFDSX3:3:2434:2076:34992,A00808:1088:HLHHFDSX3:3:2458:20320:33082,A00808:1088:HLHHFDSX3:3:1259:16947:15843,A00459:348:HJWFTDSX3:1:2337:15402:6151,A00808:1088:HLHHFDSX3:3:1163:6903:31328,A00459:348:HJWFTDSX3:1:1529:15971:17628,A00459:348:HJWFTDSX3:1:2545:32723:18020,A00808:1088:HLHHFDSX3:3:2572:4372:17…
LK031850 452816 454048	LK031850:452816|454048	LK031850	452816	454048	17	0	8.5	1_1_0	0	0	1	0	exon	GSBRNA2T00146375001,	+	A00808:1088:HLHHFDSX3:3:2337:26458:21856,A00808:1088:HLHHFDSX3:3:2423:13575:10692,A00808:1088:HLHHFDSX3:3:2463:25283:32941,A00808:1088:HLHHFDSX3:3:2463:25861:33379,A00808:1088:HLHHFDSX3:3:1258:17861:25848,A00808:1088:HLHHFDSX3:3:1258:18322:27492,A00808:1088:HLHHFDSX3:3:1274:15953:5697,A00808:1088:HLHHFDSX3:3:1317:16920:13228,A00808:1088:HLHHFDSX3:3:1331:15212:33411,A00808:1088:HLHHFDSX3:3:1139:43…
LK031897 225376 225938	LK031897:225376|225938	LK031897	225376	225938	17	0	8.5	2_1_0	25	0	0.576	0	exon	GSBRNA2T00103977001,	-	A00808:1088:HLHHFDSX3:3:1569:2067:25394,A00808:1088:HLHHFDSX3:3:1472:20699:23156,A00808:1088:HLHHFDSX3:3:1472:21612:24518,A00808:1088:HLHHFDSX3:3:1346:23900:5337,A00459:348:HJWFTDSX3:1:1636:25663:28776,A00808:1088:HLHHFDSX3:3:1148:6795:27289,A00808:1088:HLHHFDSX3:3:2610:7808:31234,A00808:1088:HLHHFDSX3:3:2676:17779:14027,A00459:348:HJWFTDSX3:1:1338:31412:13150,A00459:348:HJWFTDSX3:1:2636:23484:21…
LK032198 241686 242417	LK032198:241686|242417	LK032198	241686	242417	17	0	8.5	1_0_1	30	0	0.531	0	exon	GSBRNA2T00036788001,	+	A00808:1088:HLHHFDSX3:3:2246:4616:14497,A00808:1088:HLHHFDSX3:3:1552:19253:36432,A00808:1088:HLHHFDSX3:3:2402:14570:24815,A00808:1088:HLHHFDSX3:3:1655:18394:18286,A00808:1088:HLHHFDSX3:3:2439:21377:1031,A00808:1088:HLHHFDSX3:3:2501:29107:33489,A00808:1088:HLHHFDSX3:3:1353:3161:12947,A00808:1088:HLHHFDSX3:3:1207:31928:35086,A00808:1088:HLHHFDSX3:3:2545:27028:7936,A00808:1088:HLHHFDSX3:3:2545:27245…
LK032270 134247 134817	LK032270:134247|134817	LK032270	134247	134817	17	0	8.5	0_1_1	141	0	0.194	0	exon	GSBRNA2T00047474001,	-	A00808:1088:HLHHFDSX3:3:1606:18620:5118,A00808:1088:HLHHFDSX3:3:1622:17381:23015,A00808:1088:HLHHFDSX3:3:2276:23339:23531,A00808:1088:HLHHFDSX3:3:1516:27905:27962,A00808:1088:HLHHFDSX3:3:2229:31819:10097,A00808:1088:HLHHFDSX3:3:2229:31358:11741,A00808:1088:HLHHFDSX3:3:2335:29487:24189,A00808:1088:HLHHFDSX3:3:2402:20500:20149,A00808:1088:HLHHFDSX3:3:2128:4869:3067,A00808:1088:HLHHFDSX3:3:1238:2784…
LK031799 282961 283504	LK031799:282961|283504	LK031799	282961	283504	0	17	8.5	1_1_0	0	0	0	1	exon	GSBRNA2T00108918001,	+	A00459:348:HJWFTDSX3:1:1513:2935:24925,A00459:348:HJWFTDSX3:1:1513:2844:25394,A00459:348:HJWFTDSX3:1:1513:2709:25410,A00808:1088:HLHHFDSX3:2:2239:14181:13056,A00808:1088:HLHHFDSX3:2:2239:13910:15593,A00808:1088:HLHHFDSX3:2:2271:5457:3396,A00808:1088:HLHHFDSX3:2:2303:14760:9549,A00808:1088:HLHHFDSX3:2:1421:27841:2895,A00808:1088:HLHHFDSX3:2:2115:5077:16423,A00808:1088:HLHHFDSX3:2:2115:4309:17566,A…
LK031830 1434683 1435980	LK031830:1434683|1435980	LK031830	1434683	1435980	0	17	8.5	1_2_0	0	17	0	0.667	intergenic_region	n/a	+	A00808:1088:HLHHFDSX3:2:2546:21224:15515,A00808:1088:HLHHFDSX3:2:2234:18168:17268,A00808:1088:HLHHFDSX3:2:2277:7500:12633,A00808:1088:HLHHFDSX3:2:1349:6885:5243,A00808:1088:HLHHFDSX3:2:1277:7075:5760,A00808:1088:HLHHFDSX3:2:1318:27109:7106,A00808:1088:HLHHFDSX3:2:1318:28610:12618,A00808:1088:HLHHFDSX3:2:1161:32606:31720,A00459:348:HJWFTDSX3:1:1106:31412:36385,A00459:348:HJWFTDSX3:1:1107:29930:613…
LK033962 32610 33538	LK033962:32610|33538	LK033962	32610	33538	16	0	8	1_1_0	87	0	0.269	0	exon	GSBRNA2T00030648001,	+	A00808:1088:HLHHFDSX3:3:1608:17544:26929,A00808:1088:HLHHFDSX3:3:2153:21612:10582,A00808:1088:HLHHFDSX3:3:2153:25798:11068,A00808:1088:HLHHFDSX3:3:2177:9218:4210,A00808:1088:HLHHFDSX3:3:2177:7093:7012,A00808:1088:HLHHFDSX3:3:2236:12952:3161,A00808:1088:HLHHFDSX3:3:2401:3902:18584,A00808:1088:HLHHFDSX3:3:1236:10890:12305,A00808:1088:HLHHFDSX3:3:1311:8540:22576,A00808:1088:HLHHFDSX3:3:1141:4146:325…
LK031830 1290067 1291283	LK031830:1290067|1291283	LK031830	1290067	1291283	0	16	8	0_1_2	0	26	0	0.552	intron	GSBRNA2T00138292001,	+	A00808:1088:HLHHFDSX3:2:2272:7934:14669,A00808:1088:HLHHFDSX3:2:1422:23014:30577,A00808:1088:HLHHFDSX3:2:1231:11614:23672,A00808:1088:HLHHFDSX3:2:1467:16938:25974,A00808:1088:HLHHFDSX3:2:2175:11767:33802,A00808:1088:HLHHFDSX3:2:1534:17183:11209,A00459:348:HJWFTDSX3:1:1307:30490:28119,A00808:1088:HLHHFDSX3:2:2553:21793:6668,A00808:1088:HLHHFDSX3:2:2562:19623:8860,A00808:1088:HLHHFDSX3:2:2122:22173…
LK031790 3016645 3018040	LK031790:3016645|3018040	LK031790	3016645	3018040	15	0	7.5	1_1_0	1	0	0.968	0	exon	GSBRNA2T00136186001,	+	A00808:1088:HLHHFDSX3:3:1566:5737:3818,A00808:1088:HLHHFDSX3:3:2250:9290:1548,A00808:1088:HLHHFDSX3:3:2264:25039:7874,A00808:1088:HLHHFDSX3:3:2264:25066:8015,A00808:1088:HLHHFDSX3:3:1667:27796:6668,A00808:1088:HLHHFDSX3:3:1226:5249:18568,A00808:1088:HLHHFDSX3:3:1264:23448:19617,A00808:1088:HLHHFDSX3:3:1268:7111:17879,A00808:1088:HLHHFDSX3:3:1304:12472:15796,A00808:1088:HLHHFDSX3:3:1165:3079:24392…
LK031850 244837 245335	LK031850:244837|245335	LK031850	244837	245335	15	0	7.5	1_1_0	8	0	0.789	0	exon	GSBRNA2T00146316001,	-	A00808:1088:HLHHFDSX3:3:2332:21350:8469,A00808:1088:HLHHFDSX3:3:2151:22037:28228,A00808:1088:HLHHFDSX3:3:2335:29315:21887,A00808:1088:HLHHFDSX3:3:2354:2456:29168,A00808:1088:HLHHFDSX3:3:2142:26205:19257,A00808:1088:HLHHFDSX3:3:2516:10673:19225,A00808:1088:HLHHFDSX3:3:1331:32560:29168,A00808:1088:HLHHFDSX3:3:1331:30924:29183,A00808:1088:HLHHFDSX3:3:1331:32316:29340,A00808:1088:HLHHFDSX3:3:1335:276…
LK032001 913795 918788	LK032001:913795|918788	LK032001	913795	918788	15	0	7.5	1_0_2	14	0	0.682	0	intergenic_region	n/a	+	A00808:1088:HLHHFDSX3:3:2169:17029:31767,A00808:1088:HLHHFDSX3:3:2344:5719:19288,A00808:1088:HLHHFDSX3:3:1212:1226:35180,A00808:1088:HLHHFDSX3:3:2564:7021:11209,A00808:1088:HLHHFDSX3:3:1464:19388:7952,A00808:1088:HLHHFDSX3:3:2345:6623:21104,A00808:1088:HLHHFDSX3:3:1228:6325:36871,A00808:1088:HLHHFDSX3:3:1170:19244:6480,A00808:1088:HLHHFDSX3:3:1213:4544:1282,A00808:1088:HLHHFDSX3:3:2564:7057:11428…
LK032295 440309 440938	LK032295:440309|440938	LK032295	440309	440938	15	0	7.5	1_0_1	0	0	1	0	exon	GSBRNA2T00052527001,	-	A00808:1088:HLHHFDSX3:3:2316:27877:22060,A00808:1088:HLHHFDSX3:3:1670:18530:11537,A00808:1088:HLHHFDSX3:3:2426:11840:11475,A00808:1088:HLHHFDSX3:3:1165:20256:3286,A00808:1088:HLHHFDSX3:3:2316:28845:18818,A00808:1088:HLHHFDSX3:3:1669:23538:15076,A00808:1088:HLHHFDSX3:3:1670:18982:11162,A00808:1088:HLHHFDSX3:3:2425:12753:28181,A00459:348:HJWFTDSX3:1:1640:4146:33567,A00808:1088:HLHHFDSX3:3:1165:2022…
LK032624 50760 51191	LK032624:50760|51191	LK032624	50760	51191	15	0	7.5	0_1_1	19	0	0.612	0	exon	GSBRNA2T00081912001,	+	A00808:1088:HLHHFDSX3:3:1654:27434:17942,A00808:1088:HLHHFDSX3:3:1654:30011:19398,A00808:1088:HLHHFDSX3:3:2218:3812:4899,A00808:1088:HLHHFDSX3:3:2416:7518:7654,A00808:1088:HLHHFDSX3:3:1660:6370:26428,A00808:1088:HLHHFDSX3:3:2112:14353:22310,A00808:1088:HLHHFDSX3:3:1223:3866:20556,A00808:1088:HLHHFDSX3:3:1241:30644:6621,A00808:1088:HLHHFDSX3:3:1241:30626:7936,A00808:1088:HLHHFDSX3:3:1251:31512:132…
LK033757 9376 10187	LK033757:9376|10187	LK033757	9376	10187	15	0	7.5	1_1_0	138	0	0.179	0	intergenic_region	n/a	-	A00808:1088:HLHHFDSX3:3:1572:23140:31454,A00808:1088:HLHHFDSX3:3:2175:32289:27602,A00808:1088:HLHHFDSX3:3:1666:10972:10755,A00808:1088:HLHHFDSX3:3:2516:2492:29230,A00808:1088:HLHHFDSX3:3:1229:18927:5713,A00459:348:HJWFTDSX3:1:2173:17083:6872,A00808:1088:HLHHFDSX3:3:2618:10122:30264,A00808:1088:HLHHFDSX3:3:2618:10167:30342,A00808:1088:HLHHFDSX3:3:1439:28302:5885,A00808:1088:HLHHFDSX3:3:1538:15230:…
LK031822 362715 363174	LK031822:362715|363174	LK031822	362715	363174	0	15	7.5	1_1_0	0	30	0	0.5	intergenic_region	n/a	+	A00808:1088:HLHHFDSX3:2:2523:11415:34914,A00808:1088:HLHHFDSX3:2:2523:11523:35039,A00808:1088:HLHHFDSX3:2:2573:27923:32972,A00459:348:HJWFTDSX3:1:1449:23845:32894,A00459:348:HJWFTDSX3:1:1449:23918:33113,A00808:1088:HLHHFDSX3:2:2313:32434:9565,A00808:1088:HLHHFDSX3:2:2106:23918:36464,A00808:1088:HLHHFDSX3:2:2107:24180:12900,A00808:1088:HLHHFDSX3:2:2121:9616:8155,A00808:1088:HLHHFDSX3:2:2628:15347:…
LK032014 480648 481131	LK032014:480648|481131	LK032014	480648	481131	0	15	7.5	1_1_0	0	40	0	0.429	exon	GSBRNA2T00050034001,	+	A00808:1088:HLHHFDSX3:2:2562:15022:12978,A00808:1088:HLHHFDSX3:2:2562:15537:14591,A00808:1088:HLHHFDSX3:2:2562:15736:14935,A00808:1088:HLHHFDSX3:2:2276:28655:6903,A00808:1088:HLHHFDSX3:2:1276:26829:1579,A00808:1088:HLHHFDSX3:2:1440:1877:3145,A00808:1088:HLHHFDSX3:2:1524:13711:1658,A00808:1088:HLHHFDSX3:2:1635:28465:8985,A00808:1088:HLHHFDSX3:2:2647:16821:4633,A00459:348:HJWFTDSX3:1:2469:9896:2016…
LK031842 585263 585737	LK031842:585263|585737	LK031842	585263	585737	14	0	7	1_1_0	16	0	0.636	0	exon	GSBRNA2T00143263001,	+	A00808:1088:HLHHFDSX3:3:2243:8467:6292,A00808:1088:HLHHFDSX3:3:2259:21929:16548,A00808:1088:HLHHFDSX3:3:2315:7771:2926,A00808:1088:HLHHFDSX3:3:2177:10655:5415,A00808:1088:HLHHFDSX3:3:2209:16071:18302,A00808:1088:HLHHFDSX3:3:1259:19343:21621,A00459:348:HJWFTDSX3:1:2409:29550:25614,A00459:348:HJWFTDSX3:1:2450:28411:35509,A00808:1088:HLHHFDSX3:3:1111:18728:15076,A00808:1088:HLHHFDSX3:3:2544:12409:90…
LK031884 975199 975746	LK031884:975199|975746	LK031884	975199	975746	14	0	7	1_0_2	0	0	1	0	exon	GSBRNA2T00158212001,	+	A00808:1088:HLHHFDSX3:3:1610:10646:16454,A00808:1088:HLHHFDSX3:3:1610:10863:16830,A00808:1088:HLHHFDSX3:3:1610:9995:16892,A00808:1088:HLHHFDSX3:3:1477:17056:33004,A00808:1088:HLHHFDSX3:3:1477:16830:33019,A00459:348:HJWFTDSX3:1:1661:15628:16344,A00808:1088:HLHHFDSX3:3:1178:17427:8312,A00808:1088:HLHHFDSX3:3:2631:9010:23015,A00459:348:HJWFTDSX3:1:1159:9272:7341,A00459:348:HJWFTDSX3:1:1238:25771:150…
LK032079 691444 692614	LK032079:691444|692614	LK032079	691444	692614	14	0	7	1_0_1	14	0	0.667	0	exon	GSBRNA2T00002297001,	-	A00808:1088:HLHHFDSX3:3:2277:26033:26569,A00808:1088:HLHHFDSX3:3:2477:29532:5415,A00808:1088:HLHHFDSX3:3:1132:11695:30326,A00459:348:HJWFTDSX3:1:1147:2013:18474,A00808:1088:HLHHFDSX3:3:2562:14055:12117,A00808:1088:HLHHFDSX3:3:2304:22598:18427,A00808:1088:HLHHFDSX3:3:1230:14633:6198,A00808:1088:HLHHFDSX3:3:1313:6135:3537,A00808:1088:HLHHFDSX3:3:1132:11713:30326,A00808:1088:HLHHFDSX3:3:1169:16459:3…
LK031802 507378 507678	LK031802:507378|507678	LK031802	507378	507678	0	14	7	1_1_0	0	17	0	0.622	exon	GSBRNA2T00116731001,	+	A00808:1088:HLHHFDSX3:2:1355:14968:15076,A00808:1088:HLHHFDSX3:2:1355:15013:15154,A00808:1088:HLHHFDSX3:2:1503:28402:30608,A00808:1088:HLHHFDSX3:2:1504:23737:11381,A00808:1088:HLHHFDSX3:2:1629:16640:14653,A00808:1088:HLHHFDSX3:2:1629:15835:18834,A00808:1088:HLHHFDSX3:2:2110:22535:7889,A00808:1088:HLHHFDSX3:2:2641:1362:36135,A00808:1088:HLHHFDSX3:2:2641:1380:36198,A00808:1088:HLHHFDSX3:2:2421:2106…
LK031947 224267 224984	LK031947:224267|224984	LK031947	224267	224984	0	14	7	0_1_2	0	0	0	1	intergenic_region	n/a	+	A00808:1088:HLHHFDSX3:2:2529:13639:3756,A00808:1088:HLHHFDSX3:2:2555:11053:16125,A00459:348:HJWFTDSX3:1:1571:30725:29403,A00459:348:HJWFTDSX3:1:2140:11514:23281,A00808:1088:HLHHFDSX3:2:2274:28691:6558,A00808:1088:HLHHFDSX3:2:1248:28158:21010,A00808:1088:HLHHFDSX3:2:1210:10881:5776,A00808:1088:HLHHFDSX3:2:1628:21450:19257,A00808:1088:HLHHFDSX3:2:2617:1253:24048,A00808:1088:HLHHFDSX3:2:2628:21929:2…
LK031947 872820 874717	LK031947:872820|874717	LK031947	872820	874717	0	14	7	1_1_0	0	0	0	1	exon	GSBRNA2T00117435001,	+	A00808:1088:HLHHFDSX3:2:2515:8332:20118,A00459:348:HJWFTDSX3:1:1448:31132:34209,A00808:1088:HLHHFDSX3:2:2308:13196:18959,A00808:1088:HLHHFDSX3:2:1344:24126:8077,A00808:1088:HLHHFDSX3:2:1307:13440:35634,A00808:1088:HLHHFDSX3:2:1528:23619:13338,A00808:1088:HLHHFDSX3:2:1528:22064:13526,A00808:1088:HLHHFDSX3:2:2632:20048:26005,A00459:348:HJWFTDSX3:1:2334:5810:26866,A00459:348:HJWFTDSX3:1:2448:30228:3…
LK032091 284354 284782	LK032091:284354|284782	LK032091	284354	284782	0	14	7	1_1_0	0	0	0	1	exon	GSBRNA2T00006254001,	-	A00459:348:HJWFTDSX3:1:1453:30834:3192,A00808:1088:HLHHFDSX3:2:1369:22950:18474,A00808:1088:HLHHFDSX3:2:1416:13593:7153,A00808:1088:HLHHFDSX3:2:1322:25238:8406,A00808:1088:HLHHFDSX3:2:2672:3857:19069,A00808:1088:HLHHFDSX3:2:2134:26015:36495,A00808:1088:HLHHFDSX3:2:2203:26503:12101,A00808:1088:HLHHFDSX3:2:2455:19578:35462,A00808:1088:HLHHFDSX3:2:2455:20139:37059,A00808:1088:HLHHFDSX3:2:1541:13277:…
LK032203 457955 459054	LK032203:457955|459054	LK032203	457955	459054	0	14	7	1_0_1	0	56	0	0.333	exon	GSBRNA2T00037341001,	-	A00808:1088:HLHHFDSX3:2:2555:29044:8265,A00459:348:HJWFTDSX3:1:1472:20835:12931,A00808:1088:HLHHFDSX3:2:2236:29758:3740,A00808:1088:HLHHFDSX3:2:2236:8775:34569,A00808:1088:HLHHFDSX3:2:1151:18638:1047,A00808:1088:HLHHFDSX3:2:1436:22923:36307,A00808:1088:HLHHFDSX3:2:1504:17698:29199,A00808:1088:HLHHFDSX3:2:1516:23231:13448,A00808:1088:HLHHFDSX3:2:1646:6623:32189,A00459:348:HJWFTDSX3:1:2544:7374:253…
LK032212 228635 232236	LK032212:228635|232236	LK032212	228635	232236	0	14	7	1_1_0	0	0	0	1	intergenic_region	n/a	+	A00808:1088:HLHHFDSX3:2:2530:9869:18082,A00459:348:HJWFTDSX3:1:1563:16278:13964,A00808:1088:HLHHFDSX3:2:2226:22733:1251,A00808:1088:HLHHFDSX3:2:1368:9064:28275,A00808:1088:HLHHFDSX3:2:1259:28574:31845,A00808:1088:HLHHFDSX3:2:1273:11740:9612,A00808:1088:HLHHFDSX3:2:1242:9272:28416,A00808:1088:HLHHFDSX3:2:1472:6017:9189,A00808:1088:HLHHFDSX3:2:1630:30327:19977,A00808:1088:HLHHFDSX3:2:2430:19633:568…
LK033358 38061 38867	LK033358:38061|38867	LK033358	38061	38867	0	14	7	1_0_2	0	41	0	0.406	exon	GSBRNA2T00014791001,	-	A00808:1088:HLHHFDSX3:2:2275:12382:23719,A00808:1088:HLHHFDSX3:2:2648:31720:1564,A00459:348:HJWFTDSX3:1:2428:14163:28620,A00459:348:HJWFTDSX3:1:2428:13982:29152,A00459:348:HJWFTDSX3:1:1158:30608:20431,A00459:348:HJWFTDSX3:1:2616:19117:27461,A00459:348:HJWFTDSX3:1:2160:19741:24909,A00808:1088:HLHHFDSX3:2:1165:12988:17660,A00808:1088:HLHHFDSX3:2:2676:24496:6464,A00808:1088:HLHHFDSX3:2:2676:23601:11…
LK033844 42451 43699	LK033844:42451|43699	LK033844	42451	43699	0	14	7	1_1_0	0	26	0	0.519	intergenic_region	n/a	-	A00808:1088:HLHHFDSX3:2:2274:2808:7639,A00808:1088:HLHHFDSX3:2:2274:2311:7717,A00808:1088:HLHHFDSX3:2:2274:2962:20964,A00808:1088:HLHHFDSX3:2:1263:26422:23077,A00808:1088:HLHHFDSX3:2:1333:29523:34992,A00808:1088:HLHHFDSX3:2:1167:29586:30592,A00808:1088:HLHHFDSX3:2:2115:6045:24236,A00808:1088:HLHHFDSX3:2:2115:6795:24408,A00808:1088:HLHHFDSX3:2:2133:30508:23234,A00808:1088:HLHHFDSX3:2:2158:12852:29…
LK031789 187717 188328	LK031789:187717|188328	LK031789	187717	188328	13	0	6.5	1_1_0	11	0	0.703	0	exon	GSBRNA2T00130261001,	+	A00808:1088:HLHHFDSX3:3:2242:25328:25629,A00808:1088:HLHHFDSX3:3:1478:6569:35571,A00808:1088:HLHHFDSX3:3:2350:29939:34867,A00808:1088:HLHHFDSX3:3:2372:2971:29904,A00808:1088:HLHHFDSX3:3:1310:18747:28447,A00808:1088:HLHHFDSX3:3:1153:28962:17331,A00459:348:HJWFTDSX3:1:1350:31259:8437,A00808:1088:HLHHFDSX3:3:2573:28944:20243,A00808:1088:HLHHFDSX3:3:1478:5520:35008,A00808:1088:HLHHFDSX3:3:1478:6569:3…
LK031802 1959870 1960640	LK031802:1959870|1960640	LK031802	1959870	1960640	13	0	6.5	1_1_0	34	0	0.433	0	exon	GSBRNA2T00117034001,	+	A00808:1088:HLHHFDSX3:3:1471:27877:32174,A00808:1088:HLHHFDSX3:3:2402:28628:12962,A00808:1088:HLHHFDSX3:3:2102:8657:6277,A00808:1088:HLHHFDSX3:3:1226:6958:34021,A00459:348:HJWFTDSX3:1:2133:13883:1673,A00808:1088:HLHHFDSX3:3:1421:12382:12915,A00808:1088:HLHHFDSX3:3:2268:14579:31281,A00808:1088:HLHHFDSX3:3:2268:14606:31360,A00808:1088:HLHHFDSX3:3:2268:14534:31454,A00808:1088:HLHHFDSX3:3:2460:30246:…
LK031902 1054925 1055373	LK031902:1054925|1055373	LK031902	1054925	1055373	13	0	6.5	1_2_0	755	0	0.033	0	intron	GSBRNA2T00105484001,	-	A00808:1088:HLHHFDSX3:3:2331:29252:10003,A00808:1088:HLHHFDSX3:3:2202:6361:4586,A00808:1088:HLHHFDSX3:3:2234:23149:18756,A00808:1088:HLHHFDSX3:3:1676:4869:27336,A00808:1088:HLHHFDSX3:3:1676:4960:27868,A00808:1088:HLHHFDSX3:3:2140:24071:5948,A00808:1088:HLHHFDSX3:3:2140:26051:7654,A00808:1088:HLHHFDSX3:3:1349:14724:28307,A00808:1088:HLHHFDSX3:3:1350:10095:25551,A00808:1088:HLHHFDSX3:3:2553:29794:2…
LK031796 1823472 1824626	LK031796:1823472|1824626	LK031796	1823472	1824626	0	13	6.5	1_1_0	0	1	0	0.963	exon	GSBRNA2T00100088001,	+	A00808:1088:HLHHFDSX3:2:2536:26124:4492,A00808:1088:HLHHFDSX3:2:1317:28574:14810,A00808:1088:HLHHFDSX3:2:1317:32362:15358,A00808:1088:HLHHFDSX3:2:2467:3685:11913,A00808:1088:HLHHFDSX3:2:1606:18656:3740,A00459:348:HJWFTDSX3:1:1302:26793:11099,A00808:1088:HLHHFDSX3:2:1114:7907:24111,A00808:1088:HLHHFDSX3:2:2543:14000:1532,A00808:1088:HLHHFDSX3:2:1317:27453:14121,A00808:1088:HLHHFDSX3:2:1472:10140:4…
LK031802 2281728 2282077	LK031802:2281728|2282077	LK031802	2281728	2282077	0	13	6.5	1_1_0	0	1	0	0.963	exon	GSBRNA2T00117096001,	+	A00808:1088:HLHHFDSX3:2:1339:13114:15154,A00808:1088:HLHHFDSX3:2:1210:1832:25708,A00808:1088:HLHHFDSX3:2:1213:1515:21840,A00808:1088:HLHHFDSX3:2:1223:3378:29042,A00808:1088:HLHHFDSX3:2:1436:28682:19100,A00808:1088:HLHHFDSX3:2:1524:32316:2942,A00459:348:HJWFTDSX3:1:2321:2636:36307,A00459:348:HJWFTDSX3:1:2361:26178:7592,A00808:1088:HLHHFDSX3:2:2218:9950:15655,A00808:1088:HLHHFDSX3:2:2440:27444:2619…
LK032055 731109 731509	LK032055:731109|731509	LK032055	731109	731509	0	13	6.5	1_1_0	0	47	0	0.356	exon	GSBRNA2T00089798001,	+	A00808:1088:HLHHFDSX3:2:1325:27624:5869,A00808:1088:HLHHFDSX3:2:1325:27941:10520,A00808:1088:HLHHFDSX3:2:1233:10086:7059,A00808:1088:HLHHFDSX3:2:1242:12979:5337,A00808:1088:HLHHFDSX3:2:1477:28574:24956,A00808:1088:HLHHFDSX3:2:1563:31421:29324,A00808:1088:HLHHFDSX3:2:1612:30364:17691,A00808:1088:HLHHFDSX3:2:1625:32398:9752,A00808:1088:HLHHFDSX3:2:2564:32597:35681,A00459:348:HJWFTDSX3:1:2302:1805:2…
LK032071 479667 482286	LK032071:479667|482286	LK032071	479667	482286	0	13	6.5	1_1_0	0	0	0	1	intergenic_region	n/a	-	A00808:1088:HLHHFDSX3:2:2229:1470:31626,A00808:1088:HLHHFDSX3:2:1467:19931:9893,A00808:1088:HLHHFDSX3:2:1523:5177:29684,A00808:1088:HLHHFDSX3:2:2611:6976:36902,A00808:1088:HLHHFDSX3:2:2612:8883:30060,A00808:1088:HLHHFDSX3:2:2655:13096:20134,A00808:1088:HLHHFDSX3:2:2655:13114:21668,A00459:348:HJWFTDSX3:1:2468:30318:18677,A00808:1088:HLHHFDSX3:2:2218:21667:7858,A00808:1088:HLHHFDSX3:2:2218:23321:93…
LK032228 416694 417320	LK032228:416694|417320	LK032228	416694	417320	0	13	6.5	1_0_1	0	3	0	0.897	exon	GSBRNA2T00041681001,	+	A00808:1088:HLHHFDSX3:2:1258:19497:4946,A00459:348:HJWFTDSX3:1:2634:30870:5102,A00808:1088:HLHHFDSX3:2:1432:23439:26647,A00808:1088:HLHHFDSX3:2:1439:28004:28573,A00459:348:HJWFTDSX3:1:2537:6289:31046,A00808:1088:HLHHFDSX3:2:2144:23900:1799,A00808:1088:HLHHFDSX3:2:2147:3965:13401,A00808:1088:HLHHFDSX3:2:2209:13286:11381,A00808:1088:HLHHFDSX3:2:2209:13069:11443,A00808:1088:HLHHFDSX3:2:2444:2944:353…
LK032258 14717 17597	LK032258:14717|17597	LK032258	14717	17597	0	13	6.5	1_1_0	0	38	0	0.406	intergenic_region	n/a	-	A00808:1088:HLHHFDSX3:2:2522:29948:30060,A00459:348:HJWFTDSX3:1:1468:24080:35336,A00808:1088:HLHHFDSX3:2:2240:17535:25066,A00808:1088:HLHHFDSX3:2:1336:24297:22968,A00808:1088:HLHHFDSX3:2:1156:5837:8312,A00808:1088:HLHHFDSX3:2:1661:8919:28338,A00808:1088:HLHHFDSX3:2:2109:31530:11882,A00808:1088:HLHHFDSX3:2:2109:32669:12164,A00808:1088:HLHHFDSX3:2:2109:32362:25347,A00808:1088:HLHHFDSX3:2:2175:32434…
LK032270 316037 316815	LK032270:316037|316815	LK032270	316037	316815	0	13	6.5	0_1_1	0	33	0	0.441	exon	GSBRNA2T00047524001,	-	A00808:1088:HLHHFDSX3:2:2548:10321:9064,A00808:1088:HLHHFDSX3:2:2548:10465:9064,A00808:1088:HLHHFDSX3:2:2560:10077:2284,A00808:1088:HLHHFDSX3:2:2632:9417:30639,A00459:348:HJWFTDSX3:1:2255:22779:32142,A00459:348:HJWFTDSX3:1:1149:5086:11177,A00459:348:HJWFTDSX3:1:1269:17906:20917,A00808:1088:HLHHFDSX3:2:2560:10303:2832,A00808:1088:HLHHFDSX3:2:2655:19777:13135,A00459:348:HJWFTDSX3:1:2465:9995:6778,A…
LK032620 145020 145763	LK032620:145020|145763	LK032620	145020	145763	0	13	6.5	1_1_0	0	0	0	1	intergenic_region	n/a	+	A00808:1088:HLHHFDSX3:2:2274:20039:20040,A00808:1088:HLHHFDSX3:2:1360:17418:7326,A00808:1088:HLHHFDSX3:2:1360:17662:7529,A00808:1088:HLHHFDSX3:2:1430:3739:21371,A00808:1088:HLHHFDSX3:2:1442:21477:26631,A00808:1088:HLHHFDSX3:2:1443:22046:6856,A00808:1088:HLHHFDSX3:2:2615:1597:34820,A00808:1088:HLHHFDSX3:2:2625:8748:7216,A00808:1088:HLHHFDSX3:2:2625:10221:19695,A00459:348:HJWFTDSX3:1:2509:18403:248…
LK032960 6678 6910	LK032960:6678|6910	LK032960	6678	6910	0	13	6.5	1_1_0	0	6370179	0	0	exon	ENSRNA049475535,GSBRNA2T00098069001,	-	A00459:348:HJWFTDSX3:1:1531:7572:30545,A00808:1088:HLHHFDSX3:2:2228:5520:35884,A00808:1088:HLHHFDSX3:2:1418:1398:31031,A00808:1088:HLHHFDSX3:2:1150:29595:12352,A00808:1088:HLHHFDSX3:2:1219:8703:22670,A00808:1088:HLHHFDSX3:2:2677:19678:19758,A00808:1088:HLHHFDSX3:2:2469:9986:24768,A00808:1088:HLHHFDSX3:2:2469:10167:25551,A00459:348:HJWFTDSX3:1:1212:5629:10050,A00808:1088:HLHHFDSX3:2:1132:17454:320…
LK034352 29613 30776	LK034352:29613|30776	LK034352	29613	30776	0	13	6.5	0_1_1	0	63	0	0.292	exon	GSBRNA2T00039632001,	-	A00808:1088:HLHHFDSX3:2:2566:1687:34976,A00808:1088:HLHHFDSX3:2:1378:8947:10473,A00808:1088:HLHHFDSX3:2:2641:9344:28573,A00459:348:HJWFTDSX3:1:2303:7609:8124,A00808:1088:HLHHFDSX3:2:2435:18918:5165,A00459:348:HJWFTDSX3:1:1241:20401:26522,A00459:348:HJWFTDSX3:1:1241:18087:27148,A00459:348:HJWFTDSX3:1:1242:17969:3928,A00808:1088:HLHHFDSX3:2:1108:6171:13902,A00808:1088:HLHHFDSX3:2:1108:6750:14873,A0…
LK031815 2145987 2146761	LK031815:2145987|2146761	LK031815	2145987	2146761	12	0	6	1_1_0	3840	0	0.006	0	exon	GSBRNA2T00130206001,	-	A00808:1088:HLHHFDSX3:3:1577:27416:24424,A00808:1088:HLHHFDSX3:3:1577:27444:26443,A00808:1088:HLHHFDSX3:3:2233:4273:30655,A00808:1088:HLHHFDSX3:3:1372:7780:20322,A00808:1088:HLHHFDSX3:3:1143:7699:25504,A00808:1088:HLHHFDSX3:3:1143:7871:26052,A00808:1088:HLHHFDSX3:3:1143:7979:26334,A00808:1088:HLHHFDSX3:3:1172:17155:16642,A00808:1088:HLHHFDSX3:3:2522:3893:34225,A00808:1088:HLHHFDSX3:3:2523:4038:10…
LK032343 216585 218015	LK032343:216585|218015	LK032343	216585	218015	12	0	6	1_1_0	0	0	1	0	exon	GSBRNA2T00057512001,	+	A00808:1088:HLHHFDSX3:3:1575:30779:36354,A00808:1088:HLHHFDSX3:3:2310:24397:32064,A00808:1088:HLHHFDSX3:3:1673:16966:5321,A00808:1088:HLHHFDSX3:3:2111:24632:13808,A00808:1088:HLHHFDSX3:3:2111:24777:13870,A00808:1088:HLHHFDSX3:3:2111:24768:14011,A00808:1088:HLHHFDSX3:3:2464:8513:30608,A00459:348:HJWFTDSX3:1:2253:6497:35822,A00808:1088:HLHHFDSX3:3:1211:11026:22748,A00808:1088:HLHHFDSX3:3:2557:9281:…
LK032627 26355 26737	LK032627:26355|26737	LK032627	26355	26737	12	0	6	1_1_0	213	0	0.101	0	intergenic_region	n/a	+	A00808:1088:HLHHFDSX3:3:1622:18439:24314,A00808:1088:HLHHFDSX3:3:2343:15284:27492,A00808:1088:HLHHFDSX3:3:2418:27317:7529,A00808:1088:HLHHFDSX3:3:1677:24306:27085,A00808:1088:HLHHFDSX3:3:2132:5882:12211,A00808:1088:HLHHFDSX3:3:2462:7952:23876,A00808:1088:HLHHFDSX3:3:2462:7979:25144,A00808:1088:HLHHFDSX3:3:1273:11397:24706,A00808:1088:HLHHFDSX3:3:1343:12852:6089,A00459:348:HJWFTDSX3:1:1652:2745:30…
LK033808 39769 40740	LK033808:39769|40740	LK033808	39769	40740	12	0	6	1_1_0	122	0	0.164	0	exon	GSBRNA2T00027759001,	+	A00808:1088:HLHHFDSX3:3:1621:26603:34131,A00808:1088:HLHHFDSX3:3:1640:32913:6324,A00808:1088:HLHHFDSX3:3:2346:30563:19194,A00808:1088:HLHHFDSX3:3:2449:24731:25347,A00808:1088:HLHHFDSX3:3:1251:12337:15217,A00808:1088:HLHHFDSX3:3:1325:10764:3443,A00808:1088:HLHHFDSX3:3:1325:10185:5509,A00459:348:HJWFTDSX3:1:1156:30400:2942,A00808:1088:HLHHFDSX3:3:1104:11577:11115,A00808:1088:HLHHFDSX3:3:1448:13304:…
LK032004 238337 238898	LK032004:238337|238898	LK032004	238337	238898	0	12	6	1_1_0	0	0	0	1	exon	GSBRNA2T00032497001,	+	A00808:1088:HLHHFDSX3:2:2252:5810:31626,A00808:1088:HLHHFDSX3:2:1308:25861:6574,A00808:1088:HLHHFDSX3:2:1168:22996:33301,A00808:1088:HLHHFDSX3:2:1169:27742:20478,A00808:1088:HLHHFDSX3:2:2101:23303:27665,A00808:1088:HLHHFDSX3:2:2618:8133:1611,A00459:348:HJWFTDSX3:1:2526:22869:19304,A00808:1088:HLHHFDSX3:2:2214:11017:28244,A00808:1088:HLHHFDSX3:2:2214:9842:29716,A00808:1088:HLHHFDSX3:2:2416:16098:1…
LK031787 4141344 4142170	LK031787:4141344|4142170	LK031787	4141344	4142170	11	0	5.5	1_0_1	30	0	0.423	0	exon	GSBRNA2T00099397001,	-	A00808:1088:HLHHFDSX3:3:1620:25518:3630,A00808:1088:HLHHFDSX3:3:2111:12825:9236,A00808:1088:HLHHFDSX3:3:2140:16740:21934,A00808:1088:HLHHFDSX3:3:2140:17309:22514,A00459:348:HJWFTDSX3:1:2110:27697:6558,A00459:348:HJWFTDSX3:1:2119:4137:13823,A00808:1088:HLHHFDSX3:3:2619:26684:35462,A00808:1088:HLHHFDSX3:3:2334:18557:24706,A00808:1088:HLHHFDSX3:3:2140:17779:22701,A00808:1088:HLHHFDSX3:3:1322:32714:1…
LK031804 154214 154438	LK031804:154214|154438	LK031804	154214	154438	11	0	5.5	1_1_0	17	0	0.564	0	exon	GSBRNA2T00121064001,	+	A00808:1088:HLHHFDSX3:3:2310:18430:10019,A00808:1088:HLHHFDSX3:3:2207:15890:28479,A00808:1088:HLHHFDSX3:3:1158:21640:1861,A00808:1088:HLHHFDSX3:3:1104:9525:9095,A00808:1088:HLHHFDSX3:3:1105:1678:3208,A00808:1088:HLHHFDSX3:3:1105:8260:5337,A00808:1088:HLHHFDSX3:3:1116:9625:16063,A00808:1088:HLHHFDSX3:3:1116:9634:16078,A00808:1088:HLHHFDSX3:3:2555:14389:26976,A00808:1088:HLHHFDSX3:3:2576:31702:8390…
LK031979 236708 237227	LK031979:236708|237227	LK031979	236708	237227	11	0	5.5	1_1_0	147	0	0.13	0	exon	GSBRNA2T00124552001,	-	A00808:1088:HLHHFDSX3:3:2268:3161:33646,A00808:1088:HLHHFDSX3:3:2317:8006:24189,A00808:1088:HLHHFDSX3:3:2107:27498:29669,A00808:1088:HLHHFDSX3:3:1315:32027:21042,A00808:1088:HLHHFDSX3:3:1362:8458:21715,A00459:348:HJWFTDSX3:1:2341:8874:21120,A00808:1088:HLHHFDSX3:3:1169:18665:31845,A00808:1088:HLHHFDSX3:3:1169:18557:31939,A00459:348:HJWFTDSX3:1:1128:10574:27414,A00808:1088:HLHHFDSX3:3:1103:20401:1…
LK031990 685485 799633	LK031990:685485|799633	LK031990	685485	799633	11	0	5.5	1_1_0	35	0	0.386	0	intergenic_region	n/a	-	A00808:1088:HLHHFDSX3:3:1226:28076:19867,A00459:348:HJWFTDSX3:1:2231:16532:24455,A00808:1088:HLHHFDSX3:3:1156:8901:6324,A00808:1088:HLHHFDSX3:3:1162:7392:11381,A00459:348:HJWFTDSX3:1:1447:1334:32142,A00808:1088:HLHHFDSX3:3:1104:28465:27273,A00808:1088:HLHHFDSX3:3:1104:28275:27477,A00808:1088:HLHHFDSX3:3:1104:28348:27477,A00808:1088:HLHHFDSX3:3:1104:28275:27853,A00808:1088:HLHHFDSX3:3:2536:10086:1…
LK032005 285865 287228	LK032005:285865|287228	LK032005	285865	287228	11	0	5.5	1_1_0	0	0	1	0	exon	GSBRNA2T00048390001,	+	A00808:1088:HLHHFDSX3:3:1511:26124:16892,A00808:1088:HLHHFDSX3:3:1511:26142:16892,A00808:1088:HLHHFDSX3:3:1511:25021:18458,A00808:1088:HLHHFDSX3:3:1671:15953:35853,A00808:1088:HLHHFDSX3:3:2432:21703:1532,A00808:1088:HLHHFDSX3:3:2464:1768:14043,A00808:1088:HLHHFDSX3:3:1274:14281:22905,A00808:1088:HLHHFDSX3:3:2633:31195:31626,A00459:348:HJWFTDSX3:1:1367:23167:20885,A00459:348:HJWFTDSX3:1:2469:29297…
LK032055 220114 220675	LK032055:220114|220675	LK032055	220114	220675	11	0	5.5	0_1_1	74	0	0.229	0	exon	GSBRNA2T00089659001,	+	A00808:1088:HLHHFDSX3:3:2319:14127:36980,A00808:1088:HLHHFDSX3:3:2320:14434:1282,A00808:1088:HLHHFDSX3:3:1504:14398:13150,A00808:1088:HLHHFDSX3:3:1504:13765:13557,A00808:1088:HLHHFDSX3:3:2107:9173:11115,A00808:1088:HLHHFDSX3:3:2428:19913:21574,A00808:1088:HLHHFDSX3:3:1216:21368:6684,A00808:1088:HLHHFDSX3:3:1156:20039:24267,A00808:1088:HLHHFDSX3:3:1156:19678:24893,A00808:1088:HLHHFDSX3:3:2673:1307…
LK032212 228635 230189	LK032212:228635|230189	LK032212	228635	230189	11	0	5.5	1_1_0	15	0	0.595	0	intergenic_region	n/a	+	A00808:1088:HLHHFDSX3:3:1555:26720:12790,A00808:1088:HLHHFDSX3:3:2164:16369:17159,A00808:1088:HLHHFDSX3:3:2164:17327:17597,A00808:1088:HLHHFDSX3:3:2229:32642:15468,A00808:1088:HLHHFDSX3:3:2229:32226:16188,A00808:1088:HLHHFDSX3:3:2334:5746:26725,A00808:1088:HLHHFDSX3:3:2334:6234:29011,A00808:1088:HLHHFDSX3:3:2130:15736:22795,A00808:1088:HLHHFDSX3:3:1351:31430:23296,A00808:1088:HLHHFDSX3:3:2524:103…
LK031791 570191 594173	LK031791:570191|594173	LK031791	570191	594173	0	11	5.5	0_1_1	0	21	0	0.512	intergenic_region	n/a	-	A00808:1088:HLHHFDSX3:2:2235:11505:4194,A00808:1088:HLHHFDSX3:2:1414:16622:25269,A00808:1088:HLHHFDSX3:2:1414:16957:25473,A00808:1088:HLHHFDSX3:2:1428:3332:23140,A00808:1088:HLHHFDSX3:2:1251:15121:4570,A00808:1088:HLHHFDSX3:2:1471:30165:10300,A00459:348:HJWFTDSX3:1:1551:10104:13228,A00808:1088:HLHHFDSX3:2:1414:16830:23281,A00808:1088:HLHHFDSX3:2:1317:9561:28479,A00459:348:HJWFTDSX3:1:2537:20980:3…
LK031828 1640194 1654132	LK031828:1640194|1654132	LK031828	1640194	1654132	0	11	5.5	1_1_0	0	0	0	1	intergenic_region	n/a	+	A00459:348:HJWFTDSX3:1:1472:11605:6872,A00808:1088:HLHHFDSX3:2:2225:27462:31861,A00808:1088:HLHHFDSX3:2:2277:4056:26490,A00808:1088:HLHHFDSX3:2:1403:17852:5321,A00808:1088:HLHHFDSX3:2:1432:28691:35650,A00808:1088:HLHHFDSX3:2:1224:29080:15812,A00808:1088:HLHHFDSX3:2:1504:7365:25207,A00808:1088:HLHHFDSX3:2:1674:28818:18302,A00459:348:HJWFTDSX3:1:2307:21612:5916,A00808:1088:HLHHFDSX3:2:1101:24044:32…
LK031971 84738 85331	LK031971:84738|85331	LK031971	84738	85331	0	11	5.5	1_1_0	0	16	0	0.579	exon	GSBRNA2T00122633001,	-	A00808:1088:HLHHFDSX3:2:2610:2193:18255,A00808:1088:HLHHFDSX3:2:2162:23873:8923,A00808:1088:HLHHFDSX3:2:2434:8431:21010,A00459:348:HJWFTDSX3:1:2656:4200:6856,A00459:348:HJWFTDSX3:1:2656:4788:8375,A00808:1088:HLHHFDSX3:2:1641:22209:33004,A00808:1088:HLHHFDSX3:2:2610:2383:18270,A00808:1088:HLHHFDSX3:2:2641:24252:3850,A00808:1088:HLHHFDSX3:2:2641:22987:4382,A00808:1088:HLHHFDSX3:2:2449:16523:9220,A0…
LK032116 31986 32352	LK032116:31986|32352	LK032116	31986	32352	0	11	5.5	1_1_0	0	179	0	0.109	exon	GSBRNA2T00015287001,	+	A00808:1088:HLHHFDSX3:2:2555:29514:32064,A00808:1088:HLHHFDSX3:2:1462:2058:30044,A00808:1088:HLHHFDSX3:2:1556:19144:20181,A00808:1088:HLHHFDSX3:2:1556:16857:30123,A00808:1088:HLHHFDSX3:2:1606:1814:2347,A00808:1088:HLHHFDSX3:2:1606:1841:2362,A00808:1088:HLHHFDSX3:2:1606:1561:2973,A00459:348:HJWFTDSX3:1:1372:1389:32737,A00808:1088:HLHHFDSX3:2:2330:31204:6402,A00808:1088:HLHHFDSX3:2:2330:31901:10363…
LK032116 480045 482842	LK032116:480045|482842	LK032116	480045	482842	0	11	5.5	0_1_1	0	4365	0	0.005	intergenic_region	n/a	-	A00808:1088:HLHHFDSX3:2:2307:22580:1297,A00808:1088:HLHHFDSX3:2:1326:1353:22874,A00808:1088:HLHHFDSX3:2:1447:5258:35618,A00808:1088:HLHHFDSX3:2:2609:7545:32847,A00808:1088:HLHHFDSX3:2:2618:24026:14638,A00459:348:HJWFTDSX3:1:2238:8187:36370,A00808:1088:HLHHFDSX3:2:2156:14380:5478,A00459:348:HJWFTDSX3:1:1268:29993:33019,A00459:348:HJWFTDSX3:1:1413:15374:10739,A00459:348:HJWFTDSX3:1:1413:15817:10880…
LK032480 143708 144017	LK032480:143708|144017	LK032480	143708	144017	0	11	5.5	1_0_2	0	374	0	0.056	exon	GSBRNA2T00071764001,	+	A00808:1088:HLHHFDSX3:2:2527:10863:10880,A00808:1088:HLHHFDSX3:2:2553:18891:29857,A00459:348:HJWFTDSX3:1:1464:29369:28557,A00808:1088:HLHHFDSX3:2:2249:9164:6433,A00808:1088:HLHHFDSX3:2:1371:13810:6558,A00808:1088:HLHHFDSX3:2:1225:9426:34194,A00459:348:HJWFTDSX3:1:2474:23276:28338,A00808:1088:HLHHFDSX3:2:2464:20618:9612,A00459:348:HJWFTDSX3:1:2659:15094:24721,A00808:1088:HLHHFDSX3:2:2375:5909:2644…
LK031814 1804522 1805339	LK031814:1804522|1805339	LK031814	1804522	1805339	10	0	5	0_1_1	22	0	0.476	0	exon	GSBRNA2T00129535001,	-	A00808:1088:HLHHFDSX3:3:1550:5547:28823,A00808:1088:HLHHFDSX3:3:2230:20663:24283,A00808:1088:HLHHFDSX3:3:2230:19705:24690,A00808:1088:HLHHFDSX3:3:2230:17870:24987,A00808:1088:HLHHFDSX3:3:2232:18927:25222,A00808:1088:HLHHFDSX3:3:2232:19190:25332,A00808:1088:HLHHFDSX3:3:2441:2456:22185,A00808:1088:HLHHFDSX3:3:2470:28989:25645,A00459:348:HJWFTDSX3:1:1438:6406:25927,A00808:1088:HLHHFDSX3:3:1454:27199…
LK031833 1897778 1898169	LK031833:1897778|1898169	LK031833	1897778	1898169	10	0	5	1_1_0	393	0	0.048	0	exon	GSBRNA2T00139448001,	+	A00808:1088:HLHHFDSX3:3:1573:4110:24298,A00808:1088:HLHHFDSX3:3:2259:17246:10661,A00808:1088:HLHHFDSX3:3:2277:8513:25222,A00808:1088:HLHHFDSX3:3:2277:9905:29888,A00808:1088:HLHHFDSX3:3:1560:11451:17503,A00808:1088:HLHHFDSX3:3:1560:7437:25833,A00808:1088:HLHHFDSX3:3:2657:27733:13009,A00808:1088:HLHHFDSX3:3:2676:5692:6621,A00459:348:HJWFTDSX3:1:1218:31322:7482,A00808:1088:HLHHFDSX3:3:2557:17128:335…
LK032225 9187 9529	LK032225:9187|9529	LK032225	9187	9529	10	0	5	1_1_1	46	0	0.303	0	exon	GSBRNA2T00041284001,	-	A00808:1088:HLHHFDSX3:3:1576:8332:29387,A00808:1088:HLHHFDSX3:3:1576:6840:33004,A00808:1088:HLHHFDSX3:3:1672:27109:16501,A00808:1088:HLHHFDSX3:3:1672:27109:16532,A00808:1088:HLHHFDSX3:3:2464:24777:4351,A00459:348:HJWFTDSX3:1:1630:21856:15922,A00459:348:HJWFTDSX3:1:1630:21929:29919,A00459:348:HJWFTDSX3:1:2251:11035:7795,A00459:348:HJWFTDSX3:1:1251:15103:13683,A00459:348:HJWFTDSX3:1:1378:4833:36761,
LK032378 350952 352038	LK032378:350952|352038	LK032378	350952	352038	10	0	5	0_1_3	0	0	1	0	exon	GSBRNA2T00062288001,	-	A00808:1088:HLHHFDSX3:3:1637:29432:24251,A00808:1088:HLHHFDSX3:3:2342:21856:16673,A00808:1088:HLHHFDSX3:3:2342:19633:36307,A00808:1088:HLHHFDSX3:3:2343:16740:1360,A00808:1088:HLHHFDSX3:3:1249:10800:27524,A00459:348:HJWFTDSX3:1:2562:6262:19946,A00808:1088:HLHHFDSX3:3:1410:1488:7545,A00808:1088:HLHHFDSX3:3:1451:14353:22623,A00808:1088:HLHHFDSX3:3:1637:29749:24298,A00808:1088:HLHHFDSX3:3:2363:11261:…
LK031805 1126587 1128376	LK031805:1126587|1128376	LK031805	1126587	1128376	0	10	5	1_1_0	0	122	0	0.141	exon	GSBRNA2T00123817001,	+	A00808:1088:HLHHFDSX3:2:1537:8531:15170,A00808:1088:HLHHFDSX3:2:1537:6090:31798,A00459:348:HJWFTDSX3:1:1173:31928:2049,A00459:348:HJWFTDSX3:1:1211:11478:10723,A00459:348:HJWFTDSX3:1:2616:5104:2973,A00808:1088:HLHHFDSX3:2:2229:26259:2722,A00808:1088:HLHHFDSX3:2:2229:25455:8281,A00808:1088:HLHHFDSX3:2:2306:12373:12179,A00808:1088:HLHHFDSX3:2:1404:7482:10755,A00459:348:HJWFTDSX3:1:2616:5150:2895,
LK032274 172473 172826	LK032274:172473|172826	LK032274	172473	172826	0	10	5	1_1_0	0	80	0	0.2	exon	GSBRNA2T00047861001,	-	A00808:1088:HLHHFDSX3:2:2313:31394:9017,A00808:1088:HLHHFDSX3:2:2625:31665:33974,A00808:1088:HLHHFDSX3:2:2145:2465:25645,A00808:1088:HLHHFDSX3:2:1625:29785:18787,A00808:1088:HLHHFDSX3:2:2542:10691:34632,A00808:1088:HLHHFDSX3:2:2233:25500:3756,A00808:1088:HLHHFDSX3:2:1351:4761:4319,A00808:1088:HLHHFDSX3:2:2146:1371:16986,A00808:1088:HLHHFDSX3:2:1625:29839:18443,A00808:1088:HLHHFDSX3:2:1625:16450:3…
LK032492 239168 239731	LK032492:239168|239731	LK032492	239168	239731	0	10	5	1_0_2	0	36	0	0.357	exon	GSBRNA2T00072597001,	+	A00808:1088:HLHHFDSX3:2:2528:11966:6809,A00459:348:HJWFTDSX3:1:1503:12219:19022,A00808:1088:HLHHFDSX3:2:1265:28899:25113,A00808:1088:HLHHFDSX3:2:1655:6650:3552,A00459:348:HJWFTDSX3:1:2360:29469:6183,A00459:348:HJWFTDSX3:1:2509:31358:5290,A00459:348:HJWFTDSX3:1:2509:31964:5368,A00808:1088:HLHHFDSX3:2:2421:10285:1892,A00808:1088:HLHHFDSX3:2:2421:10791:2550,A00808:1088:HLHHFDSX3:2:1146:2257:23719,
LK033583 848 1648	LK033583:848|1648	LK033583	848	1648	0	10	5	1_1_0	0	374	0	0.051	exon	GSBRNA2T00022300001,	-	A00808:1088:HLHHFDSX3:2:1242:2311:29951,A00459:348:HJWFTDSX3:1:2301:6768:30937,A00459:348:HJWFTDSX3:1:2301:5728:32831,A00808:1088:HLHHFDSX3:2:2138:7139:13322,A00808:1088:HLHHFDSX3:2:2138:7229:13354,A00808:1088:HLHHFDSX3:2:2154:3595:8343,A00808:1088:HLHHFDSX3:2:2446:25581:27571,A00808:1088:HLHHFDSX3:2:1539:32253:36902,A00459:348:HJWFTDSX3:1:1203:18991:25238,A00459:348:HJWFTDSX3:1:1203:19271:26757,
LK035660 10878 12521	LK035660:10878|12521	LK035660	10878	12521	0	10	5	1_0_1	0	12	0	0.625	exon	GSBRNA2T00057812001,	+	A00808:1088:HLHHFDSX3:2:1211:29243:32659,A00459:348:HJWFTDSX3:1:2471:24234:7451,A00459:348:HJWFTDSX3:1:2471:24605:9032,A00808:1088:HLHHFDSX3:2:2215:25211:34538,A00808:1088:HLHHFDSX3:2:1547:10682:33583,A00459:348:HJWFTDSX3:1:2608:17526:37012,A00808:1088:HLHHFDSX3:2:1108:19361:11005,A00808:1088:HLHHFDSX3:2:1108:19343:11350,A00808:1088:HLHHFDSX3:2:2322:17589:18928,A00808:1088:HLHHFDSX3:2:2673:27905:…
LK031829 1959663 1982973	LK031829:1959663|1982973	LK031829	1959663	1982973	9	0	4.5	1_1_0	18	0	0.5	0	intergenic_region	n/a	-	A00808:1088:HLHHFDSX3:3:1512:25003:34147,A00808:1088:HLHHFDSX3:3:1512:24334:34585,A00808:1088:HLHHFDSX3:3:2411:3215:10504,A00808:1088:HLHHFDSX3:3:2456:1181:26271,A00808:1088:HLHHFDSX3:3:1268:5575:6355,A00808:1088:HLHHFDSX3:3:1268:5358:6793,A00808:1088:HLHHFDSX3:3:1317:3775:11193,A00808:1088:HLHHFDSX3:3:1355:3902:30890,A00808:1088:HLHHFDSX3:3:1411:2618:24158,
LK032005 177832 178132	LK032005:177832|178132	LK032005	177832	178132	9	0	4.5	1_1_0	101	0	0.151	0	exon	GSBRNA2T00048376001,	+	A00808:1088:HLHHFDSX3:3:1601:10845:1892,A00808:1088:HLHHFDSX3:3:1531:27010:20588,A00808:1088:HLHHFDSX3:3:2150:1416:17472,A00808:1088:HLHHFDSX3:3:2343:6876:8390,A00808:1088:HLHHFDSX3:3:1378:9796:5776,A00808:1088:HLHHFDSX3:3:2630:16712:5228,A00808:1088:HLHHFDSX3:3:2630:16785:5572,A00808:1088:HLHHFDSX3:3:2630:16260:8453,A00808:1088:HLHHFDSX3:3:2531:27733:30859,
LK032359 364142 365529	LK032359:364142|365529	LK032359	364142	365529	9	0	4.5	1_1_0	1	0	0.947	0	exon	GSBRNA2T00059200001,	-	A00808:1088:HLHHFDSX3:3:2225:30246:4085,A00808:1088:HLHHFDSX3:3:2357:28266:31000,A00808:1088:HLHHFDSX3:3:1235:20636:3286,A00808:1088:HLHHFDSX3:3:1262:20943:10394,A00808:1088:HLHHFDSX3:3:1262:21169:10848,A00808:1088:HLHHFDSX3:3:1262:20166:11271,A00808:1088:HLHHFDSX3:3:2672:26422:21198,A00808:1088:HLHHFDSX3:3:2577:12183:7467,A00808:1088:HLHHFDSX3:3:1423:12879:2472,
LK032933 22379 22946	LK032933:22379|22946	LK032933	22379	22946	9	0	4.5	1_1_0	35	0	0.34	0	exon	GSBRNA2T00097292001,	+	A00808:1088:HLHHFDSX3:3:1552:29469:22717,A00808:1088:HLHHFDSX3:3:2233:28782:24314,A00808:1088:HLHHFDSX3:3:2363:30734:14638,A00808:1088:HLHHFDSX3:3:2363:30752:14638,A00808:1088:HLHHFDSX3:3:2453:10050:13135,A00808:1088:HLHHFDSX3:3:2502:27290:14591,A00808:1088:HLHHFDSX3:3:1162:8296:28354,A00808:1088:HLHHFDSX3:3:2453:10086:12853,A00808:1088:HLHHFDSX3:3:2453:10212:12853,
LK033291 39023 39574	LK033291:39023|39574	LK033291	39023	39574	9	0	4.5	1_0_1	0	0	1	0	exon	GSBRNA2T00013599001,	+	A00808:1088:HLHHFDSX3:3:1665:24406:15107,A00808:1088:HLHHFDSX3:3:2113:21956:21104,A00808:1088:HLHHFDSX3:3:2430:27281:26068,A00808:1088:HLHHFDSX3:3:1269:3125:34679,A00459:348:HJWFTDSX3:1:2154:31394:1658,A00808:1088:HLHHFDSX3:3:1168:25798:4899,A00459:348:HJWFTDSX3:1:1137:13756:15170,A00459:348:HJWFTDSX3:1:1153:31331:30921,A00808:1088:HLHHFDSX3:3:1430:27100:10316,
LK034502 5945 6535	LK034502:5945|6535	LK034502	5945	6535	9	0	4.5	1_0_1	0	0	1	0	exon	GSBRNA2T00042443001,	+	A00808:1088:HLHHFDSX3:3:1627:17363:15562,A00808:1088:HLHHFDSX3:3:2265:22580:26349,A00808:1088:HLHHFDSX3:3:1545:2754:35070,A00808:1088:HLHHFDSX3:3:2377:3070:24846,A00808:1088:HLHHFDSX3:3:2377:4237:27806,A00808:1088:HLHHFDSX3:3:1217:12554:13401,A00808:1088:HLHHFDSX3:3:1165:7762:19069,A00808:1088:HLHHFDSX3:3:1165:9200:19523,A00808:1088:HLHHFDSX3:3:1437:21115:12665,
LK031795 892815 893247	LK031795:892815|893247	LK031795	892815	893247	8	0	4	0_1_1	0	0	1	0	exon	GSBRNA2T00155591001,	+	A00808:1088:HLHHFDSX3:3:2402:10972:9846,A00808:1088:HLHHFDSX3:3:2462:25012:5384,A00808:1088:HLHHFDSX3:3:2514:19000:31109,A00808:1088:HLHHFDSX3:3:2514:18674:31579,A00808:1088:HLHHFDSX3:3:2514:17915:33207,A00808:1088:HLHHFDSX3:3:1238:32551:8202,A00808:1088:HLHHFDSX3:3:1238:32570:8202,A00808:1088:HLHHFDSX3:3:1359:8178:12587,
LK031797 622571 623182	LK031797:622571|623182	LK031797	622571	623182	8	0	4	1_1_0	0	0	1	0	exon	GSBRNA2T00103242001,	+	A00808:1088:HLHHFDSX3:3:1471:2663:17848,A00808:1088:HLHHFDSX3:3:2426:13711:29778,A00808:1088:HLHHFDSX3:3:2433:4887:35164,A00808:1088:HLHHFDSX3:3:2433:8079:36777,A00808:1088:HLHHFDSX3:3:2433:7979:36793,A00808:1088:HLHHFDSX3:3:2513:2076:24314,A00459:348:HJWFTDSX3:1:1162:28583:10285,A00459:348:HJWFTDSX3:1:1232:1027:18114,
LK031828 1273679 1274182	LK031828:1273679|1274182	LK031828	1273679	1274182	8	0	4	1_0_1	52	0	0.235	0	exon	GSBRNA2T00137568001,	-	A00808:1088:HLHHFDSX3:3:1540:22535:1939,A00808:1088:HLHHFDSX3:3:1540:21811:4664,A00808:1088:HLHHFDSX3:3:1422:26485:23657,A00808:1088:HLHHFDSX3:3:1540:22733:2033,A00808:1088:HLHHFDSX3:3:2216:8332:31767,A00808:1088:HLHHFDSX3:3:2216:8413:31845,A00808:1088:HLHHFDSX3:3:2216:9634:34460,A00808:1088:HLHHFDSX3:3:2422:28646:19257,
LK031886 984571 984829	LK031886:984571|984829	LK031886	984571	984829	8	0	4	1_1_0	25	0	0.39	0	exon	GSBRNA2T00100594001,	-	A00808:1088:HLHHFDSX3:3:1646:9136:30467,A00808:1088:HLHHFDSX3:3:2348:7410:18020,A00808:1088:HLHHFDSX3:3:1102:26106:25567,A00808:1088:HLHHFDSX3:3:2571:17445:9095,A00808:1088:HLHHFDSX3:3:2571:17273:9518,A00808:1088:HLHHFDSX3:3:2571:17852:10050,A00808:1088:HLHHFDSX3:3:1437:6316:5541,A00808:1088:HLHHFDSX3:3:1448:21233:31313,
LK031929 254353 255551	LK031929:254353|255551	LK031929	254353	255551	8	0	4	1_0_1	49	0	0.246	0	exon	GSBRNA2T00112919001,	-	A00808:1088:HLHHFDSX3:3:2224:11912:24439,A00808:1088:HLHHFDSX3:3:1319:2582:2237,A00808:1088:HLHHFDSX3:3:2636:12011:22858,A00808:1088:HLHHFDSX3:3:1439:23791:4147,A00808:1088:HLHHFDSX3:3:1439:25328:6402,A00808:1088:HLHHFDSX3:3:2366:26530:25081,A00808:1088:HLHHFDSX3:3:2428:2926:34554,A00808:1088:HLHHFDSX3:3:2636:10818:23797,
LK032056 727024 727595	LK032056:727024|727595	LK032056	727024	727595	8	0	4	0_1_1	44	0	0.267	0	exon	GSBRNA2T00089943001,	-	A00808:1088:HLHHFDSX3:3:1648:3441:17347,A00808:1088:HLHHFDSX3:3:2318:9941:3991,A00808:1088:HLHHFDSX3:3:1333:1136:16517,A00808:1088:HLHHFDSX3:3:2643:19208:5822,A00459:348:HJWFTDSX3:1:2619:5629:31908,A00459:348:HJWFTDSX3:1:2619:5737:32597,A00808:1088:HLHHFDSX3:3:2465:5611:32972,A00808:1088:HLHHFDSX3:3:1333:3242:14309,
LK032790 54155 55117	LK032790:54155|55117	LK032790	54155	55117	8	0	4	1_1_0	34	0	0.32	0	exon	GSBRNA2T00091675001,	-	A00808:1088:HLHHFDSX3:3:1521:18050:20572,A00808:1088:HLHHFDSX3:3:1335:7744:12117,A00459:348:HJWFTDSX3:1:2265:31738:26772,A00459:348:HJWFTDSX3:1:1352:30391:21245,A00459:348:HJWFTDSX3:1:1352:30798:27962,A00459:348:HJWFTDSX3:1:1407:1850:6010,A00459:348:HJWFTDSX3:1:2453:3387:3474,A00808:1088:HLHHFDSX3:3:1105:23592:4899,
LK035522 2227 2455	LK035522:2227|2455	LK035522	2227	2455	8	0	4	1_1_0	74	0	0.178	0	exon	GSBRNA2T00056707001,	+	A00808:1088:HLHHFDSX3:3:2345:25328:35994,A00808:1088:HLHHFDSX3:3:2473:11867:9079,A00808:1088:HLHHFDSX3:3:1307:32470:26162,A00808:1088:HLHHFDSX3:3:1333:8449:20509,A00459:348:HJWFTDSX3:1:1223:17101:30138,A00808:1088:HLHHFDSX3:3:1408:30553:18270,A00808:1088:HLHHFDSX3:3:1408:29261:18630,A00808:1088:HLHHFDSX3:3:1446:29215:36652,
LK032020 1786 2028	LK032020:1786|2028	LK032020	1786	2028	0	8	4	2_2_0	0	17	0	0.485	exon	GSBRNA2T00061412001,	+	A00808:1088:HLHHFDSX3:2:2603:6008:28902,A00808:1088:HLHHFDSX3:2:1428:19443:9486,A00808:1088:HLHHFDSX3:2:1154:5068:23077,A00808:1088:HLHHFDSX3:2:1242:12771:5635,A00808:1088:HLHHFDSX3:2:1669:2519:8265,A00459:348:HJWFTDSX3:1:1272:6271:20932,A00459:348:HJWFTDSX3:1:1272:6470:22748,A00459:348:HJWFTDSX3:1:1272:6388:23328,
LK032044 16358 17920	LK032044:16358|17920	LK032044	16358	17920	0	8	4	1_1_0	0	155	0	0.094	exon	GSBRNA2T00079205001,	+	A00808:1088:HLHHFDSX3:2:2227:5520:27743,A00459:348:HJWFTDSX3:1:2360:30255:31219,A00808:1088:HLHHFDSX3:2:2252:13467:31516,A00808:1088:HLHHFDSX3:2:1364:23963:14998,A00808:1088:HLHHFDSX3:2:1158:3595:35180,A00459:348:HJWFTDSX3:1:2360:31349:32706,A00808:1088:HLHHFDSX3:2:2424:5041:22905,A00808:1088:HLHHFDSX3:2:2321:14271:18098,
LK032435 191739 192360	LK032435:191739|192360	LK032435	191739	192360	0	8	4	1_1_0	0	822	0	0.019	exon	GSBRNA2T00066989001,	+	A00459:348:HJWFTDSX3:1:1647:21242:34366,A00808:1088:HLHHFDSX3:2:1366:13169:4257,A00459:348:HJWFTDSX3:1:2345:22706:35305,A00808:1088:HLHHFDSX3:2:2412:29432:25473,A00808:1088:HLHHFDSX3:2:2468:1371:11287,A00808:1088:HLHHFDSX3:2:1563:14136:19398,A00459:348:HJWFTDSX3:1:2657:27145:37012,A00459:348:HJWFTDSX3:1:2658:27308:3787,
LK032962 6591 20613	LK032962:6591|20613	LK032962	6591	20613	0	8	4	1_1_0	0	0	0	1	intergenic_region	n/a	-	A00808:1088:HLHHFDSX3:2:2508:25328:11913,A00808:1088:HLHHFDSX3:2:2523:1633:3192,A00808:1088:HLHHFDSX3:2:2523:2130:4210,A00808:1088:HLHHFDSX3:2:2556:8513:3270,A00808:1088:HLHHFDSX3:2:2556:8106:3662,A00808:1088:HLHHFDSX3:2:1209:22281:19476,A00459:348:HJWFTDSX3:1:2251:9435:10848,A00459:348:HJWFTDSX3:1:2252:23656:8766,
LK031791 2025498 2026354	LK031791:2025498|2026354	LK031791	2025498	2026354	7	0	3.5	0_1_1	1108	0	0.012	0	exon	GSBRNA2T00140666001,	+	A00808:1088:HLHHFDSX3:3:2429:18973:17096,A00459:348:HJWFTDSX3:1:2178:31458:1172,A00459:348:HJWFTDSX3:1:1451:31204:21151,A00459:348:HJWFTDSX3:1:2451:25238:19523,A00808:1088:HLHHFDSX3:3:1352:20618:20134,A00459:348:HJWFTDSX3:1:2178:30789:3364,A00459:348:HJWFTDSX3:1:2178:30888:3411,
LK031809 1251696 1252376	LK031809:1251696|1252376	LK031809	1251696	1252376	7	0	3.5	1_0_1	44	0	0.241	0	exon	GSBRNA2T00127720001,	-	A00808:1088:HLHHFDSX3:3:1529:29441:3599,A00808:1088:HLHHFDSX3:3:1559:25165:23281,A00459:348:HJWFTDSX3:1:2163:7817:1814,A00459:348:HJWFTDSX3:1:2163:7319:1485,A00459:348:HJWFTDSX3:1:2163:7952:1611,A00808:1088:HLHHFDSX3:3:1139:27299:19335,A00808:1088:HLHHFDSX3:3:1139:28094:20431,
LK031829 940513 941065	LK031829:940513|941065	LK031829	940513	941065	7	0	3.5	1_1_0	11	0	0.56	0	intergenic_region	n/a	+	A00808:1088:HLHHFDSX3:3:1640:28836:17675,A00808:1088:HLHHFDSX3:3:1550:32289:34929,A00808:1088:HLHHFDSX3:3:2120:18078:24345,A00808:1088:HLHHFDSX3:3:2443:22417:2143,A00808:1088:HLHHFDSX3:3:1358:13557:6997,A00808:1088:HLHHFDSX3:3:1367:23330:24236,A00808:1088:HLHHFDSX3:3:1437:7952:1548,
LK031914 672790 673015	LK031914:672790|673015	LK031914	672790	673015	7	0	3.5	2_2_0	3500	0	0.004	0	exon	GSBRNA2T00108591001,	-	A00808:1088:HLHHFDSX3:3:2312:18484:4633,A00808:1088:HLHHFDSX3:3:2312:18982:4648,A00808:1088:HLHHFDSX3:3:1512:18692:13604,A00808:1088:HLHHFDSX3:3:1512:18701:14152,A00808:1088:HLHHFDSX3:3:2601:22571:23140,A00808:1088:HLHHFDSX3:3:2601:20003:23703,A00808:1088:HLHHFDSX3:3:2601:22164:24345,
LK031993 761778 768446	LK031993:761778|768446	LK031993	761778	768446	7	0	3.5	1_1_0	15	0	0.483	0	intergenic_region	n/a	-	A00808:1088:HLHHFDSX3:3:1667:26476:23860,A00808:1088:HLHHFDSX3:3:2443:30572:36025,A00808:1088:HLHHFDSX3:3:1206:26386:13025,A00808:1088:HLHHFDSX3:3:2674:11831:32409,A00808:1088:HLHHFDSX3:3:2674:11360:32816,A00459:348:HJWFTDSX3:1:1431:21269:18223,A00808:1088:HLHHFDSX3:3:1447:21178:18630,
LK032552 254873 255310	LK032552:254873|255310	LK032552	254873	255310	7	0	3.5	1_1_0	1	0	0.933	0	intron	GSBRNA2T00076390001,	+	A00808:1088:HLHHFDSX3:3:1603:19343:11099,A00808:1088:HLHHFDSX3:3:1607:25482:21073,A00808:1088:HLHHFDSX3:3:2331:27733:8970,A00808:1088:HLHHFDSX3:3:2238:29451:1141,A00808:1088:HLHHFDSX3:3:2119:11017:13025,A00808:1088:HLHHFDSX3:3:2147:28284:14841,A00808:1088:HLHHFDSX3:3:2147:29035:15076,
LK032612 183408 183698	LK032612:183408|183698	LK032612	183408	183698	7	0	3.5	1_1_0	0	0	1	0	intergenic_region	n/a	+	A00808:1088:HLHHFDSX3:3:1624:6162:34585,A00808:1088:HLHHFDSX3:3:2327:15320:12680,A00808:1088:HLHHFDSX3:3:1513:13593:31140,A00808:1088:HLHHFDSX3:3:1547:24415:7357,A00808:1088:HLHHFDSX3:3:1556:31141:21167,A00808:1088:HLHHFDSX3:3:2633:17020:12273,A00808:1088:HLHHFDSX3:3:2547:26033:19429,
LK032627 205302 205668	LK032627:205302|205668	LK032627	205302	205668	7	0	3.5	2_1_0	50	0	0.219	0	intergenic_region	n/a	-	A00808:1088:HLHHFDSX3:3:2446:27109:3004,A00459:348:HJWFTDSX3:1:1251:8675:17049,A00808:1088:HLHHFDSX3:3:2446:28248:1344,A00808:1088:HLHHFDSX3:3:2446:26820:3317,A00459:348:HJWFTDSX3:1:1251:10221:16658,A00459:348:HJWFTDSX3:1:1251:10230:16736,A00459:348:HJWFTDSX3:1:1302:10908:33567,
LK032713 33330 34012	LK032713:33330|34012	LK032713	33330	34012	7	0	3.5	1_1_0	0	0	1	0	exon	GSBRNA2T00087272001,	-	A00808:1088:HLHHFDSX3:3:1632:12048:29935,A00808:1088:HLHHFDSX3:3:1430:31873:19272,A00808:1088:HLHHFDSX3:3:1462:16233:6057,A00808:1088:HLHHFDSX3:3:1636:11586:16360,A00808:1088:HLHHFDSX3:3:2422:25672:21809,A00808:1088:HLHHFDSX3:3:2632:9254:9909,A00808:1088:HLHHFDSX3:3:2530:3992:21339,
LK032953 68891 69453	LK032953:68891|69453	LK032953	68891	69453	7	0	3.5	2_1_0	19	0	0.424	0	exon	GSBRNA2T00097855001,	-	A00808:1088:HLHHFDSX3:3:1643:30499:18991,A00808:1088:HLHHFDSX3:3:2461:15212:18912,A00808:1088:HLHHFDSX3:3:2360:27995:28150,A00808:1088:HLHHFDSX3:3:2431:14199:2127,A00808:1088:HLHHFDSX3:3:2477:22815:19993,A00808:1088:HLHHFDSX3:3:1317:16414:19993,A00808:1088:HLHHFDSX3:3:2562:29396:26537,
LK032302 158103 158352	LK032302:158103|158352	LK032302	158103	158352	0	7	3.5	1_1_0	0	15	0	0.483	intergenic_region	n/a	-	A00459:348:HJWFTDSX3:1:2460:27353:17550,A00808:1088:HLHHFDSX3:2:1622:5584:21872,A00808:1088:HLHHFDSX3:2:2519:10013:32581,A00808:1088:HLHHFDSX3:2:2614:9652:30921,A00808:1088:HLHHFDSX3:2:1615:5791:21261,A00808:1088:HLHHFDSX3:2:1622:5656:15671,A00808:1088:HLHHFDSX3:2:2357:20654:13275,
LK031791 1176609 1177149	LK031791:1176609|1177149	LK031791	1176609	1177149	6	0	3	1_1_0	18	0	0.4	0	exon	GSBRNA2T00140442001,	-	A00808:1088:HLHHFDSX3:3:2355:27136:13385,A00808:1088:HLHHFDSX3:3:2577:31087:13275,A00808:1088:HLHHFDSX3:3:2606:8666:21386,A00808:1088:HLHHFDSX3:3:1614:28302:35571,A00808:1088:HLHHFDSX3:3:2355:28890:12007,A00808:1088:HLHHFDSX3:3:2127:2989:10989,
LK031804 1478655 1479229	LK031804:1478655|1479229	LK031804	1478655	1479229	6	0	3	1_0_1	141	0	0.078	0	exon	GSBRNA2T00121419001,	+	A00808:1088:HLHHFDSX3:3:2307:25825:24392,A00808:1088:HLHHFDSX3:3:2307:26115:24580,A00808:1088:HLHHFDSX3:3:2307:26096:24737,A00808:1088:HLHHFDSX3:3:1515:16459:6324,A00459:348:HJWFTDSX3:1:1531:6126:31172,A00459:348:HJWFTDSX3:1:1531:6388:31344,
LK031828 684987 685186	LK031828:684987|685186	LK031828	684987	685186	6	0	3	1_1_0	1	0	0.923	0	exon	GSBRNA2T00137458001,	+	A00808:1088:HLHHFDSX3:3:2443:19560:34679,A00808:1088:HLHHFDSX3:3:1171:3061:23891,A00808:1088:HLHHFDSX3:3:2555:29577:21872,A00808:1088:HLHHFDSX3:3:1658:5457:27038,A00459:348:HJWFTDSX3:1:2311:2573:3161,A00808:1088:HLHHFDSX3:3:1171:2835:23844,
LK031845 1697537 1697813	LK031845:1697537|1697813	LK031845	1697537	1697813	6	0	3	1_1_0	22	0	0.353	0	exon	GSBRNA2T00144614001,	-	A00808:1088:HLHHFDSX3:3:1526:27163:31344,A00808:1088:HLHHFDSX3:3:1665:12228:32033,A00459:348:HJWFTDSX3:1:1565:3341:6026,A00459:348:HJWFTDSX3:1:1648:4490:10551,A00459:348:HJWFTDSX3:1:1648:2510:13072,A00459:348:HJWFTDSX3:1:2344:28736:5572,
LK031927 1067208 1067647	LK031927:1067208|1067647	LK031927	1067208	1067647	6	0	3	1_1_0	14	0	0.462	0	exon	GSBRNA2T00112671001,	-	A00808:1088:HLHHFDSX3:3:2443:2383:24940,A00808:1088:HLHHFDSX3:3:1215:18222:33583,A00808:1088:HLHHFDSX3:3:2443:2428:31313,A00808:1088:HLHHFDSX3:3:1359:15573:10269,A00808:1088:HLHHFDSX3:3:1215:17842:30733,A00808:1088:HLHHFDSX3:3:1120:29803:24017,
LK032265 315568 315989	LK032265:315568|315989	LK032265	315568	315989	6	0	3	0_1_2	89	0	0.119	0	exon	GSBRNA2T00047029001,	-	A00459:348:HJWFTDSX3:1:2149:11722:6762,A00459:348:HJWFTDSX3:1:2624:10031:17519,A00808:1088:HLHHFDSX3:3:2445:11388:20901,A00459:348:HJWFTDSX3:1:2363:14579:3756,A00808:1088:HLHHFDSX3:3:2538:31439:6684,A00808:1088:HLHHFDSX3:3:1450:2618:35493,
LK031881 33668 34158	LK031881:33668|34158	LK031881	33668	34158	0	6	3	1_1_0	0	0	0	1	exon	GSBRNA2T00157383001,	-	A00808:1088:HLHHFDSX3:2:2526:27118:31266,A00808:1088:HLHHFDSX3:2:2559:15609:31344,A00808:1088:HLHHFDSX3:2:2247:2781:32925,A00808:1088:HLHHFDSX3:2:1415:9986:3724,A00808:1088:HLHHFDSX3:2:1209:23637:32095,A00459:348:HJWFTDSX3:1:1322:15619:28040,
LK032758 36908 42072	LK032758:36908|42072	LK032758	36908	42072	0	6	3	1_1_0	0	1	0	0.923	intergenic_region	n/a	+	A00808:1088:HLHHFDSX3:2:1349:1208:26475,A00808:1088:HLHHFDSX3:2:1354:5529:14888,A00808:1088:HLHHFDSX3:2:1216:30382:15154,A00808:1088:HLHHFDSX3:2:1446:26033:26005,A00808:1088:HLHHFDSX3:2:2457:1768:27445,A00808:1088:HLHHFDSX3:2:2457:1253:28244,
LK031837 1560470 1560686	LK031837:1560470|1560686	LK031837	1560470	1560686	5	0	2.5	1_1_0	189	0	0.05	0	exon	GSBRNA2T00141745001,	-	A00808:1088:HLHHFDSX3:3:2271:8097:2456,A00808:1088:HLHHFDSX3:3:1529:21847:1125,A00459:348:HJWFTDSX3:1:1148:27326:35947,A00459:348:HJWFTDSX3:1:2404:6271:30452,A00459:348:HJWFTDSX3:1:2404:6054:30514,
LK031858 1234721 1235709	LK031858:1234721|1235709	LK031858	1234721	1235709	5	0	2.5	1_1_0	65	0	0.133	0	exon	GSBRNA2T00149610001,	-	A00808:1088:HLHHFDSX3:3:2211:12201:14450,A00808:1088:HLHHFDSX3:3:2652:27353:7748,A00808:1088:HLHHFDSX3:3:1667:18087:2378,A00808:1088:HLHHFDSX3:3:1263:32651:2675,A00808:1088:HLHHFDSX3:3:1437:22209:5854,
LK031866 431291 432650	LK031866:431291|432650	LK031866	431291	432650	5	0	2.5	1_0_1	0	0	1	0	exon	GSBRNA2T00152426001,	-	A00808:1088:HLHHFDSX3:3:1605:20039:1094,A00808:1088:HLHHFDSX3:3:2273:28420:35430,A00808:1088:HLHHFDSX3:3:2273:28447:35540,A00808:1088:HLHHFDSX3:3:1506:13286:15264,A00808:1088:HLHHFDSX3:3:2552:11523:26240,
LK032001 913795 915163	LK032001:913795|915163	LK032001	913795	915163	4	0	2	1_1_0	0	0	1	0	intergenic_region	n/a	+	A00808:1088:HLHHFDSX3:3:1670:17119:35211,A00808:1088:HLHHFDSX3:3:1266:9489:26976,A00808:1088:HLHHFDSX3:3:1465:7374:17425,A00808:1088:HLHHFDSX3:3:1349:31006:1924,
LK032043 84087 84652	LK032043:84087|84652	LK032043	84087	84652	4	0	2	1_1_0	12	0	0.4	0	exon	GSBRNA2T00079059001,	-	A00808:1088:HLHHFDSX3:3:2165:18349:5744,A00808:1088:HLHHFDSX3:3:2204:22733:18443,A00808:1088:HLHHFDSX3:3:2204:22742:18552,A00808:1088:HLHHFDSX3:3:1164:16179:32518,
LK032265 315568 316088	LK032265:315568|316088	LK032265	315568	316088	4	0	2	0_1_1	82	0	0.089	0	intron	GSBRNA2T00047029001,	-	A00808:1088:HLHHFDSX3:3:1636:21965:19398,A00808:1088:HLHHFDSX3:3:2272:10429:16579,A00808:1088:HLHHFDSX3:3:2278:20428:11851,A00808:1088:HLHHFDSX3:3:2146:16161:35336,
LK031838 35483 35674	LK031838:35483|35674	LK031838	35483	35674	0	4	2	1_1_0	0	609	0	0.013	exon	GSBRNA2T00141803001,	+	A00459:348:HJWFTDSX3:1:2527:1425:6621,A00459:348:HJWFTDSX3:1:2527:1796:8015,A00808:1088:HLHHFDSX3:2:2642:1190:10942,A00459:348:HJWFTDSX3:1:1162:31620:16736,
LK032230 364375 365195	LK032230:364375|365195	LK032230	364375	365195	0	4	2	0_1_2	0	0	0	1	exon	GSBRNA2T00041889001,	-	A00808:1088:HLHHFDSX3:2:1219:16685:12226,A00808:1088:HLHHFDSX3:2:1305:13449:35837,A00808:1088:HLHHFDSX3:2:1668:3143:12101,A00808:1088:HLHHFDSX3:2:1143:4273:33880,
LK031894 989478 990271	LK031894:989478|990271	LK031894	989478	990271	3	0	1.5	1_0_1	57	0	0.095	0	exon	GSBRNA2T00102646001,	-	A00808:1088:HLHHFDSX3:3:1538:25165:7279,A00808:1088:HLHHFDSX3:3:1538:25057:8876,A00808:1088:HLHHFDSX3:3:2527:7826:1830,
LK031897 531820 531997	LK031897:531820|531997	LK031897	531820	531997	3	0	1.5	0_1_1	63	0	0.087	0	exon	GSBRNA2T00104059001,	+	A00808:1088:HLHHFDSX3:3:1134:3766:11177,A00808:1088:HLHHFDSX3:3:1437:7346:10958,A00808:1088:HLHHFDSX3:3:1439:6705:25222,
LK031980 799997 800796	LK031980:799997|800796	LK031980	799997	800796	3	0	1.5	1_1_0	26	0	0.188	0	exon	GSBRNA2T00124882001,	+	A00808:1088:HLHHFDSX3:3:1652:30318:22122,A00808:1088:HLHHFDSX3:3:2368:1461:10598,A00459:348:HJWFTDSX3:1:2633:18304:4069,
LK032155 230743 231003	LK032155:230743|231003	LK032155	230743	231003	3	0	1.5	1_1_0	69	0	0.08	0	exon	GSBRNA2T00026299001,	+	A00808:1088:HLHHFDSX3:3:2328:5782:10097,A00808:1088:HLHHFDSX3:3:1551:12292:10473,A00808:1088:HLHHFDSX3:3:1208:24930:21120,
LK032552 254873 255235	LK032552:254873|255235	LK032552	254873	255235	3	0	1.5	1_1_0	1	0	0.857	0	intron	GSBRNA2T00076390001,	+	A00808:1088:HLHHFDSX3:3:2343:31647:35540,A00808:1088:HLHHFDSX3:3:2368:3070:18677,A00808:1088:HLHHFDSX3:3:2119:11171:13291,
LK032643 51929 52534	LK032643:51929|52534	LK032643	51929	52534	3	0	1.5	1_1_0	0	0	1	0	intergenic_region	n/a	-	A00808:1088:HLHHFDSX3:3:1608:28122:35258,A00808:1088:HLHHFDSX3:3:2608:32226:28588,A00808:1088:HLHHFDSX3:3:2347:5457:12258,
LK032660 1421 2011	LK032660:1421|2011	LK032660	1421	2011	3	0	1.5	1_1_0	0	0	1	0	intergenic_region	n/a	-	A00808:1088:HLHHFDSX3:3:2301:21531:18928,A00808:1088:HLHHFDSX3:3:1275:32696:2566,A00459:348:HJWFTDSX3:1:2575:7111:33599,
LK031882 5743 6325	LK031882:5743|6325	LK031882	5743	6325	0	3	1.5	1_0_1	0	0	0	1	exon	GSBRNA2T00157648001,	+	A00808:1088:HLHHFDSX3:2:1471:8260:26600,A00808:1088:HLHHFDSX3:2:1663:25644:11866,A00808:1088:HLHHFDSX3:2:1129:13132:1376,
LK032144 174755 197745	LK032144:174755|197745	LK032144	174755	197745	0	3	1.5	1_1_1	0	0	0	1	intergenic_region	n/a	+	A00808:1088:HLHHFDSX3:2:2142:21820:35399,A00808:1088:HLHHFDSX3:2:2142:21621:36526,A00808:1088:HLHHFDSX3:2:2143:22010:20353,
LK031800 2654497 2654748	LK031800:2654497|2654748	LK031800	2654497	2654748	2	0	1	1_1_0	0	0	1	0	exon	GSBRNA2T00112215001,	-	A00808:1088:HLHHFDSX3:3:2661:23059:7388,A00808:1088:HLHHFDSX3:3:1459:23213:24784,
LK031830 514179 514505	LK031830:514179|514505	LK031830	514179	514505	2	0	1	2_1_0	50	0	0.074	0	exon	GSBRNA2T00138163001,	+	A00459:348:HJWFTDSX3:1:1619:23764:22482,A00808:1088:HLHHFDSX3:3:1169:1642:26349,
LK031894 776691 777445	LK031894:776691|777445	LK031894	776691	777445	2	0	1	1_1_0	0	0	1	0	exon	GSBRNA2T00102589001,	+	A00459:348:HJWFTDSX3:1:1501:24352:31548,A00808:1088:HLHHFDSX3:3:2533:3495:23672,
LK031895 556784 558578	LK031895:556784|558578	LK031895	556784	558578	2	0	1	1_0_1	18	0	0.182	0	exon	GSBRNA2T00102892001,	-	A00808:1088:HLHHFDSX3:3:1523:27064:12853,A00808:1088:HLHHFDSX3:3:2367:29261:3098,

## Sheet: Supplementary Tab. S6
Supplementary Tab. S6: circRNAs detected with circtools in leaf samples in circRNA library sequencing data.
LOC	Location	Chr	Start	End	junction reads rep1	junction reads rep2	Mean junction reads	Gene	JunctionType	Strand	Start-End Region	OverallRegion
LK031960 346929 347294	LK031960 346929 347294 -	LK031960	346929	347294	0	33	16.5	not_annotated	2	-	intergenic-intergenic	not_annotated
LK031909 615171 615536	LK031909 615171 615536 +	LK031909	615171	615536	0	32	16	BnaC05g33730D	1	+	exon-exon	CDS,exon,gene,transcript
LK032008 622555 622953	LK032008 622555 622953 +	LK032008	622555	622953	0	32	16	BnaA03g46660D	1	+	exon-exon	transcript,exon,gene,CDS
LK032143 45998 46695	LK032143 45998 46695 +	LK032143	45998	46695	0	30	15	BnaC04g48700D	1	+	exon-exon	CDS,exon,gene,transcript
LK031803 1018954 1019322	LK031803 1018954 1019322 -	LK031803	1018954	1019322	0	29	14.5	BnaC09g25310D	1	-	intron-exon	CDS,exon,gene,transcript
LK031889 298418 299059	LK031889 298418 299059 -	LK031889	298418	299059	6	23	14.5	not_annotated	1	-	intergenic-intergenic	not_annotated
LK031864 527545 528354	LK031864 527545 528354 -	LK031864	527545	528354	28	0	14	BnaA03g24680D	1	-	exon-exon	CDS,exon,gene,transcript
LK031813 2017074 2018095	LK031813 2017074 2018095 +	LK031813	2017074	2018095	8	19	13.5	BnaC03g53070D	1	+	exon-exon	transcript,exon,gene,CDS
LK031967 7043 7475	LK031967 7043 7475 +	LK031967	7043	7475	0	27	13.5	BnaA09g38170D	1	+	exon-exon	CDS,exon,gene,transcript
LK031787 3108939 3109503	LK031787 3108939 3109503 +	LK031787	3108939	3109503	26	0	13	BnaA07g19990D	1	+	intergenic-exon	gene,CDS,transcript,not_annotated,exon
LK032104 439841 440197	LK032104 439841 440197 +	LK032104	439841	440197	0	26	13	Intron_gpII	2	+	intergenic-exon	transcript,exon,gene,not_annotated
LK032223 267701 267978	LK032223 267701 267978 +	LK032223	267701	267978	0	26	13	not_annotated	1	+	intergenic-intergenic	not_annotated
LK051289 1405 1793	LK051289 1405 1793 +	LK051289	1405	1793	0	26	13	not_annotated	1	+	intergenic-intergenic	not_annotated
LK031955 193145 193384	LK031955 193145 193384 +	LK031955	193145	193384	0	25	12.5	BnaA07g13040D	2	+	exon-exon	transcript,exon,gene,CDS
LK031958 194117 194930	LK031958 194117 194930 +	LK031958	194117	194930	0	25	12.5	BnaAnng00220D	1	+	exon-exon	transcript,exon,gene,CDS
LK031797 1982759 1983857	LK031797 1982759 1983857 +	LK031797	1982759	1983857	4	20	12	BnaC06g35330D	1	+	exon-exon	gene,CDS,three_prime_utr,transcript,exon
LK031915 988836 989188	LK031915 988836 989188 +	LK031915	988836	989188	24	0	12	BnaC09g27530D	1	+	intron-exon	CDS,exon,gene,transcript
LK032039 335598 336254	LK032039 335598 336254 -	LK032039	335598	336254	0	24	12	BnaC09g38840D	1	-	exon-exon	transcript,exon,gene,CDS
LK032045 141379 143249	LK032045 141379 143249 -	LK032045	141379	143249	24	0	12	BnaC02g25110D	2	-	intergenic-exon	gene,exon,transcript,not_annotated,five_prime_utr
LK032158 147250 147897	LK032158 147250 147897 +	LK032158	147250	147897	24	0	12	BnaCnng04590D	1	+	exon-exon	transcript,exon,gene,CDS
LK032298 346136 346536	LK032298 346136 346536 -	LK032298	346136	346536	0	24	12	BnaA02g07840D	1	-	intron-exon	CDS,exon,gene,transcript
LK031872 37640 37979	LK031872 37640 37979 +	LK031872	37640	37979	0	23	11.5	BnaA10g13780D	1	+	intron-intron	gene,transcript
LK031905 67346 67772	LK031905 67346 67772 -	LK031905	67346	67772	0	23	11.5	BnaC05g39400D	2	-	exon-exon	gene,CDS,three_prime_utr,transcript,exon
LK031959 846222 846497	LK031959 846222 846497 -	LK031959	846222	846497	0	23	11.5	not_annotated	1	-	intergenic-intergenic	not_annotated
LK032284 327634 328288	LK032284 327634 328288 +	LK032284	327634	328288	0	23	11.5	not_annotated	1	+	intergenic-intergenic	not_annotated
LK032366 137229 137815	LK032366 137229 137815 +	LK032366	137229	137815	23	0	11.5	BnaC03g41500D	1	+	exon-exon	transcript,exon,gene,CDS
LK033861 15148 15633	LK033861 15148 15633 +	LK033861	15148	15633	0	23	11.5	BnaC05g49260D	1	+	exon-exon	transcript,exon,gene,CDS
LK031799 1989522 1989952	LK031799 1989522 1989952 -	LK031799	1989522	1989952	0	22	11	BnaC08g23450D	1	-	exon-exon	gene,five_prime_utr,CDS,transcript,exon
LK031956 1066825 1067151	LK031956 1066825 1067151 +	LK031956	1066825	1067151	22	0	11	BnaC05g17360D	1	+	exon-exon	gene,exon,CDS,transcript,five_prime_utr
LK032055 279171 279451	LK032055 279171 279451 +	LK032055	279171	279451	0	22	11	BnaA08g27890D	1	+	exon-exon	gene,CDS,three_prime_utr,transcript,exon
LK032116 502539 502838	LK032116 502539 502838 +	LK032116	502539	502838	0	22	11	BnaA01g34300D	1	+	exon-exon	transcript,exon,gene,CDS
LK032891 83881 84061	LK032891 83881 84061 +	LK032891	83881	84061	0	22	11	BnaC08g14790D	1	+	exon-intergenic	gene,CDS,not_annotated,transcript,exon
LK033598 29772 30271	LK033598 29772 30271 -	LK033598	29772	30271	0	22	11	BnaC04g51910D	1	-	exon-exon	transcript,exon,gene,CDS
LK031995 893464 894115	LK031995 893464 894115 -	LK031995	893464	894115	21	0	10.5	BnaA02g25790D	1	-	intron-intron	gene,transcript
LK032104 439794 440204	LK032104 439794 440204 +	LK032104	439794	440204	0	21	10.5	Intron_gpII	1	+	intergenic-exon	transcript,exon,gene,not_annotated
LK032110 230541 230848	LK032110 230541 230848 -	LK032110	230541	230848	0	21	10.5	BnaC08g14490D	1	-	exon-exon	transcript,exon,gene,CDS
LK032241 230894 231196	LK032241 230894 231196 -	LK032241	230894	231196	0	21	10.5	BnaA04g17540D	1	-	exon-exon	transcript,exon,gene,CDS
LK031804 1918292 1918901	LK031804 1918292 1918901 +	LK031804	1918292	1918901	0	20	10	BnaA01g00880D	1	+	exon-exon	transcript,exon,gene,CDS
LK031828 1800490 1801136	LK031828 1800490 1801136 +	LK031828	1800490	1801136	0	20	10	BnaA03g32830D	1	+	exon-exon	transcript,exon,gene,CDS
LK031882 261117 262969	LK031882 261117 262969 +	LK031882	261117	262969	0	20	10	BnaC09g23400D	1	+	intron-intergenic	not_annotated,gene,transcript
LK032198 241686 242417	LK032198 241686 242417 +	LK032198	241686	242417	17	3	10	BnaC06g12160D	1	+	exon-exon	transcript,exon,gene,CDS
LK032247 311874 312217	LK032247 311874 312217 +	LK032247	311874	312217	20	0	10	BnaC01g40210D	1	+	exon-exon	gene,CDS,three_prime_utr,transcript,exon
LK032627 48551 48939	LK032627 48551 48939 +	LK032627	48551	48939	0	20	10	not_annotated	1	+	intergenic-intergenic	not_annotated
LK032627 98130 98558	LK032627 98130 98558 +	LK032627	98130	98558	20	0	10	BnaCnng12670D	1	+	intron-exon	CDS,exon,gene,transcript
LK032957 4121 4612	LK032957 4121 4612 +	LK032957	4121	4612	20	0	10	BnaC04g55240D	1	+	exon-exon	transcript,exon,gene,CDS
LK033228 62065 62374	LK033228 62065 62374 -	LK033228	62065	62374	0	20	10	BnaA07g37870D	1	-	exon-exon	transcript,exon,gene,CDS
LK031982 494122 494774	LK031982 494122 494774 +	LK031982	494122	494774	19	0	9.5	BnaC03g35250D	1	+	exon-exon	transcript,exon,gene,CDS
LK031989 451440 451977	LK031989 451440 451977 -	LK031989	451440	451977	0	19	9.5	BnaA06g24320D	1	-	exon-exon	transcript,exon,gene,CDS
LK032022 699702 700443	LK032022 699702 700443 -	LK032022	699702	700443	0	19	9.5	not_annotated	1	-	intergenic-intergenic	not_annotated
LK032154 546867 547218	LK032154 546867 547218 -	LK032154	546867	547218	0	19	9.5	BnaC03g57070D	1	-	intron-exon	CDS,exon,gene,transcript
LK032238 252563 252926	LK032238 252563 252926 -	LK032238	252563	252926	0	19	9.5	not_annotated	1	-	intergenic-intergenic	not_annotated
LK033123 56136 58146	LK033123 56136 58146 +	LK033123	56136	58146	0	19	9.5	BnaC09g53370D	1	+	exon-exon	transcript,exon,gene,CDS
LK033797 43894 44339	LK033797 43894 44339 +	LK033797	43894	44339	0	19	9.5	BnaCnng35430D	1	+	exon-exon	transcript,exon,gene,CDS
LK033832 5885 6517	LK033832 5885 6517 +	LK033832	5885	6517	0	19	9.5	BnaAnng16370D	1	+	exon-exon	transcript,exon,gene,CDS
LK031828 1330906 1331955	LK031828 1330906 1331955 +	LK031828	1330906	1331955	0	18	9	BnaA03g33740D	1	+	exon-exon	CDS,exon,gene,transcript
LK031830 1434683 1435980	LK031830 1434683 1435980 +	LK031830	1434683	1435980	2	16	9	not_annotated	1	+	intergenic-intergenic	not_annotated
LK031993 415446 415830	LK031993 415446 415830 -	LK031993	415446	415830	0	18	9	BnaA02g05900D	1	-	exon-exon	transcript,exon,gene,CDS
LK032104 439424 439901	LK032104 439424 439901 +	LK032104	439424	439901	0	18	9	not_annotated	1	+	intergenic-intergenic	not_annotated
LK032116 501860 502822	LK032116 501860 502822 +	LK032116	501860	502822	18	0	9	BnaA01g34300D	1	+	exon-exon	CDS,exon,gene,transcript
LK032160 524051 524578	LK032160 524051 524578 -	LK032160	524051	524578	0	18	9	BnaA01g22440D	1	-	exon-exon	transcript,exon,gene,CDS
LK032406 71420 71916	LK032406 71420 71916 +	LK032406	71420	71916	18	0	9	BnaA04g19850D	1	+	exon-exon	transcript,exon,gene,CDS
LK032661 151175 151586	LK032661 151175 151586 -	LK032661	151175	151586	18	0	9	BnaC01g31630D	1	-	exon-exon	CDS,exon,gene,transcript
LK033943 11714 12353	LK033943 11714 12353 -	LK033943	11714	12353	0	18	9	BnaA03g56540D	2	-	exon-intron	CDS,exon,gene,transcript
LK031799 282961 283504	LK031799 282961 283504 +	LK031799	282961	283504	0	17	8.5	BnaC08g25820D	1	+	exon-exon	transcript,exon,gene,CDS
LK031817 1074874 1075619	LK031817 1074874 1075619 +	LK031817	1074874	1075619	0	17	8.5	BnaC06g20160D	1	+	exon-exon	gene,exon,three_prime_utr,transcript,five_prime_utr
LK031850 452816 454048	LK031850 452816 454048 +	LK031850	452816	454048	17	0	8.5	BnaA07g34720D	1	+	exon-exon	gene,exon,CDS,transcript,five_prime_utr
LK031892 887538 888111	LK031892 887538 888111 +	LK031892	887538	888111	0	17	8.5	BnaA07g26650D	1	+	exon-exon	CDS,exon,gene,transcript
LK032581 234583 234873	LK032581 234583 234873 -	LK032581	234583	234873	0	17	8.5	not_annotated	2	-	intergenic-intergenic	not_annotated
LK032627 49580 49925	LK032627 49580 49925 +	LK032627	49580	49925	0	17	8.5	not_annotated	1	+	intergenic-intergenic	not_annotated
LK034011 6908 7286	LK034011 6908 7286 -	LK034011	6908	7286	0	17	8.5	BnaCnng37980D	1	-	exon-exon	gene,exon,CDS,transcript,five_prime_utr
LK031787 4050100 4050417	LK031787 4050100 4050417 -	LK031787	4050100	4050417	16	0	8	BnaA07g21710D	1	-	exon-exon	transcript,exon,gene,CDS
LK031789 907781 908085	LK031789 907781 908085 +	LK031789	907781	908085	0	16	8	BnaC01g07380D	1	+	exon-intergenic	gene,CDS,not_annotated,transcript,exon
LK031830 1290067 1291283	LK031830 1290067 1291283 +	LK031830	1290067	1291283	0	16	8	BnaC01g13580D	1	+	intron-exon	CDS,exon,gene,transcript
LK031915 992797 993263	LK031915 992797 993263 -	LK031915	992797	993263	0	16	8	BnaC09g27520D	2	-	exon-exon	transcript,exon,gene,CDS
LK032796 58729 59111	LK032796 58729 59111 +	LK032796	58729	59111	16	0	8	not_annotated	1	+	intergenic-intergenic	not_annotated
LK032905 5850 6100	LK032905 5850 6100 -	LK032905	5850	6100	0	16	8	BnaCnng19080D	1	-	exon-exon	transcript,exon,gene,CDS
LK033669 40306 42510	LK033669 40306 42510 +	LK033669	40306	42510	16	0	8	BnaC08g47190D	1	+	exon-exon	CDS,exon,gene,transcript
LK033757 9376 10187	LK033757 9376 10187 -	LK033757	9376	10187	16	0	8	BnaC09g52660D	1	-	intron-intergenic	not_annotated,gene,transcript
LK031818 78953 79439	LK031818 78953 79439 -	LK031818	78953	79439	0	15	7.5	BnaC03g17810D	1	-	exon-exon	transcript,exon,gene,CDS
LK031818 1774653 1775314	LK031818 1774653 1775314 +	LK031818	1774653	1775314	15	0	7.5	BnaC03g20400D	1	+	exon-exon	transcript,exon,gene,CDS
LK031888 204374 204692	LK031888 204374 204692 -	LK031888	204374	204692	15	0	7.5	BnaC04g28370D	1	-	exon-exon	transcript,exon,gene,CDS
LK031947 224267 224984	LK031947 224267 224984 +	LK031947	224267	224984	1	14	7.5	BnaC07g10790D	1	+	intergenic-exon	gene,exon,transcript,not_annotated,five_prime_utr
LK031967 573917 574292	LK031967 573917 574292 -	LK031967	573917	574292	0	15	7.5	BnaA09g37130D	1	-	exon-exon	transcript,exon,gene,CDS
LK032003 529610 529958	LK032003 529610 529958 +	LK032003	529610	529958	0	15	7.5	BnaCnng03470D	2	+	exon-exon	gene,CDS,three_prime_utr,transcript,exon
LK032014 480648 481131	LK032014 480648 481131 +	LK032014	480648	481131	0	15	7.5	BnaC03g57850D	1	+	exon-exon	transcript,exon,gene,CDS
LK032627 111219 111597	LK032627 111219 111597 -	LK032627	111219	111597	15	0	7.5	not_annotated	1	-	intergenic-intergenic	not_annotated
LK032891 85002 85037	LK032891 85002 85037 -	LK032891	85002	85037	7	8	7.5	not_annotated	1	-	intergenic-intergenic	not_annotated
LK033217 59750 61637	LK033217 59750 61637 -	LK033217	59750	61637	15	0	7.5	BnaC02g48340D	2	-	exon-exon	gene,exon,three_prime_utr,transcript,five_prime_utr
LK031802 507378 507678	LK031802 507378 507678 +	LK031802	507378	507678	0	14	7	BnaA05g05070D	1	+	exon-exon	transcript,exon,gene,CDS
LK031802 2281728 2282077	LK031802 2281728 2282077 +	LK031802	2281728	2282077	0	14	7	BnaA05g08100D	1	+	exon-exon	transcript,exon,gene,CDS
LK031819 1639559 1639932	LK031819 1639559 1639932 +	LK031819	1639559	1639932	14	0	7	BnaA05g00900D	2	+	exon-exon	transcript,exon,gene,CDS
LK031824 163060 163464	LK031824 163060 163464 +	LK031824	163060	163464	14	0	7	BnaC09g06290D	1	+	exon-exon	transcript,exon,gene,CDS
LK031842 585263 585737	LK031842 585263 585737 +	LK031842	585263	585737	14	0	7	BnaA02g02660D	1	+	exon-exon	transcript,exon,gene,CDS
LK031884 975199 975746	LK031884 975199 975746 +	LK031884	975199	975746	14	0	7	BnaC07g17730D	1	+	exon-exon	transcript,exon,gene,CDS
LK031915 991509 991899	LK031915 991509 991899 -	LK031915	991509	991899	0	14	7	BnaC09g27520D	2	-	exon-exon	transcript,exon,gene,CDS
LK031947 872820 874717	LK031947 872820 874717 +	LK031947	872820	874717	0	14	7	BnaC07g11580D	1	+	exon-exon	gene,exon,CDS,transcript,five_prime_utr
LK032091 284354 284782	LK032091 284354 284782 -	LK032091	284354	284782	0	14	7	BnaC01g20580D	1	-	exon-exon	transcript,exon,gene,CDS
LK032212 228635 232236	LK032212 228635 232236 +	LK032212	228635	232236	0	14	7	BnaCnng05120D	1	+	intergenic-intron	transcript,gene,not_annotated
LK031790 3016645 3018040	LK031790 3016645 3018040 +	LK031790	3016645	3018040	13	0	6.5	BnaA10g24300D	1	+	exon-exon	exon,three_prime_utr,gene,transcript
LK031802 1959870 1960640	LK031802 1959870 1960640 +	LK031802	1959870	1960640	13	0	6.5	BnaA05g07560D	1	+	exon-exon	transcript,exon,gene,CDS
LK031808 401045 401278	LK031808 401045 401278 +	LK031808	401045	401278	13	0	6.5	not_annotated	2	+	intergenic-intergenic	not_annotated
LK031824 1832436 1832953	LK031824 1832436 1832953 -	LK031824	1832436	1832953	0	13	6.5	BnaC09g08550D	1	-	exon-exon	transcript,exon,gene,CDS
LK031861 703389 703769	LK031861 703389 703769 -	LK031861	703389	703769	13	0	6.5	BnaA10g01780D	1	-	exon-exon	transcript,exon,gene,CDS
LK031894 223364 224292	LK031894 223364 224292 +	LK031894	223364	224292	0	13	6.5	BnaA07g29190D	1	+	exon-exon	transcript,exon,gene,CDS
LK031959 846219 846494	LK031959 846219 846494 +	LK031959	846219	846494	0	13	6.5	BnaC03g29200D	2	+	exon-exon	CDS,exon,gene,transcript
LK032006 814460 815223	LK032006 814460 815223 +	LK032006	814460	815223	13	0	6.5	BnaA05g11370D	1	+	exon-exon	gene,CDS,three_prime_utr,transcript,exon
LK032077 80723 81019	LK032077 80723 81019 +	LK032077	80723	81019	0	13	6.5	BnaC08g21480D	1	+	exon-exon	gene,CDS,three_prime_utr,transcript,exon
LK032203 457955 459054	LK032203 457955 459054 -	LK032203	457955	459054	0	13	6.5	BnaC04g50130D	1	-	exon-exon	gene,exon,CDS,transcript,five_prime_utr
LK032264 360205 360442	LK032264 360205 360442 -	LK032264	360205	360442	0	13	6.5	BnaA06g19650D	2	-	intron-intron	gene,transcript
LK032391 184242 184682	LK032391 184242 184682 -	LK032391	184242	184682	13	0	6.5	BnaAnng04520D	1	-	exon-exon	CDS,exon,gene,transcript
LK032627 50512 50873	LK032627 50512 50873 +	LK032627	50512	50873	0	13	6.5	not_annotated	2	+	intergenic-intergenic	not_annotated
LK031902 1054925 1055373	LK031902 1054925 1055373 -	LK031902	1054925	1055373	12	0	6	BnaA06g08510D	1	-	exon-intron	exon,three_prime_utr,gene,transcript
LK031932 30599 31197	LK031932 30599 31197 +	LK031932	30599	31197	12	0	6	BnaA03g40850D	1	+	exon-exon	CDS,exon,gene,transcript
LK032004 238337 238898	LK032004 238337 238898 +	LK032004	238337	238898	0	12	6	BnaC03g70740D	1	+	exon-exon	transcript,exon,gene,CDS
LK032343 216585 218015	LK032343 216585 218015 -	LK032343	216585	218015	12	0	6	BnaA01g32650D	2	-	exon-exon	gene,CDS,three_prime_utr,transcript,exon
LK032627 26355 26737	LK032627 26355 26737 -	LK032627	26355	26737	12	0	6	not_annotated	2	-	intergenic-intergenic	not_annotated
LK032627 109948 110257	LK032627 109948 110257 -	LK032627	109948	110257	12	0	6	BnaCnng12720D	2	-	intergenic-exon	gene,CDS,transcript,not_annotated,exon
LK032627 111292 111600	LK032627 111292 111600 -	LK032627	111292	111600	0	12	6	not_annotated	1	-	intergenic-intergenic	not_annotated
LK032933 22379 22946	LK032933 22379 22946 +	LK032933	22379	22946	12	0	6	BnaCnng19440D	1	+	exon-exon	transcript,exon,gene,CDS
LK034322 25631 25937	LK034322 25631 25937 +	LK034322	25631	25937	0	12	6	not_annotated	1	+	intergenic-intergenic	not_annotated
LK035367 2173 3037	LK035367 2173 3037 +	LK035367	2173	3037	12	0	6	BnaCnng51680D	2	+	exon-exon	gene,CDS,three_prime_utr,transcript,exon
LK031804 154214 154438	LK031804 154214 154438 +	LK031804	154214	154438	11	0	5.5	BnaA01g04880D	1	+	exon-exon	exon,three_prime_utr,gene,transcript
LK031920 886341 886640	LK031920 886341 886640 +	LK031920	886341	886640	11	0	5.5	not_annotated	2	+	intergenic-intergenic	not_annotated
LK031971 84738 85331	LK031971 84738 85331 -	LK031971	84738	85331	0	11	5.5	BnaC02g12450D	1	-	exon-exon	transcript,exon,gene,CDS
LK031979 236708 237227	LK031979 236708 237227 -	LK031979	236708	237227	11	0	5.5	BnaC06g15490D	1	-	exon-exon	transcript,exon,gene,CDS
LK032003 528407 528652	LK032003 528407 528652 +	LK032003	528407	528652	11	0	5.5	BnaCnng03460D	1	+	exon-exon	transcript,exon,gene,CDS
LK032212 228635 230189	LK032212 228635 230189 +	LK032212	228635	230189	11	0	5.5	BnaCnng05120D	1	+	intergenic-exon	gene,CDS,transcript,not_annotated,exon
LK032290 208627 209063	LK032290 208627 209063 +	LK032290	208627	209063	11	0	5.5	BnaA01g17450D	1	+	exon-exon	CDS,exon,gene,transcript
LK033808 39769 40740	LK033808 39769 40740 +	LK033808	39769	40740	11	0	5.5	BnaA09g51670D	1	+	exon-exon	transcript,exon,gene,CDS
LK036416 1869 2278	LK036416 1869 2278 -	LK036416	1869	2278	0	11	5.5	BnaUnng02400D	1	-	exon-exon	CDS,exon,gene,transcript
LK031795 1325396 1326146	LK031795 1325396 1326146 -	LK031795	1325396	1326146	10	0	5	BnaC08g29500D	1	-	exon-exon	transcript,exon,gene,CDS
LK031805 1126587 1128376	LK031805 1126587 1128376 +	LK031805	1126587	1128376	0	10	5	BnaC03g39290D	1	+	exon-exon	transcript,exon,gene,CDS
LK031833 1897778 1898169	LK031833 1897778 1898169 +	LK031833	1897778	1898169	10	0	5	BnaC07g24660D	1	+	exon-exon	transcript,exon,gene,CDS
LK032090 322238 323306	LK032090 322238 323306 +	LK032090	322238	323306	0	10	5	BnaC04g04370D	1	+	exon-exon	gene,CDS,three_prime_utr,transcript,exon
LK032213 122110 122904	LK032213 122110 122904 +	LK032213	122110	122904	10	0	5	BnaC05g43970D	1	+	exon-exon	transcript,exon,gene,CDS
LK032225 9187 9529	LK032225 9187 9529 -	LK032225	9187	9529	10	0	5	BnaCnng05460D	1	-	exon-exon	gene,exon,CDS,transcript,five_prime_utr
LK032274 172473 172826	LK032274 172473 172826 +	LK032274	172473	172826	0	10	5	BnaA10g13260D	2	+	exon-exon	transcript,exon,gene,CDS
LK032470 81148 81579	LK032470 81148 81579 +	LK032470	81148	81579	10	0	5	BnaA04g20940D	1	+	exon-exon	transcript,exon,gene,CDS
LK032552 254873 255235	LK032552 254873 255235 +	LK032552	254873	255235	10	0	5	BnaC03g59070D	1	+	exon-intron	transcript,exon,gene,CDS
LK032627 9874 10077	LK032627 9874 10077 +	LK032627	9874	10077	10	0	5	BnaCnng12430D	2	+	intron-intron	gene,transcript
LK032627 59197 59756	LK032627 59197 59756 -	LK032627	59197	59756	10	0	5	BnaCnng12560D	1	-	exon-intergenic	gene,CDS,not_annotated,transcript,exon
LK032627 111187 111600	LK032627 111187 111600 -	LK032627	111187	111600	10	0	5	not_annotated	1	-	intergenic-intergenic	not_annotated
LK035660 10878 12521	LK035660 10878 12521 +	LK035660	10878	12521	0	10	5	BnaCnng53100D	1	+	exon-exon	transcript,exon,gene,CDS
LK031790 3610803 3611136	LK031790 3610803 3611136 -	LK031790	3610803	3611136	9	0	4.5	BnaA10g25690D	1	-	exon-exon	CDS,exon,gene,transcript
LK031834 1250865 1251137	LK031834 1250865 1251137 -	LK031834	1250865	1251137	9	0	4.5	BnaC08g17260D	1	-	exon-exon	transcript,exon,gene,CDS
LK031862 570940 571436	LK031862 570940 571436 -	LK031862	570940	571436	0	9	4.5	BnaA08g17940D	1	-	exon-exon	CDS,exon,gene,transcript
LK031884 1163548 1163948	LK031884 1163548 1163948 -	LK031884	1163548	1163948	0	9	4.5	BnaC07g17810D	1	-	exon-exon	transcript,exon,gene,CDS
LK032017 807361 808230	LK032017 807361 808230 +	LK032017	807361	808230	0	9	4.5	BnaC03g60540D	1	+	exon-exon	transcript,exon,gene,CDS
LK032092 486627 486970	LK032092 486627 486970 +	LK032092	486627	486970	9	0	4.5	BnaA04g18820D	1	+	exon-exon	CDS,exon,gene,transcript
LK032248 21133 21697	LK032248 21133 21697 +	LK032248	21133	21697	0	9	4.5	BnaC05g09880D	1	+	exon-exon	transcript,exon,gene,CDS
LK032270 134247 134817	LK032270 134247 134817 +	LK032270	134247	134817	9	0	4.5	not_annotated	2	+	intergenic-intergenic	not_annotated
LK032359 364142 365529	LK032359 364142 365529 -	LK032359	364142	365529	9	0	4.5	BnaC03g58750D	1	-	exon-exon	CDS,exon,gene,transcript
LK032485 273465 274032	LK032485 273465 274032 +	LK032485	273465	274032	9	0	4.5	BnaAnng06520D	1	+	exon-exon	transcript,exon,gene,CDS
LK033291 39023 39574	LK033291 39023 39574 +	LK033291	39023	39574	9	0	4.5	BnaCnng26450D	1	+	exon-exon	transcript,exon,gene,CDS
LK033554 19833 21336	LK033554 19833 21336 +	LK033554	19833	21336	0	9	4.5	BnaA04g27780D	2	+	exon-exon	gene,CDS,three_prime_utr,transcript,exon
LK034502 5945 6535	LK034502 5945 6535 +	LK034502	5945	6535	9	0	4.5	BnaCnng44390D	1	+	exon-exon	CDS,exon,gene,transcript
LK031789 187717 188328	LK031789 187717 188328 +	LK031789	187717	188328	8	0	4	BnaC01g08350D	1	+	exon-exon	transcript,exon,gene,CDS
LK031795 868821 869156	LK031795 868821 869156 -	LK031795	868821	869156	8	0	4	BnaC08g30150D	1	-	exon-exon	transcript,exon,gene,CDS
LK031795 892815 893247	LK031795 892815 893247 +	LK031795	892815	893247	8	0	4	BnaC08g30130D	1	+	exon-exon	CDS,exon,gene,transcript
LK031797 622571 623182	LK031797 622571 623182 +	LK031797	622571	623182	8	0	4	BnaC06g32920D	1	+	exon-exon	gene,exon,CDS,transcript,five_prime_utr
LK031803 966046 966374	LK031803 966046 966374 -	LK031803	966046	966374	8	0	4	not_annotated	1	-	intergenic-intergenic	not_annotated
LK031872 964265 964766	LK031872 964265 964766 -	LK031872	964265	964766	8	0	4	BnaA10g15400D	1	-	exon-exon	transcript,exon,gene,CDS
LK031885 797638 797687	LK031885 797638 797687 -	LK031885	797638	797687	2	6	4	not_annotated	2	-	intergenic-intergenic	not_annotated
LK031929 254353 255551	LK031929 254353 255551 -	LK031929	254353	255551	8	0	4	BnaC06g28250D	1	-	exon-exon	transcript,exon,gene,CDS
LK031966 366637 366940	LK031966 366637 366940 +	LK031966	366637	366940	8	0	4	BnaC08g20710D	1	+	exon-exon	transcript,exon,gene,CDS
LK032000 211240 211562	LK032000 211240 211562 +	LK032000	211240	211562	8	0	4	BnaC08g45010D	2	+	exon-intron	CDS,exon,gene,transcript
LK032005 177832 178132	LK032005 177832 178132 +	LK032005	177832	178132	8	0	4	BnaA05g17250D	1	+	exon-exon	transcript,exon,gene,CDS
LK032020 1792 2028	LK032020 1792 2028 -	LK032020	1792	2028	8	0	4	BnaA06g20290D	2	-	exon-exon	CDS,exon,gene,transcript
LK032270 134247 134817	LK032270 134247 134817 -	LK032270	134247	134817	8	0	4	BnaA02g34360D	1	-	exon-exon	transcript,exon,gene,CDS
LK032435 191739 192360	LK032435 191739 192360 +	LK032435	191739	192360	0	8	4	BnaA04g13600D	1	+	exon-exon	transcript,exon,gene,CDS
LK032811 41438 42386	LK032811 41438 42386 +	LK032811	41438	42386	8	0	4	BnaA02g16870D	1	+	exon-exon	gene,exon,three_prime_utr,transcript,five_prime_utr
LK033269 41754 42008	LK033269 41754 42008 +	LK033269	41754	42008	8	0	4	BnaCnng26110D	1	+	exon-exon	transcript,exon,gene,CDS
LK036397 3901 4316	LK036397 3901 4316 -	LK036397	3901	4316	8	0	4	BnaUnng02370D	2	-	exon-exon	transcript,exon,gene,CDS
LK044162 1638 1947	LK044162 1638 1947 -	LK044162	1638	1947	8	0	4	BnaA09g52790D	1	-	exon-exon	transcript,exon,gene,CDS
LK031972 91095 91413	LK031972 91095 91413 -	LK031972	91095	91413	7	0	3.5	BnaA10g04390D	1	-	intron-intron	gene,transcript
LK032287 109777 110137	LK032287 109777 110137 +	LK032287	109777	110137	7	0	3.5	BnaC04g44940D	2	+	exon-exon	transcript,exon,gene,CDS
LK032713 33330 34012	LK032713 33330 34012 -	LK032713	33330	34012	7	0	3.5	BnaC04g24880D	1	-	exon-exon	transcript,exon,gene,CDS
LK031804 1478655 1479229	LK031804 1478655 1479229 +	LK031804	1478655	1479229	6	0	3	BnaA01g01810D	1	+	exon-exon	transcript,exon,gene,CDS
LK031823 452561 452819	LK031823 452561 452819 +	LK031823	452561	452819	0	6	3	BnaC03g00960D	2	+	exon-exon	CDS,exon,gene,transcript
LK031829 940513 941065	LK031829 940513 941065 +	LK031829	940513	941065	6	0	3	not_annotated	1	+	intergenic-intergenic	not_annotated
LK031838 35445 35674	LK031838 35445 35674 -	LK031838	35445	35674	6	0	3	BnaA03g16770D	2	-	exon-exon	transcript,exon,gene,CDS
LK031874 847363 848140	LK031874 847363 848140 +	LK031874	847363	848140	6	0	3	BnaA03g37610D	1	+	exon-exon	transcript,exon,gene,CDS
LK031881 33668 34158	LK031881 33668 34158 -	LK031881	33668	34158	0	6	3	BnaC01g18910D	1	-	exon-exon	CDS,exon,gene,transcript
LK031915 977091 977464	LK031915 977091 977464 +	LK031915	977091	977464	0	6	3	BnaC09g27570D	2	+	exon-exon	CDS,exon,gene,transcript
LK031923 801536 801736	LK031923 801536 801736 +	LK031923	801536	801736	6	0	3	BnaC05g41670D	1	+	exon-exon	five_prime_utr,gene,exon,transcript
LK031927 1067208 1067647	LK031927 1067208 1067647 -	LK031927	1067208	1067647	6	0	3	BnaC07g36060D	1	-	exon-exon	transcript,exon,gene,CDS
LK032005 285865 287228	LK032005 285865 287228 -	LK032005	285865	287228	6	0	3	not_annotated	2	-	intergenic-intergenic	not_annotated
LK032167 23870 24243	LK032167 23870 24243 -	LK032167	23870	24243	0	6	3	BnaC02g40260D	1	-	exon-exon	CDS,exon,gene,transcript
LK032225 8777 9529	LK032225 8777 9529 -	LK032225	8777	9529	6	0	3	BnaCnng05460D	1	-	exon-exon	gene,exon,CDS,transcript,five_prime_utr
LK032378 151664 151939	LK032378 151664 151939 -	LK032378	151664	151939	6	0	3	Plant_SRP	2	-	exon-exon	exon,gene,transcript
LK032755 114273 114626	LK032755 114273 114626 -	LK032755	114273	114626	6	0	3	BnaCnng15820D	1	-	exon-exon	gene,CDS,three_prime_utr,transcript,exon
LK036397 4682 5353	LK036397 4682 5353 -	LK036397	4682	5353	6	0	3	not_annotated	1	-	intergenic-intergenic	not_annotated
LK050018 397 960	LK050018 397 960 +	LK050018	397	960	6	0	3	BnaAnng40580D	1	+	exon-exon	transcript,exon,gene,CDS
LK031789 187717 188328	LK031789 187717 188328 -	LK031789	187717	188328	5	0	2.5	not_annotated	2	-	intergenic-intergenic	not_annotated
LK031837 1560470 1560686	LK031837 1560470 1560686 +	LK031837	1560470	1560686	5	0	2.5	BnaC03g49860D	2	+	exon-exon	gene,exon,CDS,transcript,five_prime_utr
LK032005 285865 287228	LK032005 285865 287228 +	LK032005	285865	287228	5	0	2.5	BnaA05g17170D	1	+	exon-exon	gene,CDS,three_prime_utr,transcript,exon
LK032079 484540 484919	LK032079 484540 484919 -	LK032079	484540	484919	5	0	2.5	BnaC04g03010D	2	-	intron-exon	CDS,exon,gene,transcript
LK032225 166944 167815	LK032225 166944 167815 +	LK032225	166944	167815	5	0	2.5	BnaCnng05580D	1	+	exon-exon	CDS,exon,gene,transcript
LK032453 1462 2230	LK032453 1462 2230 -	LK032453	1462	2230	0	5	2.5	BnaC05g11210D	1	-	exon-exon	transcript,exon,gene,CDS
LK032552 50273 50692	LK032552 50273 50692 -	LK032552	50273	50692	5	0	2.5	not_annotated	2	-	intergenic-intergenic	not_annotated
LK043135 1733 2026	LK043135 1733 2026 -	LK043135	1733	2026	5	0	2.5	not_annotated	1	-	intergenic-intergenic	not_annotated
LK031815 1884440 1884777	LK031815 1884440 1884777 +	LK031815	1884440	1884777	4	0	2	BnaA03g06160D	1	+	exon-exon	transcript,exon,gene,CDS
LK031838 34105 34585	LK031838 34105 34585 -	LK031838	34105	34585	4	0	2	BnaA03g16770D	1	-	exon-exon	transcript,exon,gene,CDS
LK031915 991716 991907	LK031915 991716 991907 -	LK031915	991716	991907	2	2	2	BnaC09g27520D	1	-	intron-exon	CDS,exon,gene,transcript
LK032043 84087 84652	LK032043 84087 84652 -	LK032043	84087	84652	4	0	2	BnaC03g21920D	1	-	exon-exon	gene,CDS,three_prime_utr,transcript,exon
LK032116 501754 502127	LK032116 501754 502127 +	LK032116	501754	502127	4	0	2	BnaA01g34300D	1	+	exon-exon	CDS,exon,gene,transcript
LK032270 316037 316815	LK032270 316037 316815 -	LK032270	316037	316815	0	4	2	BnaA02g34020D	1	-	exon-exon	transcript,exon,gene,CDS
LK032891 85011 85159	LK032891 85011 85159 -	LK032891	85011	85159	4	0	2	not_annotated	1	-	intergenic-intergenic	not_annotated
LK033921 17256 18908	LK033921 17256 18908 +	LK033921	17256	18908	0	4	2	BnaA01g34800D	2	+	exon-intron	transcript,exon,gene,CDS
LK031822 1193072 1193636	LK031822 1193072 1193636 +	LK031822	1193072	1193636	0	3	1.5	not_annotated	1	+	intergenic-intergenic	not_annotated
LK031830 1434680 1435980	LK031830 1434680 1435980 +	LK031830	1434680	1435980	3	0	1.5	not_annotated	1	+	intergenic-intergenic	not_annotated
LK031834 1248594 1249392	LK031834 1248594 1249392 -	LK031834	1248594	1249392	0	3	1.5	BnaC08g17260D	1	-	exon-exon	transcript,exon,gene,CDS
LK031894 989478 990271	LK031894 989478 990271 -	LK031894	989478	990271	3	0	1.5	BnaA07g30840D	1	-	exon-exon	gene,exon,CDS,transcript,five_prime_utr
LK031980 799997 800796	LK031980 799997 800796 +	LK031980	799997	800796	3	0	1.5	BnaA03g17560D	1	+	exon-exon	transcript,exon,gene,CDS
LK032143 45998 46695	LK032143 45998 46695 -	LK032143	45998	46695	0	3	1.5	not_annotated	2	-	intergenic-intergenic	not_annotated
LK032155 230743 231003	LK032155 230743 231003 +	LK032155	230743	231003	3	0	1.5	BnaC01g37790D	1	+	exon-exon	transcript,exon,gene,CDS
LK032512 204516 205854	LK032512 204516 205854 -	LK032512	204516	205854	0	3	1.5	BnaC04g01130D	1	-	exon-exon	gene,exon,CDS,transcript,five_prime_utr
LK032643 51929 52534	LK032643 51929 52534 -	LK032643	51929	52534	3	0	1.5	BnaA02g17730D	1	-	intergenic-exon	gene,CDS,transcript,not_annotated,exon
LK032891 85002 85037	LK032891 85002 85037 +	LK032891	85002	85037	3	0	1.5	not_annotated	2	+	intergenic-intergenic	not_annotated
LK032970 16048 16675	LK032970 16048 16675 +	LK032970	16048	16675	0	3	1.5	BnaA09g51780D	1	+	exon-exon	transcript,exon,gene,CDS
LK031789 2087273 2087334	LK031789 2087273 2087334 +	LK031789	2087273	2087334	0	2	1	not_annotated	1	+	intergenic-intergenic	not_annotated
LK031795 843579 843751	LK031795 843579 843751 +	LK031795	843579	843751	0	2	1	not_annotated	1	+	intergenic-intergenic	not_annotated
LK031816 1134364 1134597	LK031816 1134364 1134597 -	LK031816	1134364	1134597	2	0	1	BnaA01g10360D	2	-	exon-exon	transcript,exon,gene,CDS
LK031818 1774653 1775314	LK031818 1774653 1775314 -	LK031818	1774653	1775314	2	0	1	not_annotated	2	-	intergenic-intergenic	not_annotated
LK031838 35472 35674	LK031838 35472 35674 -	LK031838	35472	35674	2	0	1	BnaA03g16770D	2	-	exon-exon	transcript,exon,gene,CDS
LK031842 762825 764385	LK031842 762825 764385 -	LK031842	762825	764385	2	0	1	BnaA02g02290D	1	-	exon-exon	gene,exon,CDS,transcript,five_prime_utr
LK031857 11508 11928	LK031857 11508 11928 -	LK031857	11508	11928	2	0	1	BnaA04g02470D	1	-	exon-exon	transcript,exon,gene,CDS
LK031894 776691 777445	LK031894 776691 777445 +	LK031894	776691	777445	2	0	1	BnaA07g30350D	1	+	exon-exon	gene,exon,CDS,transcript,five_prime_utr
LK031955 193145 193384	LK031955 193145 193384 -	LK031955	193145	193384	0	2	1	not_annotated	1	-	intergenic-intergenic	not_annotated
LK032099 295252 295310	LK032099 295252 295310 +	LK032099	295252	295310	0	2	1	not_annotated	2	+	intergenic-intergenic	not_annotated
LK032116 501771 501911	LK032116 501771 501911 +	LK032116	501771	501911	1	1	1	BnaA01g34300D	2	+	exon-exon	CDS,exon,gene,transcript
LK032116 502211 503143	LK032116 502211 503143 +	LK032116	502211	503143	0	2	1	BnaA01g34300D	1	+	exon-exon	transcript,exon,gene,CDS
LK032116 502881 503009	LK032116 502881 503009 +	LK032116	502881	503009	0	2	1	BnaA01g34300D	1	+	exon-exon	transcript,exon,gene,CDS
LK032223 266469 266896	LK032223 266469 266896 +	LK032223	266469	266896	0	2	1	BnaA06g19410D	1	+	intergenic-exon	gene,exon,transcript,not_annotated,five_prime_utr
LK032420 150420 152287	LK032420 150420 152287 -	LK032420	150420	152287	0	2	1	BnaA10g11190D	1	-	exon-exon	transcript,exon,gene,CDS
LK032423 37720 38515	LK032423 37720 38515 -	LK032423	37720	38515	0	2	1	BnaC01g09830D	1	-	intergenic-exon	gene,CDS,transcript,not_annotated,exon
LK032549 137773 138051	LK032549 137773 138051 +	LK032549	137773	138051	0	2	1	BnaC08g04960D	1	+	exon-exon	transcript,exon,gene,CDS
LK032557 26873 27924	LK032557 26873 27924 -	LK032557	26873	27924	0	2	1	BnaAnng07080D	1	-	exon-exon	transcript,exon,gene,CDS
LK032787 60606 61089	LK032787 60606 61089 +	LK032787	60606	61089	0	2	1	BnaCnng16770D	1	+	exon-exon	transcript,exon,gene,CDS
LK032822 108185 108588	LK032822 108185 108588 -	LK032822	108185	108588	2	0	1	BnaA03g51010D	1	-	exon-exon	transcript,exon,gene,CDS
LK033844 42451 43157	LK033844 42451 43157 -	LK033844	42451	43157	2	0	1	not_annotated	1	-	intergenic-intergenic	not_annotated
LK034324 19972 20215	LK034324 19972 20215 -	LK034324	19972	20215	2	0	1	BnaUnng00850D	1	-	exon-exon	transcript,exon,gene,CDS
LK034789 8788 9266	LK034789 8788 9266 -	LK034789	8788	9266	2	0	1	not_annotated	1	-	intergenic-intergenic	not_annotated
LK031789 3710757 3710868	LK031789 3710757 3710868 -	LK031789	3710757	3710868	0	1	0.5	not_annotated	2	-	intergenic-intergenic	not_annotated
LK031791 3774422 3776136	LK031791 3774422 3776136 -	LK031791	3774422	3776136	0	1	0.5	BnaC03g12110D	1	-	exon-exon	transcript,exon,gene,CDS
LK031792 1952218 1952271	LK031792 1952218 1952271 +	LK031792	1952218	1952271	0	1	0.5	BnaC07g05360D	1	+	exon-exon	transcript,exon,gene,CDS
LK031795 1286278 1286864	LK031795 1286278 1286864 -	LK031795	1286278	1286864	1	0	0.5	not_annotated	1	-	intergenic-intergenic	not_annotated
LK031806 2146889 2147657	LK031806 2146889 2147657 +	LK031806	2146889	2147657	1	0	0.5	BnaA04g05140D	1	+	exon-exon	gene,exon,CDS,transcript,five_prime_utr
LK031812 240453 240570	LK031812 240453 240570 +	LK031812	240453	240570	1	0	0.5	BnaC07g18860D	1	+	exon-exon	transcript,exon,gene,CDS
LK031851 1525765 1525931	LK031851 1525765 1525931 +	LK031851	1525765	1525931	0	1	0.5	BnaC02g31570D	1	+	exon-exon	transcript,exon,gene,CDS
LK031865 390401 391316	LK031865 390401 391316 -	LK031865	390401	391316	0	1	0.5	BnaC02g05730D	1	-	exon-exon	gene,exon,CDS,transcript,five_prime_utr
LK031869 316560 316937	LK031869 316560 316937 -	LK031869	316560	316937	0	1	0.5	not_annotated	1	-	intergenic-intergenic	not_annotated
LK031878 427369 434073	LK031878 427369 434073 -	LK031878	427369	434073	0	1	0.5	BnaC04g20490D	1	-	exon-exon	gene,CDS,three_prime_utr,transcript,exon
LK031879 1424724 1424965	LK031879 1424724 1424965 -	LK031879	1424724	1424965	1	0	0.5	BnaC07g38560D	1	-	exon-exon	transcript,exon,gene,CDS
LK031886 1182706 1183566	LK031886 1182706 1183566 +	LK031886	1182706	1183566	0	1	0.5	BnaC05g05690D	1	+	exon-exon	transcript,exon,gene,CDS
LK031895 556784 558578	LK031895 556784 558578 -	LK031895	556784	558578	1	0	0.5	BnaA08g22230D	1	-	exon-exon	CDS,exon,gene,transcript
LK031897 531820 531997	LK031897 531820 531997 +	LK031897	531820	531997	1	0	0.5	BnaC09g45450D	1	+	exon-exon	transcript,exon,gene,CDS
LK031936 695345 695828	LK031936 695345 695828 -	LK031936	695345	695828	0	1	0.5	BnaC02g07610D	1	-	exon-exon	transcript,exon,gene,CDS
LK031962 773973 774073	LK031962 773973 774073 +	LK031962	773973	774073	1	0	0.5	BnaA02g31470D	1	+	intron-intron	gene,transcript
LK031974 780771 781769	LK031974 780771 781769 +	LK031974	780771	781769	0	1	0.5	BnaA04g22790D	1	+	exon-exon	CDS,exon,gene,transcript
LK031983 881947 882508	LK031983 881947 882508 -	LK031983	881947	882508	1	0	0.5	BnaA06g15470D	1	-	exon-exon	CDS,exon,gene,transcript
LK031989 47955 48023	LK031989 47955 48023 -	LK031989	47955	48023	0	1	0.5	not_annotated	1	-	intergenic-intergenic	not_annotated
LK031995 286700 288795	LK031995 286700 288795 +	LK031995	286700	288795	1	0	0.5	not_annotated	1	+	intergenic-intergenic	not_annotated
LK032000 253487 253797	LK032000 253487 253797 -	LK032000	253487	253797	0	1	0.5	BnaC08g44890D	1	-	intron-intron	gene,transcript
LK032003 529610 529958	LK032003 529610 529958 -	LK032003	529610	529958	0	1	0.5	not_annotated	1	-	intergenic-intergenic	not_annotated
LK032086 114317 114441	LK032086 114317 114441 +	LK032086	114317	114441	0	1	0.5	BnaA01g26950D	1	+	intron-intron	gene,transcript
LK032099 308343 308699	LK032099 308343 308699 -	LK032099	308343	308699	0	1	0.5	Intron_gpII	2	-	exon-intergenic	not_annotated,exon,gene,transcript
LK032116 465581 465717	LK032116 465581 465717 +	LK032116	465581	465717	0	1	0.5	not_annotated	1	+	intergenic-intergenic	not_annotated
LK032116 469166 469302	LK032116 469166 469302 -	LK032116	469166	469302	0	1	0.5	not_annotated	1	-	intergenic-intergenic	not_annotated
LK032121 481957 482498	LK032121 481957 482498 -	LK032121	481957	482498	1	0	0.5	BnaC03g27120D	1	-	exon-exon	transcript,exon,gene,CDS
LK032136 524589 525036	LK032136 524589 525036 -	LK032136	524589	525036	0	1	0.5	BnaA06g02150D	1	-	exon-exon	transcript,exon,gene,CDS
LK032186 420357 420899	LK032186 420357 420899 +	LK032186	420357	420899	0	1	0.5	BnaA06g11890D	1	+	exon-exon	transcript,exon,gene,CDS
LK032206 21055 21587	LK032206 21055 21587 -	LK032206	21055	21587	0	1	0.5	not_annotated	2	-	intergenic-intergenic	not_annotated
LK032228 311454 312041	LK032228 311454 312041 -	LK032228	311454	312041	1	0	0.5	BnaA02g25170D	1	-	exon-exon	CDS,exon,gene,transcript
LK032258 25978 27002	LK032258 25978 27002 +	LK032258	25978	27002	1	0	0.5	BnaA02g33100D	1	+	exon-exon	transcript,exon,gene,CDS
LK032320 383893 384019	LK032320 383893 384019 -	LK032320	383893	384019	0	1	0.5	BnaC04g29410D	1	-	exon-exon	gene,CDS,three_prime_utr,transcript,exon
LK032334 301970 302005	LK032334 301970 302005 +	LK032334	301970	302005	1	0	0.5	not_annotated	2	+	intergenic-intergenic	not_annotated
LK032335 393505 394075	LK032335 393505 394075 -	LK032335	393505	394075	1	0	0.5	BnaC04g12830D	1	-	exon-exon	transcript,exon,gene,CDS
LK032416 57835 58008	LK032416 57835 58008 -	LK032416	57835	58008	0	1	0.5	not_annotated	1	-	intergenic-intergenic	not_annotated
LK032474 68749 69022	LK032474 68749 69022 +	LK032474	68749	69022	1	0	0.5	not_annotated	1	+	intergenic-intergenic	not_annotated
LK032476 215834 216457	LK032476 215834 216457 +	LK032476	215834	216457	1	0	0.5	BnaA03g53180D	1	+	exon-exon	CDS,exon,gene,transcript
LK032514 49981 50542	LK032514 49981 50542 -	LK032514	49981	50542	1	0	0.5	BnaA05g11140D	1	-	exon-exon	transcript,exon,gene,CDS
LK032627 48791 49937	LK032627 48791 49937 +	LK032627	48791	49937	0	1	0.5	not_annotated	2	+	intergenic-intergenic	not_annotated
LK032627 161688 162527	LK032627 161688 162527 +	LK032627	161688	162527	1	0	0.5	not_annotated	1	+	intergenic-intergenic	not_annotated
LK032840 20094 20608	LK032840 20094 20608 +	LK032840	20094	20608	1	0	0.5	BnaC05g25250D	1	+	intron-intron	gene,transcript
LK032910 68257 68831	LK032910 68257 68831 +	LK032910	68257	68831	0	1	0.5	BnaC07g38670D	1	+	exon-exon	transcript,exon,gene,CDS
LK033072 24102 24803	LK033072 24102 24803 +	LK033072	24102	24803	0	1	0.5	BnaC05g52050D	1	+	exon-exon	gene,CDS,three_prime_utr,transcript,exon
LK033132 10420 10961	LK033132 10420 10961 +	LK033132	10420	10961	1	0	0.5	not_annotated	1	+	intergenic-intergenic	not_annotated
LK033166 16627 17599	LK033166 16627 17599 +	LK033166	16627	17599	0	1	0.5	not_annotated	1	+	intergenic-intergenic	not_annotated
LK033547 20090 21561	LK033547 20090 21561 +	LK033547	20090	21561	0	1	0.5	BnaC04g56910D	1	+	exon-exon	CDS,exon,gene,transcript
LK033808 39769 40740	LK033808 39769 40740 -	LK033808	39769	40740	1	0	0.5	not_annotated	2	-	intergenic-intergenic	not_annotated
LK033921 17256 18293	LK033921 17256 18293 +	LK033921	17256	18293	1	0	0.5	BnaA01g34800D	2	+	exon-intron	transcript,exon,gene,CDS
LK033962 32610 33538	LK033962 32610 33538 +	LK033962	32610	33538	1	0	0.5	BnaC07g48490D	1	+	exon-exon	transcript,exon,gene,CDS
LK034324 4623 4877	LK034324 4623 4877 +	LK034324	4623	4877	0	1	0.5	tRNA-Asn	1	+	intergenic-intergenic	not_annotated
LK034787 639 887	LK034787 639 887 +	LK034787	639	887	1	0	0.5	BnaCnng47140D	1	+	intron-intron	gene,transcript
LK037853 2471 3030	LK037853 2471 3030 -	LK037853	2471	3030	0	1	0.5	BnaCnng60250D	1	-	exon-exon	CDS,exon,gene,transcript
LK042359 1046 1461	LK042359 1046 1461 +	LK042359	1046	1461	1	0	0.5	BnaAnng33970D	1	+	exon-exon	CDS,exon,gene,transcript

## Sheet: Supplementary Tab. S7
Supplementary Tab. S7: circRNAs detected with CIRI2 in leaf samples in circRNA library sequencing data.
LOC	circRNA_ID	chr	circRNA_start	circRNA_end	Leafcirc1_junction_reads	Leafcirc_2_junction_reads	Leafcirc_mean_junction_reads	SM_MS_SMS	Leafcirc1_non_junction_reads	Leafcirc_2_non_junction_reads	Leafcirc1_junction_reads_ratio	Leafcirc_2_junction_reads_ratio	circRNA_type	gene_id	strand	junction_reads_ID
LK031802 584994 594001	LK031802:584994|594001	LK031802	584994	594001	5	5	5	2_0_4	4	5	0.714	0.667	intergenic_region	n/a	+	A00808:1088:HLHHFDSX3:2:1509:19922:15389,A00459:348:HJWFTDSX3:1:1157:20238:5822,A00459:348:HJWFTDSX3:1:1558:17960:34444,A00459:348:HJWFTDSX3:1:1559:18521:14246,A00459:348:HJWFTDSX3:1:2212:1958:31939,
LK031809 2036223 2037192	LK031809:2036223|2037192	LK031809	2036223	2037192	11	17	14	3_5_1	4	2	0.846	0.944	intergenic_region	n/a	+	A00808:1088:HLHHFDSX3:2:2204:2926:18771,A00459:348:HJWFTDSX3:1:1534:27651:32878,A00808:1088:HLHHFDSX3:2:1508:2392:12962,A00459:348:HJWFTDSX3:1:2506:21323:12367,A00459:348:HJWFTDSX3:1:2336:16920:34334,A00808:1088:HLHHFDSX3:2:1204:1289:10614,A00808:1088:HLH
LK031819 189546 190258	LK031819:189546|190258	LK031819	189546	190258	15	8	11.5	6_5_2	24	17	0.556	0.485	exon	GSBRNA2T00132624001,	+	A00808:1088:HLHHFDSX3:2:2161:2998:11819,A00808:1088:HLHHFDSX3:2:1413:23692:27993,A00808:1088:HLHHFDSX3:2:1561:20735:1579,A00808:1088:HLHHFDSX3:2:1576:15772:30686,A00808:1088:HLHHFDSX3:2:1609:12897:5478,A00808:1088:HLHHFDSX3:2:1612:26594:18176,A00808:1088:
LK031822 1193072 1193636	LK031822:1193072|1193636	LK031822	1193072	1193636	83	65	74	34_34_0	7	2	0.96	0.985	intergenic_region	n/a	+	A00808:1088:HLHHFDSX3:2:2137:9236:26349,A00808:1088:HLHHFDSX3:2:2137:8784:26381,A00808:1088:HLHHFDSX3:2:2137:11677:36495,A00808:1088:HLHHFDSX3:2:2138:12689:1705,A00808:1088:HLHHFDSX3:2:2149:12554:31344,A00808:1088:HLHHFDSX3:2:2158:17273:21167,A00808:1088:
LK031830 1434680 1435980	LK031830:1434680|1435980	LK031830	1434680	1435980	10	2	6	3_1_2	3	0	0.87	1	intergenic_region	n/a	+	A00808:1088:HLHHFDSX3:2:2214:13530:20666,A00808:1088:HLHHFDSX3:2:2228:5511:20306,A00808:1088:HLHHFDSX3:2:1528:2121:32189,A00808:1088:HLHHFDSX3:2:1529:2808:2347,A00808:1088:HLHHFDSX3:2:1529:2871:2394,A00808:1088:HLHHFDSX3:2:1529:2817:2425,A00459:348:HJWFTD
LK031842 762825 764385	LK031842:762825|764385	LK031842	762825	764385	10	5	7.5	4_0_4	171	134	0.105	0.069	exon	GSBRNA2T00143304001,	-	A00808:1088:HLHHFDSX3:2:2222:25012:25739,A00808:1088:HLHHFDSX3:2:1132:18484:31438,A00808:1088:HLHHFDSX3:2:1132:18484:31501,A00808:1088:HLHHFDSX3:2:1218:8269:9424,A00808:1088:HLHHFDSX3:2:2613:3106:15765,A00808:1088:HLHHFDSX3:2:2218:7970:20619,A00808:1088:H
LK031850 1640119 1640623	LK031850:1640119|1640623	LK031850	1640119	1640623	2	2	2	1_1_0	201	99	0.02	0.039	exon	GSBRNA2T00146657001,	-	A00808:1088:HLHHFDSX3:2:2235:32108:4022,A00459:348:HJWFTDSX3:1:1431:1732:18959,
LK031865 390401 391316	LK031865:390401|391316	LK031865	390401	391316	23	17	20	3_4_7	90	57	0.338	0.374	exon	GSBRNA2T00151787001,	-	A00459:348:HJWFTDSX3:1:1574:3604:9142,A00459:348:HJWFTDSX3:1:2139:29857:14559,A00459:348:HJWFTDSX3:1:1235:27941:5979,A00459:348:HJWFTDSX3:1:1263:14425:7905,A00459:348:HJWFTDSX3:1:1263:14959:9079,A00459:348:HJWFTDSX3:1:2463:21025:8124,A00459:348:HJWFTDSX3:
LK031947 224267 224984	LK031947:224267|224984	LK031947	224267	224984	4	3	3.5	0_3_3	1	3	0.889	0.667	intergenic_region	n/a	+	A00808:1088:HLHHFDSX3:2:2134:21540:21512,A00808:1088:HLHHFDSX3:2:1443:5891:13448,A00808:1088:HLHHFDSX3:2:1443:4878:14638,A00808:1088:HLHHFDSX3:2:2663:25147:14325,
LK031967 7043 7475	LK031967:7043|7475	LK031967	7043	7475	3	5	4	2_2_0	1	0	0.857	1	exon	GSBRNA2T00121797001,	+	A00808:1088:HLHHFDSX3:2:1675:12138:26115,A00808:1088:HLHHFDSX3:2:2675:4444:10535,A00808:1088:HLHHFDSX3:2:2675:3432:10786,
LK032005 285865 287228	LK032005:285865|287228	LK032005	285865	287228	6	2	4	4_4_0	3	2	0.8	0.667	exon	GSBRNA2T00048390001,	+	A00459:348:HJWFTDSX3:1:1435:17427:5368,A00459:348:HJWFTDSX3:1:1435:15619:5588,A00808:1088:HLHHFDSX3:2:2101:18927:19492,A00808:1088:HLHHFDSX3:2:2101:18240:19523,A00808:1088:HLHHFDSX3:2:2536:5457:16705,A00808:1088:HLHHFDSX3:2:2636:15465:9987,
LK032110 230541 230848	LK032110:230541|230848	LK032110	230541	230848	8	21	14.5	6_6_0	5	3	0.762	0.933	exon	GSBRNA2T00012782001,	-	A00459:348:HJWFTDSX3:1:2106:6108:2018,A00808:1088:HLHHFDSX3:2:2453:28673:30358,A00808:1088:HLHHFDSX3:2:2116:6804:23860,A00808:1088:HLHHFDSX3:2:2116:6388:23891,A00459:348:HJWFTDSX3:1:2650:16495:32816,A00459:348:HJWFTDSX3:1:2305:5837:26913,A00808:1088:HLHHF
LK032198 241686 242417	LK032198:241686|242417	LK032198	241686	242417	5	12	8.5	3_1_1	14	21	0.417	0.533	exon	GSBRNA2T00036788001,	+	A00808:1088:HLHHFDSX3:2:1570:18403:25379,A00808:1088:HLHHFDSX3:2:1351:12825:12273,A00459:348:HJWFTDSX3:1:2642:15284:10520,A00808:1088:HLHHFDSX3:2:1140:26955:5087,A00808:1088:HLHHFDSX3:2:2336:32741:6652,
LK032212 228635 230189	LK032212:228635|230189	LK032212	228635	230189	18	11	14.5	8_7_1	11	7	0.766	0.759	intergenic_region	n/a	+	A00808:1088:HLHHFDSX3:2:1439:1814:16783,A00808:1088:HLHHFDSX3:2:1441:6307:8343,A00459:348:HJWFTDSX3:1:1214:11532:11663,A00808:1088:HLHHFDSX3:2:1311:20799:6292,A00459:348:HJWFTDSX3:1:2376:23475:6699,A00459:348:HJWFTDSX3:1:2604:19515:17597,A00459:348:HJWFTD
LK032212 228640 230189	LK032212:228640|230189	LK032212	228640	230189	4	3	3.5	2_1_1	12	7	0.4	0.462	intergenic_region	n/a	+	A00459:348:HJWFTDSX3:1:1671:20419:18662,A00808:1088:HLHHFDSX3:2:1446:14470:3161,A00808:1088:HLHHFDSX3:2:1548:19587:23359,A00459:348:HJWFTDSX3:1:2303:29586:33974,
LK032225 166944 167815	LK032225:166944|167815	LK032225	166944	167815	23	25	24	5_3_16	51	52	0.474	0.49	exon	GSBRNA2T00041298001,	+	A00808:1088:HLHHFDSX3:2:1425:2763:7404,A00459:348:HJWFTDSX3:1:1136:10845:9189,A00459:348:HJWFTDSX3:1:1225:13386:23641,A00808:1088:HLHHFDSX3:2:1349:8305:22294,A00459:348:HJWFTDSX3:1:1326:11234:17253,A00808:1088:HLHHFDSX3:2:1120:20627:7467,A00808:1088:HLHHF
LK032225 166944 168146	LK032225:166944|168146	LK032225	166944	168146	31	33	32	3_7_16	23	46	0.729	0.589	exon	GSBRNA2T00041298001,	+	A00808:1088:HLHHFDSX3:2:2227:11894:26099,A00459:348:HJWFTDSX3:1:1677:6750:15655,A00808:1088:HLHHFDSX3:2:1423:6849:26287,A00808:1088:HLHHFDSX3:2:1318:1208:11350,A00808:1088:HLHHFDSX3:2:1318:1298:11569,A00808:1088:HLHHFDSX3:2:1366:21414:1157,A00808:1088:HLH
LK032228 311454 312041	LK032228:311454|312041	LK032228	311454	312041	3	5	4	2_2_0	0	0	1	1	exon	GSBRNA2T00041668001,	-	A00808:1088:HLHHFDSX3:2:1271:22245:26459,A00808:1088:HLHHFDSX3:2:1125:3513:15374,A00808:1088:HLHHFDSX3:2:1142:6207:17879,
LK032281 298848 299318	LK032281:298848|299318	LK032281	298848	299318	4	4	4	1_1_1	589	433	0.013	0.018	exon	GSBRNA2T00050618001,	-	A00459:348:HJWFTDSX3:1:2131:1741:25144,A00459:348:HJWFTDSX3:1:2131:1615:25238,A00808:1088:HLHHFDSX3:2:2368:5638:30545,A00808:1088:HLHHFDSX3:2:2623:29613:24220,
LK032351 206367 206977	LK032351:206367|206977	LK032351	206367	206977	5	4	4.5	1_0_2	2	3	0.833	0.727	exon	GSBRNA2T00058394001,	+	A00459:348:HJWFTDSX3:1:2438:25907:28761,A00459:348:HJWFTDSX3:1:2438:25952:29183,A00459:348:HJWFTDSX3:1:2438:26223:29246,A00808:1088:HLHHFDSX3:2:2362:20889:13275,A00808:1088:HLHHFDSX3:2:2314:7310:14747,
LK032482 287534 288111	LK032482:287534|288111	LK032482	287534	288111	5	8	6.5	2_2_0	0	0	1	1	intergenic_region	n/a	+	A00808:1088:HLHHFDSX3:2:1409:12066:26396,A00808:1088:HLHHFDSX3:2:1305:3577:2613,A00808:1088:HLHHFDSX3:2:1647:28754:25488,A00808:1088:HLHHFDSX3:2:1647:29098:25551,A00808:1088:HLHHFDSX3:2:2305:2654:25066,
LK032578 86848 87311	LK032578:86848|87311	LK032578	86848	87311	7	7	7	4_4_0	222	132	0.059	0.096	exon	GSBRNA2T00079492001,	+	A00808:1088:HLHHFDSX3:2:1477:23185:33692,A00808:1088:HLHHFDSX3:2:2420:25310:7059,A00808:1088:HLHHFDSX3:2:2435:2248:24643,A00808:1088:HLHHFDSX3:2:2435:3450:26788,A00459:348:HJWFTDSX3:1:1329:17942:35759,A00459:348:HJWFTDSX3:1:2302:28067:25895,A00459:348:HJW
LK032805 32586 33025	LK032805:32586|33025	LK032805	32586	33025	14	3	8.5	3_4_0	6	3	0.824	0.667	exon	GSBRNA2T00092177001,	-	A00808:1088:HLHHFDSX3:2:2219:10854:22169,A00808:1088:HLHHFDSX3:2:1413:29396:32518,A00808:1088:HLHHFDSX3:2:1414:28094:25848,A00808:1088:HLHHFDSX3:2:1601:4273:35415,A00459:348:HJWFTDSX3:1:1156:1958:9142,A00459:348:HJWFTDSX3:1:1156:3025:13714,A00808:1088:HLH
LK032910 68257 68831	LK032910:68257|68831	LK032910	68257	68831	10	11	10.5	2_2_0	9	25	0.69	0.468	exon	GSBRNA2T00096699001,	+	A00808:1088:HLHHFDSX3:2:2432:5231:34475,A00808:1088:HLHHFDSX3:2:2433:5068:19476,A00808:1088:HLHHFDSX3:2:1450:12952:1720,A00808:1088:HLHHFDSX3:2:1450:12599:2801,A00808:1088:HLHHFDSX3:2:1454:26992:17675,A00808:1088:HLHHFDSX3:2:1520:9146:22060,A00808:1088:HL
LK032970 16048 16675	LK032970:16048|16675	LK032970	16048	16675	15	10	12.5	6_5_0	3	2	0.909	0.909	exon	GSBRNA2T00098329001,	+	A00808:1088:HLHHFDSX3:2:1513:28772:4100,A00808:1088:HLHHFDSX3:2:1513:29297:10645,A00808:1088:HLHHFDSX3:2:2373:12635:23563,A00808:1088:HLHHFDSX3:2:1618:32271:11506,A00808:1088:HLHHFDSX3:2:1618:32045:11678,A00808:1088:HLHHFDSX3:2:1640:14823:18458,A00808:108
LK033134 41322 42176	LK033134:41322|42176	LK033134	41322	42176	6	17	11.5	3_2_0	0	1	1	0.971	intergenic_region	n/a	-	A00808:1088:HLHHFDSX3:2:1429:25753:11553,A00459:348:HJWFTDSX3:1:1105:11523:15812,A00459:348:HJWFTDSX3:1:1105:10972:16047,A00808:1088:HLHHFDSX3:2:1273:20274:18161,A00459:348:HJWFTDSX3:1:2676:3351:1752,A00459:348:HJWFTDSX3:1:2676:3007:2065,
LK034789 8569 9266	LK034789:8569|9266	LK034789	8569	9266	2	2	2	1_1_0	0	0	1	1	intergenic_region	n/a	-	A00459:348:HJWFTDSX3:1:2524:21151:18302,A00459:348:HJWFTDSX3:1:2524:19976:30639,
LK034789 8788 9266	LK034789:8788|9266	LK034789	8788	9266	6	3	4.5	2_2_0	0	0	1	1	intergenic_region	n/a	-	A00459:348:HJWFTDSX3:1:1653:3775:7310,A00808:1088:HLHHFDSX3:2:1636:30689:29528,A00808:1088:HLHHFDSX3:2:1636:30120:29794,A00459:348:HJWFTDSX3:1:2652:2031:35916,A00808:1088:HLHHFDSX3:2:1104:17544:4726,A00808:1088:HLHHFDSX3:2:2555:6135:32127,
LK031788 3256020 3256717	LK031788:3256020|3256717	LK031788	3256020	3256717	2	0	1	1_1_0	0	0	1	0	exon	GSBRNA2T00126062001,	+	A00808:1088:HLHHFDSX3:2:2123:18783:8218,A00808:1088:HLHHFDSX3:2:2650:21468:2378,
LK031789 2398545 2400182	LK031789:2398545|2400182	LK031789	2398545	2400182	2	0	1	1_1_0	14	0	0.222	0	exon	GSBRNA2T00130760001,	-	A00808:1088:HLHHFDSX3:2:1354:27416:5165,A00808:1088:HLHHFDSX3:2:1445:11614:10207,
LK031791 1128600 1129761	LK031791:1128600|1129761	LK031791	1128600	1129761	6	0	3	1_1_0	0	0	1	0	exon	GSBRNA2T00140432001,	+	A00808:1088:HLHHFDSX3:2:1462:4978:23422,A00808:1088:HLHHFDSX3:2:1462:5575:24486,A00459:348:HJWFTDSX3:1:1268:20491:2096,A00459:348:HJWFTDSX3:1:1268:21386:2926,A00808:1088:HLHHFDSX3:2:1155:17020:23484,A00808:1088:HLHHFDSX3:2:1155:16749:32534,
LK031793 474647 474980	LK031793:474647|474980	LK031793	474647	474980	4	0	2	1_1_0	37	0	0.178	0	exon	GSBRNA2T00148217001,	+	A00459:348:HJWFTDSX3:1:2376:28257:35618,A00808:1088:HLHHFDSX3:2:1652:7229:11162,A00808:1088:HLHHFDSX3:2:1652:7925:11616,A00808:1088:HLHHFDSX3:2:2664:24162:24267,
LK031795 1213961 1215333	LK031795:1213961|1215333	LK031795	1213961	1215333	3	0	1.5	2_2_0	0	0	1	0	exon	GSBRNA2T00155656001,	+	A00808:1088:HLHHFDSX3:2:2220:17879:20024,A00808:1088:HLHHFDSX3:2:1473:5330:1360,A00808:1088:HLHHFDSX3:2:1224:1190:8782,
LK031796 539053 539575	LK031796:539053|539575	LK031796	539053	539575	2	0	1	0_1_1	0	0	1	0	exon	GSBRNA2T00099783001,	+	A00808:1088:HLHHFDSX3:2:1156:22182:10128,A00808:1088:HLHHFDSX3:2:1156:20763:23985,
LK031796 1677493 1677987	LK031796:1677493|1677987	LK031796	1677493	1677987	2	0	1	1_1_0	0	0	1	0	intergenic_region	n/a	+	A00459:348:HJWFTDSX3:1:2267:12879:1595,A00459:348:HJWFTDSX3:1:2267:14100:7748,
LK031797 1982759 1983857	LK031797:1982759|1983857	LK031797	1982759	1983857	2	0	1	1_1_0	0	0	1	0	exon	GSBRNA2T00103538001,	+	A00808:1088:HLHHFDSX3:2:1573:15266:16157,A00808:1088:HLHHFDSX3:2:1573:15094:16297,
LK031798 1689940 1691229	LK031798:1689940|1691229	LK031798	1689940	1691229	3	0	1.5	1_0_1	9	0	0.4	0	intergenic_region	n/a	-	A00808:1088:HLHHFDSX3:2:1133:2944:19460,A00459:348:HJWFTDSX3:1:2258:2374:14434,A00808:1088:HLHHFDSX3:2:2449:32154:13870,
LK031800 1486708 1488542	LK031800:1486708|1488542	LK031800	1486708	1488542	4	0	2	1_1_0	0	0	1	0	exon	GSBRNA2T00111893001,	+	A00459:348:HJWFTDSX3:1:1302:6922:29324,A00459:348:HJWFTDSX3:1:1302:6922:29418,A00459:348:HJWFTDSX3:1:1302:6894:29465,A00808:1088:HLHHFDSX3:2:1206:21549:35994,
LK031802 313009 313845	LK031802:313009|313845	LK031802	313009	313845	3	0	1.5	1_0_1	0	0	1	0	exon	GSBRNA2T00116679001,	+	A00808:1088:HLHHFDSX3:2:1105:24207:6965,A00808:1088:HLHHFDSX3:2:1445:18620:36589,A00808:1088:HLHHFDSX3:2:1446:18792:4069,
LK031802 2042382 2043209	LK031802:2042382|2043209	LK031802	2042382	2043209	2	0	1	1_0_1	33	0	0.108	0	exon	GSBRNA2T00117055001,	+	A00808:1088:HLHHFDSX3:2:2123:10511:1532,A00808:1088:HLHHFDSX3:2:1122:8938:29309,
LK031803 367030 367675	LK031803:367030|367675	LK031803	367030	367675	3	0	1.5	0_1_1	3	0	0.667	0	intergenic_region	n/a	+	A00808:1088:HLHHFDSX3:2:1412:25129:11256,A00808:1088:HLHHFDSX3:2:1412:25211:12524,A00808:1088:HLHHFDSX3:2:2277:8802:22122,
LK031803 657814 659609	LK031803:657814|659609	LK031803	657814	659609	2	0	1	1_1_0	20	0	0.167	0	exon	GSBRNA2T00118877001,	-	A00808:1088:HLHHFDSX3:2:2603:18918:9236,A00808:1088:HLHHFDSX3:2:2603:19325:25817,
LK031804 1478655 1479052	LK031804:1478655|1479052	LK031804	1478655	1479052	4	0	2	1_1_0	2	0	0.8	0	exon	GSBRNA2T00121419001,	+	A00808:1088:HLHHFDSX3:2:1528:27769:2237,A00808:1088:HLHHFDSX3:2:1528:28845:5321,A00808:1088:HLHHFDSX3:2:2553:2058:10974,A00808:1088:HLHHFDSX3:2:2245:15365:14575,
LK031805 373157 373318	LK031805:373157|373318	LK031805	373157	373318	2	0	1	1_1_0	4	0	0.5	0	intergenic_region	n/a	+	A00459:348:HJWFTDSX3:1:2532:30951:21089,A00459:348:HJWFTDSX3:1:2532:26395:26475,
LK031809 801946 802453	LK031809:801946|802453	LK031809	801946	802453	5	0	2.5	1_0_1	0	0	1	0	exon	GSBRNA2T00127631001,	-	A00808:1088:HLHHFDSX3:2:1509:18376:13150,A00808:1088:HLHHFDSX3:2:1359:10836:30342,A00808:1088:HLHHFDSX3:2:1359:11234:36292,A00808:1088:HLHHFDSX3:2:1265:25409:36980,A00808:1088:HLHHFDSX3:2:2258:31675:2237,
LK031813 2017074 2018095	LK031813:2017074|2018095	LK031813	2017074	2018095	6	0	3	3_3_0	4	0	0.75	0	exon	GSBRNA2T00129148001,	+	A00808:1088:HLHHFDSX3:2:2166:17761:32002,A00808:1088:HLHHFDSX3:2:2166:18249:35321,A00808:1088:HLHHFDSX3:2:2442:31521:18474,A00808:1088:HLHHFDSX3:2:1631:15980:27038,A00808:1088:HLHHFDSX3:2:2603:31177:11115,A00808:1088:HLHHFDSX3:2:2630:17237:22514,
LK031815 315926 316309	LK031815:315926|316309	LK031815	315926	316309	2	0	1	1_1_0	0	0	1	0	intergenic_region	n/a	+	A00808:1088:HLHHFDSX3:2:2653:25536:24267,A00808:1088:HLHHFDSX3:2:1444:8495:7811,
LK031818 1775020 1775393	LK031818:1775020|1775393	LK031818	1775020	1775393	3	0	1.5	1_1_0	13	0	0.316	0	exon	GSBRNA2T00132514001,	+	A00459:348:HJWFTDSX3:1:1111:21187:30452,A00459:348:HJWFTDSX3:1:1111:19678:36793,A00459:348:HJWFTDSX3:1:1111:19687:36808,
LK031830 1434683 1435980	LK031830:1434683|1435980	LK031830	1434683	1435980	2	0	1	1_0_1	3	0	0.571	0	intergenic_region	n/a	+	A00808:1088:HLHHFDSX3:2:1674:18448:33098,A00808:1088:HLHHFDSX3:2:2675:19235:22185,
LK031850 452816 454048	LK031850:452816|454048	LK031850	452816	454048	9	0	4.5	2_2_0	0	0	1	0	exon	GSBRNA2T00146375001,	+	A00808:1088:HLHHFDSX3:2:2209:18521:25144,A00459:348:HJWFTDSX3:1:2106:11487:15812,A00459:348:HJWFTDSX3:1:2106:11623:16517,A00459:348:HJWFTDSX3:1:2147:1877:12759,A00808:1088:HLHHFDSX3:2:1363:14552:4460,A00808:1088:HLHHFDSX3:2:1363:14606:4586,A00459:348:HJWF
LK031854 1244974 1245408	LK031854:1244974|1245408	LK031854	1244974	1245408	2	0	1	1_1_0	1	0	0.8	0	exon	GSBRNA2T00147653001,	+	A00808:1088:HLHHFDSX3:2:1331:11975:13213,A00459:348:HJWFTDSX3:1:2259:20591:13072,
LK031856 69236 69697	LK031856:69236|69697	LK031856	69236	69697	2	0	1	1_0_2	0	0	1	0	exon	GSBRNA2T00148626001,	-	A00459:348:HJWFTDSX3:1:1117:11080:21621,A00808:1088:HLHHFDSX3:2:2265:25229:19883,
LK031858 1496860 1497381	LK031858:1496860|1497381	LK031858	1496860	1497381	2	0	1	1_1_0	0	0	1	0	exon	GSBRNA2T00149661001,	-	A00808:1088:HLHHFDSX3:2:1358:18909:23124,A00808:1088:HLHHFDSX3:2:1671:31656:33144,
LK031860 1354645 1355409	LK031860:1354645|1355409	LK031860	1354645	1355409	6	0	3	2_0_2	0	0	1	0	intergenic_region	n/a	+	A00808:1088:HLHHFDSX3:2:2213:16866:27696,A00808:1088:HLHHFDSX3:2:2213:16179:28260,A00459:348:HJWFTDSX3:1:1630:11180:7545,A00459:348:HJWFTDSX3:1:1630:11162:7764,A00459:348:HJWFTDSX3:1:2470:8404:21652,A00459:348:HJWFTDSX3:1:2637:5602:16485,
LK031862 27544 28224	LK031862:27544|28224	LK031862	27544	28224	2	0	1	1_1_0	0	0	1	0	exon	GSBRNA2T00150609001,	-	A00459:348:HJWFTDSX3:1:2439:2926:9690,A00808:1088:HLHHFDSX3:2:2640:29903:17550,
LK031862 974517 975180	LK031862:974517|975180	LK031862	974517	975180	3	0	1.5	0_1_1	0	0	1	0	exon	GSBRNA2T00150834001,	-	A00808:1088:HLHHFDSX3:2:1355:14597:8860,A00808:1088:HLHHFDSX3:2:1355:14082:10661,A00808:1088:HLHHFDSX3:2:1355:14109:10833,
LK031867 1360064 1360877	LK031867:1360064|1360877	LK031867	1360064	1360877	5	0	2.5	1_1_0	1	0	0.909	0	exon	GSBRNA2T00152837001,	-	A00459:348:HJWFTDSX3:1:2554:23601:15342,A00459:348:HJWFTDSX3:1:2554:25400:15577,A00459:348:HJWFTDSX3:1:2554:25500:15624,A00459:348:HJWFTDSX3:1:2346:32063:3004,A00459:348:HJWFTDSX3:1:2346:31747:3333,
LK031872 964265 964766	LK031872:964265|964766	LK031872	964265	964766	2	0	1	1_1_0	60	0	0.062	0	exon	GSBRNA2T00154278001,	-	A00808:1088:HLHHFDSX3:2:2435:30002:13088,A00808:1088:HLHHFDSX3:2:2435:32796:22717,
LK031874 1249415 1249625	LK031874:1249415|1249625	LK031874	1249415	1249625	3	0	1.5	0_1_1	109	0	0.052	0	exon	GSBRNA2T00155026001,	+	A00808:1088:HLHHFDSX3:2:1206:20500:32111,A00459:348:HJWFTDSX3:1:1105:18059:3176,A00808:1088:HLHHFDSX3:2:1207:20021:20697,
LK031875 81170 81726	LK031875:81170|81726	LK031875	81170	81726	5	0	2.5	2_2_0	28	0	0.263	0	exon	GSBRNA2T00155111001,	-	A00459:348:HJWFTDSX3:1:2453:12662:31688,A00808:1088:HLHHFDSX3:2:2448:22055:17801,A00459:348:HJWFTDSX3:1:2453:12382:32957,A00459:348:HJWFTDSX3:1:1453:13494:36260,A00459:348:HJWFTDSX3:1:2253:31855:35587,
LK031881 33668 34158	LK031881:33668|34158	LK031881	33668	34158	2	0	1	1_2_0	0	0	1	0	exon	GSBRNA2T00157383001,	-	A00808:1088:HLHHFDSX3:2:1159:25093:1924,A00808:1088:HLHHFDSX3:2:1245:10456:27305,
LK031888 221547 222106	LK031888:221547|222106	LK031888	221547	222106	4	0	2	0_1_1	1	0	0.889	0	exon	GSBRNA2T00100990001,	+	A00459:348:HJWFTDSX3:1:1242:27615:17534,A00808:1088:HLHHFDSX3:2:1659:13602:8015,A00808:1088:HLHHFDSX3:2:1659:15646:23422,A00808:1088:HLHHFDSX3:2:1659:14959:27117,
LK031895 840631 841155	LK031895:840631|841155	LK031895	840631	841155	2	0	1	0_1_1	0	0	1	0	exon	GSBRNA2T00102975001,	+	A00459:348:HJWFTDSX3:1:2403:9001:19805,A00459:348:HJWFTDSX3:1:2563:5222:7529,
LK031899 213864 214073	LK031899:213864|214073	LK031899	213864	214073	2	0	1	1_1_0	9	0	0.308	0	intergenic_region	n/a	+	A00808:1088:HLHHFDSX3:2:2562:5457:21151,A00808:1088:HLHHFDSX3:2:1561:4083:26162,
LK031900 595411 595937	LK031900:595411|595937	LK031900	595411	595937	6	0	3	1_1_0	1	0	0.923	0	exon	GSBRNA2T00104828001,	+	A00808:1088:HLHHFDSX3:2:1540:19407:29058,A00808:1088:HLHHFDSX3:2:1540:18945:29324,A00459:348:HJWFTDSX3:1:2550:3830:19961,A00459:348:HJWFTDSX3:1:2631:17770:23625,A00459:348:HJWFTDSX3:1:2631:17011:23938,A00808:1088:HLHHFDSX3:2:2273:10646:34741,
LK031904 1110499 1111097	LK031904:1110499|1111097	LK031904	1110499	1111097	2	0	1	1_1_0	19	0	0.174	0	exon	GSBRNA2T00105985001,	+	A00808:1088:HLHHFDSX3:2:1171:32814:28291,A00808:1088:HLHHFDSX3:2:1171:32832:28291,
LK031907 635138 635659	LK031907:635138|635659	LK031907	635138	635659	2	0	1	0_1_1	32	0	0.111	0	exon	GSBRNA2T00107033001,	-	A00808:1088:HLHHFDSX3:2:2261:20555:26569,A00808:1088:HLHHFDSX3:2:2261:20338:33583,
LK031923 93211 94735	LK031923:93211|94735	LK031923	93211	94735	5	0	2.5	0_1_1	6	0	0.625	0	exon	GSBRNA2T00110913001,	-	A00459:348:HJWFTDSX3:1:1628:16034:6903,A00459:348:HJWFTDSX3:1:2628:15266:1282,A00459:348:HJWFTDSX3:1:2632:12264:29684,A00459:348:HJWFTDSX3:1:2632:12066:30123,A00808:1088:HLHHFDSX3:2:1120:1732:25942,
LK031923 520720 521110	LK031923:520720|521110	LK031923	520720	521110	2	0	1	1_1_0	2	0	0.667	0	exon	GSBRNA2T00111012001,	+	A00808:1088:HLHHFDSX3:2:1657:17427:13228,A00808:1088:HLHHFDSX3:2:2533:2266:31093,
LK031939 536731 536994	LK031939:536731|536994	LK031939	536731	536994	2	0	1	1_1_0	0	0	1	0	exon	GSBRNA2T00115368001,	-	A00459:348:HJWFTDSX3:1:2107:9579:8750,A00459:348:HJWFTDSX3:1:1245:32353:14090,
LK031960 220013 220418	LK031960:220013|220418	LK031960	220013	220418	5	0	2.5	1_1_0	3	0	0.769	0	exon	GSBRNA2T00119981001,	+	A00459:348:HJWFTDSX3:1:1222:9932:5603,A00808:1088:HLHHFDSX3:2:1305:24758:26897,A00808:1088:HLHHFDSX3:2:2621:5348:12070,A00808:1088:HLHHFDSX3:2:2621:5330:12195,A00808:1088:HLHHFDSX3:2:2621:5041:12790,
LK031968 274134 274573	LK031968:274134|274573	LK031968	274134	274573	2	0	1	1_1_0	0	0	1	0	exon	GSBRNA2T00122110001,	-	A00808:1088:HLHHFDSX3:2:2207:19425:11177,A00808:1088:HLHHFDSX3:2:1207:17644:15671,
LK031973 565137 565556	LK031973:565137|565556	LK031973	565137	565556	3	0	1.5	2_0_2	21	0	0.222	0	intergenic_region	n/a	+	A00808:1088:HLHHFDSX3:2:2220:19931:24236,A00808:1088:HLHHFDSX3:2:1631:14398:20228,A00808:1088:HLHHFDSX3:2:1632:16450:31892,
LK031980 430470 431014	LK031980:430470|431014	LK031980	430470	431014	2	0	1	1_1_0	3	0	0.571	0	exon	GSBRNA2T00124789001,	+	A00808:1088:HLHHFDSX3:2:1574:19985:14497,A00808:1088:HLHHFDSX3:2:1130:3152:29121,
LK031983 961291 962425	LK031983:961291|962425	LK031983	961291	962425	2	0	1	0_1_1	0	0	1	0	exon	GSBRNA2T00125499001,	+	A00459:348:HJWFTDSX3:1:2128:5963:19398,A00459:348:HJWFTDSX3:1:2461:16459:14465,
LK031995 286700 288795	LK031995:286700|288795	LK031995	286700	288795	2	0	1	1_0_1	1	0	0.8	0	intergenic_region	n/a	+	A00459:348:HJWFTDSX3:1:1639:29206:20353,A00808:1088:HLHHFDSX3:2:1373:17734:27289,
LK032001 721785 722111	LK032001:721785|722111	LK032001	721785	722111	2	0	1	1_2_0	6	0	0.4	0	exon	GSBRNA2T00032065001,	+	A00808:1088:HLHHFDSX3:2:1512:32606:4319,A00808:1088:HLHHFDSX3:2:2615:13612:35117,
LK032012 305966 306938	LK032012:305966|306938	LK032012	305966	306938	2	0	1	1_1_0	8	0	0.333	0	exon	GSBRNA2T00049702001,	+	A00808:1088:HLHHFDSX3:2:2465:17219:15311,A00808:1088:HLHHFDSX3:2:2465:17183:15374,
LK032030 132655 133501	LK032030:132655|133501	LK032030	132655	133501	2	0	1	1_1_0	0	0	1	0	intergenic_region	n/a	+	A00808:1088:HLHHFDSX3:2:2236:2257:35023,A00808:1088:HLHHFDSX3:2:1240:1588:13573,
LK032038 514276 515090	LK032038:514276|515090	LK032038	514276	515090	3	0	1.5	1_2_1	0	0	1	0	exon	GSBRNA2T00078259001,	-	A00808:1088:HLHHFDSX3:2:1562:13440:7764,A00808:1088:HLHHFDSX3:2:1562:12084:18129,A00808:1088:HLHHFDSX3:2:1358:11695:22968,
LK032047 669105 669674	LK032047:669105|669674	LK032047	669105	669674	8	0	4	3_4_1	164	0	0.089	0	exon	GSBRNA2T00084729001,	-	A00808:1088:HLHHFDSX3:2:1272:23312:16501,A00808:1088:HLHHFDSX3:2:1272:23610:16548,A00808:1088:HLHHFDSX3:2:1272:22652:22153,A00808:1088:HLHHFDSX3:2:1272:23818:26271,A00808:1088:HLHHFDSX3:2:2363:15854:13041,A00808:1088:HLHHFDSX3:2:2115:9787:11365,A00808:108
LK032059 377176 377623	LK032059:377176|377623	LK032059	377176	377623	3	0	1.5	1_1_0	10	0	0.375	0	exon	GSBRNA2T00090260001,	+	A00459:348:HJWFTDSX3:1:1555:1244:33489,A00459:348:HJWFTDSX3:1:1318:23674:9142,A00808:1088:HLHHFDSX3:2:2638:32877:15906,
LK032064 708417 708620	LK032064:708417|708620	LK032064	708417	708620	2	0	1	1_1_0	14211	0	0	0	exon	ENSRNA049468110,	-	A00808:1088:HLHHFDSX3:2:2536:16604:6981,A00808:1088:HLHHFDSX3:2:1154:32217:20588,
LK032065 460046 460700	LK032065:460046|460700	LK032065	460046	460700	4	0	2	1_0_2	6	0	0.571	0	exon	GSBRNA2T00094398001,	-	A00808:1088:HLHHFDSX3:2:1113:9570:13369,A00808:1088:HLHHFDSX3:2:2219:5846:30624,A00808:1088:HLHHFDSX3:2:2219:5593:32847,A00808:1088:HLHHFDSX3:2:1113:9579:13354,
LK032074 518118 518694	LK032074:518118|518694	LK032074	518118	518694	5	0	2.5	0_1_1	1	0	0.909	0	exon	GSBRNA2T00095712001,	-	A00808:1088:HLHHFDSX3:2:1272:26341:16423,A00808:1088:HLHHFDSX3:2:2271:26060:5635,A00459:348:HJWFTDSX3:1:2352:23918:7968,A00808:1088:HLHHFDSX3:2:2271:25482:5822,A00808:1088:HLHHFDSX3:2:2271:25500:6261,
LK032076 695518 696309	LK032076:695518|696309	LK032076	695518	696309	3	0	1.5	1_0_1	1	0	0.857	0	exon	GSBRNA2T00001938001,	-	A00808:1088:HLHHFDSX3:2:1333:12879:15749,A00808:1088:HLHHFDSX3:2:1333:12246:16752,A00808:1088:HLHHFDSX3:2:2613:20464:26287,
LK032077 354647 355173	LK032077:354647|355173	LK032077	354647	355173	2	0	1	1_0_1	2	0	0.667	0	intergenic_region	n/a	-	A00808:1088:HLHHFDSX3:2:1643:26756:4304,A00808:1088:HLHHFDSX3:2:2643:28266:34569,
LK032079 616660 619264	LK032079:616660|619264	LK032079	616660	619264	2	0	1	1_1_0	2	0	0.667	0	exon	GSBRNA2T00002277001,	+	A00808:1088:HLHHFDSX3:2:2132:31684:18568,A00459:348:HJWFTDSX3:1:1302:16495:12023,
LK032084 304398 304762	LK032084:304398|304762	LK032084	304398	304762	2	0	1	1_1_0	3	0	0.571	0	exon	GSBRNA2T00002884001,	-	A00459:348:HJWFTDSX3:1:1312:20392:17362,A00808:1088:HLHHFDSX3:2:1512:8712:6934,
LK032089 92633 192842	LK032089:92633|192842	LK032089	92633	192842	2	0	1	0_2_1	0	0	1	0	intergenic_region	n/a	+	A00808:1088:HLHHFDSX3:2:2325:24035:27774,A00808:1088:HLHHFDSX3:2:1677:24234:18599,
LK032091 485237 485981	LK032091:485237|485981	LK032091	485237	485981	2	0	1	2_2_0	44	0	0.083	0	exon	GSBRNA2T00006291001,	-	A00459:348:HJWFTDSX3:1:2402:8721:21355,A00459:348:HJWFTDSX3:1:1402:11469:24925,
LK032099 309250 309861	LK032099:309250|309861	LK032099	309250	309861	2	0	1	1_1_0	82020	0	0	0	intron	GSBRNA2T00009379001,	-	A00808:1088:HLHHFDSX3:2:1517:18629:3286,A00808:1088:HLHHFDSX3:2:1516:19397:11005,
LK032105 234435 234579	LK032105:234435|234579	LK032105	234435	234579	2	0	1	1_1_0	4	0	0.5	0	exon	GSBRNA2T00012195001,	+	A00459:348:HJWFTDSX3:1:1347:25292:14826,A00459:348:HJWFTDSX3:1:1347:25301:14841,
LK032118 279331 279790	LK032118:279331|279790	LK032118	279331	279790	4	0	2	1_1_0	0	0	1	0	intergenic_region	n/a	+	A00808:1088:HLHHFDSX3:2:1210:7663:32831,A00808:1088:HLHHFDSX3:2:1467:12536:5916,A00808:1088:HLHHFDSX3:2:1467:12572:6324,A00808:1088:HLHHFDSX3:2:1210:8359:33035,
LK032123 373838 376717	LK032123:373838|376717	LK032123	373838	376717	4	0	2	1_1_0	8	0	0.5	0	exon	GSBRNA2T00016220001,	+	A00459:348:HJWFTDSX3:1:1675:28284:3505,A00459:348:HJWFTDSX3:1:1675:28203:3646,A00808:1088:HLHHFDSX3:2:2637:17300:23594,A00808:1088:HLHHFDSX3:2:2638:17689:13213,
LK032134 597544 601488	LK032134:597544|601488	LK032134	597544	601488	12	0	6	6_1_0	21	0	0.533	0	intergenic_region	n/a	-	A00459:348:HJWFTDSX3:1:2522:27633:2816,A00808:1088:HLHHFDSX3:2:2156:32841:36448,A00808:1088:HLHHFDSX3:2:2172:30807:8782,A00808:1088:HLHHFDSX3:2:2207:13666:27946,A00459:348:HJWFTDSX3:1:1551:12355:36385,A00459:348:HJWFTDSX3:1:1163:20763:2127,A00459:348:HJWF
LK032205 66872 68160	LK032205:66872|68160	LK032205	66872	68160	2	0	1	1_1_0	32	0	0.111	0	exon	GSBRNA2T00038123001,	+	A00459:348:HJWFTDSX3:1:1174:9480:31250,A00459:348:HJWFTDSX3:1:1174:7256:32377,
LK032225 8777 9529	LK032225:8777|9529	LK032225	8777	9529	3	0	1.5	1_1_0	5	0	0.545	0	exon	GSBRNA2T00041284001,	-	A00808:1088:HLHHFDSX3:2:2347:1606:30044,A00808:1088:HLHHFDSX3:2:2475:17671:33912,A00808:1088:HLHHFDSX3:2:2347:1226:28980,
LK032238 481832 482160	LK032238:481832|482160	LK032238	481832	482160	2	0	1	1_1_0	0	0	1	0	exon	GSBRNA2T00043229001,	+	A00808:1088:HLHHFDSX3:2:1502:18430:12179,A00808:1088:HLHHFDSX3:2:2423:27163:7858,
LK032253 328739 329232	LK032253:328739|329232	LK032253	328739	329232	9	0	4.5	3_3_0	0	0	1	0	exon	GSBRNA2T00045160001,	-	A00808:1088:HLHHFDSX3:2:2156:32904:16016,A00808:1088:HLHHFDSX3:2:2223:32226:19006,A00808:1088:HLHHFDSX3:2:1328:6822:32659,A00459:348:HJWFTDSX3:1:1355:18186:8437,A00459:348:HJWFTDSX3:1:1355:18484:9236,A00808:1088:HLHHFDSX3:2:1223:32597:5368,A00459:348:HJWF
LK032258 25978 27002	LK032258:25978|27002	LK032258	25978	27002	2	0	1	1_1_0	0	0	1	0	exon	GSBRNA2T00046019001,	+	A00808:1088:HLHHFDSX3:2:2128:32542:21214,A00808:1088:HLHHFDSX3:2:1127:32018:30671,
LK032260 222449 222766	LK032260:222449|222766	LK032260	222449	222766	3	0	1.5	1_1_0	3	0	0.667	0	exon	GSBRNA2T00046202001,	-	A00459:348:HJWFTDSX3:1:2149:26332:17378,A00808:1088:HLHHFDSX3:2:1267:4833:6167,A00808:1088:HLHHFDSX3:2:2267:7446:23688,
LK032287 403140 403804	LK032287:403140|403804	LK032287	403140	403804	2	0	1	1_0_1	0	0	1	0	exon	GSBRNA2T00051475001,	+	A00808:1088:HLHHFDSX3:2:1440:1895:3490,A00808:1088:HLHHFDSX3:2:1337:12319:34444,
LK032297 89882 90299	LK032297:89882|90299	LK032297	89882	90299	4	0	2	1_1_0	1	0	0.889	0	exon	GSBRNA2T00052614001,	+	A00459:348:HJWFTDSX3:1:2631:26151:26490,A00459:348:HJWFTDSX3:1:2120:11966:26412,A00808:1088:HLHHFDSX3:2:2369:27389:12352,A00808:1088:HLHHFDSX3:2:2332:12319:15624,
LK032298 345985 346530	LK032298:345985|346530	LK032298	345985	346530	4	0	2	1_1_0	12	0	0.4	0	exon	GSBRNA2T00052772001,	-	A00808:1088:HLHHFDSX3:2:1278:18918:23359,A00808:1088:HLHHFDSX3:2:2661:28239:11945,A00808:1088:HLHHFDSX3:2:1278:17173:20619,A00808:1088:HLHHFDSX3:2:2661:29252:22122,
LK032298 346174 346677	LK032298:346174|346677	LK032298	346174	346677	3	0	1.5	0_1_2	0	0	1	0	exon	GSBRNA2T00052772001,	-	A00808:1088:HLHHFDSX3:2:1536:23258:17534,A00808:1088:HLHHFDSX3:2:1536:23267:17550,A00808:1088:HLHHFDSX3:2:1373:25997:24940,
LK032330 191586 192888	LK032330:191586|192888	LK032330	191586	192888	2	0	1	2_2_0	0	0	1	0	intergenic_region	n/a	-	A00808:1088:HLHHFDSX3:2:1260:17255:21574,A00808:1088:HLHHFDSX3:2:2308:4001:10175,
LK032333 260518 260874	LK032333:260518|260874	LK032333	260518	260874	2	0	1	1_1_0	45	0	0.082	0	exon	GSBRNA2T00056453001,	+	A00459:348:HJWFTDSX3:1:1660:26802:35446,A00459:348:HJWFTDSX3:1:2660:22851:34648,
LK032343 184974 185424	LK032343:184974|185424	LK032343	184974	185424	2	0	1	2_1_1	0	0	1	0	intergenic_region	n/a	+	A00459:348:HJWFTDSX3:1:2511:9146:25347,A00459:348:HJWFTDSX3:1:1511:9435:21402,
LK032363 215645 215935	LK032363:215645|215935	LK032363	215645	215935	4	0	2	1_1_0	0	0	1	0	exon	GSBRNA2T00059444001,	+	A00808:1088:HLHHFDSX3:2:2401:1805:11130,A00808:1088:HLHHFDSX3:2:2401:1832:11209,A00808:1088:HLHHFDSX3:2:2401:1497:24064,A00808:1088:HLHHFDSX3:2:1673:2727:10817,
LK032378 255787 256358	LK032378:255787|256358	LK032378	255787	256358	2	0	1	1_0_1	1	0	0.8	0	exon	GSBRNA2T00062269001,	+	A00808:1088:HLHHFDSX3:2:1678:11134:3583,A00808:1088:HLHHFDSX3:2:2628:16080:3881,
LK032379 108087 108382	LK032379:108087|108382	LK032379	108087	108382	2	0	1	1_1_0	0	0	1	0	exon	GSBRNA2T00062311001,	+	A00459:348:HJWFTDSX3:1:2210:28691:18834,A00459:348:HJWFTDSX3:1:2210:27796:18317,
LK032434 78309 80153	LK032434:78309|80153	LK032434	78309	80153	2	0	1	1_1_0	1	0	0.8	0	exon	GSBRNA2T00066699001,	-	A00808:1088:HLHHFDSX3:2:1422:30572:27884,A00808:1088:HLHHFDSX3:2:2450:2754:20165,
LK032492 275300 275981	LK032492:275300|275981	LK032492	275300	275981	2	0	1	1_1_0	2	0	0.667	0	exon	GSBRNA2T00072600001,	+	A00808:1088:HLHHFDSX3:2:2124:19072:26318,A00808:1088:HLHHFDSX3:2:1125:14525:11710,
LK032515 187301 187723	LK032515:187301|187723	LK032515	187301	187723	4	0	2	1_0_1	0	0	1	0	exon	GSBRNA2T00074285001,	+	A00808:1088:HLHHFDSX3:2:2259:26657:29747,A00808:1088:HLHHFDSX3:2:2535:20654:25175,A00808:1088:HLHHFDSX3:2:1260:24415:9330,A00808:1088:HLHHFDSX3:2:2638:13268:24345,
LK032530 181363 182395	LK032530:181363|182395	LK032530	181363	182395	4	0	2	1_1_0	6	0	0.571	0	intergenic_region	n/a	+	A00459:348:HJWFTDSX3:1:2609:22281:29935,A00808:1088:HLHHFDSX3:2:1244:24198:7952,A00808:1088:HLHHFDSX3:2:2132:9824:11522,A00808:1088:HLHHFDSX3:2:2637:4074:35634,
LK032557 30703 31257	LK032557:30703|31257	LK032557	30703	31257	2	0	1	1_1_0	91	0	0.042	0	exon	GSBRNA2T00076659001,	+	A00808:1088:HLHHFDSX3:2:2622:16062:4883,A00808:1088:HLHHFDSX3:2:2622:16902:16423,
LK032593 152936 153408	LK032593:152936|153408	LK032593	152936	153408	3	0	1.5	1_1_0	4	0	0.6	0	intergenic_region	n/a	-	A00808:1088:HLHHFDSX3:2:1551:9588:30812,A00808:1088:HLHHFDSX3:2:1552:10212:3145,A00808:1088:HLHHFDSX3:2:1552:10176:3270,
LK032620 145020 145763	LK032620:145020|145763	LK032620	145020	145763	6	0	3	2_3_0	1	0	0.923	0	intergenic_region	n/a	+	A00808:1088:HLHHFDSX3:2:2164:23520:5306,A00808:1088:HLHHFDSX3:2:2201:18982:13448,A00808:1088:HLHHFDSX3:2:2133:30942:3443,A00808:1088:HLHHFDSX3:2:2425:10737:21872,A00808:1088:HLHHFDSX3:2:2425:10773:33677,A00808:1088:HLHHFDSX3:2:1643:7527:26929,
LK032627 110360 110849	LK032627:110360|110849	LK032627	110360	110849	2	0	1	1_1_0	1200	0	0.003	0	exon	GSBRNA2T00082193001,	-	A00808:1088:HLHHFDSX3:2:1552:30798:25019,A00808:1088:HLHHFDSX3:2:2245:25816:17801,
LK032663 41274 41809	LK032663:41274|41809	LK032663	41274	41809	2	0	1	1_0_1	1	0	0.8	0	exon	GSBRNA2T00083785001,	-	A00808:1088:HLHHFDSX3:2:2502:8513:36871,A00808:1088:HLHHFDSX3:2:2503:7283:5995,
LK032710 38387 39502	LK032710:38387|39502	LK032710	38387	39502	5	0	2.5	1_1_0	0	0	1	0	intergenic_region	n/a	-	A00808:1088:HLHHFDSX3:2:2250:18150:5932,A00808:1088:HLHHFDSX3:2:2538:1913:1830,A00808:1088:HLHHFDSX3:2:2538:1922:2253,A00808:1088:HLHHFDSX3:2:2538:1588:24408,A00808:1088:HLHHFDSX3:2:2250:17481:6089,
LK033033 55904 56518	LK033033:55904|56518	LK033033	55904	56518	3	0	1.5	1_1_0	0	0	1	0	exon	GSBRNA2T00004328001,	+	A00459:348:HJWFTDSX3:1:1116:3233:19022,A00459:348:HJWFTDSX3:1:1116:4327:19445,A00459:348:HJWFTDSX3:1:2669:21441:34428,
LK033145 60204 60897	LK033145:60204|60897	LK033145	60204	60897	4	0	2	1_1_0	1	0	0.889	0	exon	GSBRNA2T00008219001,	-	A00808:1088:HLHHFDSX3:2:2173:12563:25441,A00808:1088:HLHHFDSX3:2:2173:11116:28792,A00808:1088:HLHHFDSX3:2:1306:30852:17378,A00459:348:HJWFTDSX3:1:1373:8675:21465,
LK033381 35275 35875	LK033381:35275|35875	LK033381	35275	35875	2	0	1	1_1_0	33	0	0.108	0	intergenic_region	n/a	-	A00459:348:HJWFTDSX3:1:1413:28411:3944,A00459:348:HJWFTDSX3:1:1413:26178:11443,
LK033383 16105 17015	LK033383:16105|17015	LK033383	16105	17015	3	0	1.5	1_1_0	9	0	0.4	0	exon	GSBRNA2T00016509001,	+	A00808:1088:HLHHFDSX3:2:1275:27516:11068,A00459:348:HJWFTDSX3:1:2252:18801:14606,A00459:348:HJWFTDSX3:1:2252:20157:16016,
LK033413 23975 26537	LK033413:23975|26537	LK033413	23975	26537	3	0	1.5	2_1_0	3	0	0.667	0	exon	GSBRNA2T00017034001,	-	A00808:1088:HLHHFDSX3:2:1563:2853:8876,A00808:1088:HLHHFDSX3:2:2564:2917:4758,A00808:1088:HLHHFDSX3:2:2670:22724:19053,
LK033769 17954 18510	LK033769:17954|18510	LK033769	17954	18510	7	0	3.5	1_0_2	0	0	1	0	exon	GSBRNA2T00026176001,	+	A00808:1088:HLHHFDSX3:2:1301:27868:9236,A00808:1088:HLHHFDSX3:2:1145:12364:21151,A00808:1088:HLHHFDSX3:2:2539:15799:16799,A00808:1088:HLHHFDSX3:2:2539:15510:17143,A00459:348:HJWFTDSX3:1:2358:32090:25755,A00459:348:HJWFTDSX3:1:2358:31937:25864,A00808:1088:
[truncated: 148 more rows]

## Sheet: Supplementary Tab. S8
Supplementary Tab. S8: Nanopore sequencing barcodes and Primers used for long-read sequecing of circRNAs. The table includes information on circRNA location (Illumina Sequencing), parent GeneID, circRNA name, read counts (Illumina sequencing), barcode numbers, total reads for each barcode, and primer sequences of the circRNAs that were submitted to Nanopore sequencing. Highligted circRNA names in…
[truncated: 16 more rows]

[truncated: 5 more sheets: Supplementary Tab. S9, Supplementary Tab. S10a-S10c, Supplementary Tab. S11, Supplementary Tab. S12, Supplmentary Tab. S13]
